# Supplementary material for: Regulation of meristem and hormone function revealed through analysis of directly-regulated SHOOT MERISTEMLESS target genes
Source: Sci Rep. 2025 Jan 2;15:240. doi: 10.1038/s41598-024-83985-1 (PMC11696002; doi:10.1038/s41598-024-83985-1)
Supplement: Supplementary file 1 — Supplementary Material 1 [file 41598_2024_83985_MOESM1_ESM.xlsx]

## Sheet: STM ChIP 859 target genes
Supplementary Table S1. List of 859 genes associated with STM ChIP-seq peaks.
Locus ID	Chromosome	Peak start	Peak end	Position annotation	Gene Start	Gene End	Gene Length	geneStrand	Transcript ID	Distance to TSS	Gene Name	Description
AT1G01100	1	51073	51472	Promoter (<=1kb)	49909	51210	1302	2	AT1G01100.2	0	AT1G01100	60S acidic ribosomal protein family
AT1G02770	1	607002	607401	Promoter (<=1kb)	604873	606708	1836	2	AT1G02770.1	-294	AT1G02770	UPF0725 protein At1g02770
AT1G02900	1	653172	653571	Downstream (<1kb)	653604	654457	854	2	AT1G02900.1	886	RALF1	rapid alkalinization factor 1
AT1G03300	1	813004	813403	Promoter (<=1kb)	811033	813086	2054	2	AT1G03300.1	0	ATDUF1	at domain protein (DOMAIN OF UNKNOWN FUNCTION 724 1)
AT1G03840	1	973037	973436	Promoter (2-3kb)	967470	970334	2865	2	AT1G03840.1	-2703	MGP	C2H2 and C2HC zinc fingers superfamily protein
AT1G04050	1	1049776	1050175	Promoter (<=1kb)	1045598	1049864	4267	2	AT1G04050.2	0	SUVR1	histone-lysine N-methyltransferase SUVR2-like protein
AT1G04397	1	1661391	1661790	Promoter (<=1kb)	1661408	1661614	207	1	AT1G04397.1	0	AT1G04397	ncRNA
AT1G04407	1	1713622	1714021	Promoter (<=1kb)	1713479	1713740	262	2	AT1G04407.1	0	AT1G04407	ncRNA
AT1G04427	1	1728985	1729384	Promoter (<=1kb)	1729587	1729890	304	1	AT1G04427.1	-203	AT1G04427	ncRNA
AT1G04540	1	1236340	1236739	Promoter (<=1kb)	1236754	1239199	2446	1	AT1G04540.1	-15	AT1G04540	Calcium-dependent lipid-binding (CaLB domain) family protein
AT1G04683	1	2865584	2865983	Promoter (<=1kb)	2865518	2865792	275	2	AT1G04683.1	0	AT1G04683	ncRNA
AT1G04690	1	1312791	1313190	Promoter (<=1kb)	1313443	1315823	2381	1	AT1G04690.1	-253	KAB1	potassium channel beta subunit 1
AT1G04793	1	3421144	3421543	Promoter (1-2kb)	3422720	3423058	339	1	AT1G04793.1	-1177	AT1G04793	ncRNA
AT1G04983	1	4390931	4391330	Promoter (<=1kb)	4391438	4391675	238	1	AT1G04983.1	-108	AT1G04983	ncRNA
AT1G04993	1	4523895	4524294	Downstream (<1kb)	4525271	4525360	90	2	AT1G04993.1	1066	ath-MIR8166	ath-MIR8166
AT1G05140	1	1482172	1482571	Promoter (<=1kb)	1482546	1484059	1514	1	AT1G05140.1	0	AT1G05140	Peptidase M50 family protein
AT1G05153	1	5190804	5191203	Promoter (<=1kb)	5191674	5192677	1004	1	AT1G05153.1	-471	AT1G05153	ncRNA
AT1G05350	1	1564056	1564455	Promoter (<=1kb)	1560678	1564409	3732	2	AT1G05350.1	0	AT1G05350	NAD(P)-binding Rossmann-fold superfamily protein
AT1G05410	1	1587788	1588187	Promoter (<=1kb)	1585371	1587794	2424	2	AT1G05410.1	0	AT1G05410	CDPK adapter, putative (DUF1423)
AT1G05497	1	6670266	6670665	Promoter (<=1kb)	6670303	6670780	478	1	AT1G05497.1	0	AT1G05497	ncRNA
AT1G05613	1	7336768	7337167	Promoter (<=1kb)	7336674	7336952	279	2	AT1G05613.1	0	AT1G05613	ncRNA
AT1G05700	1	1709343	1709742	Promoter (<=1kb)	1709673	1713443	3771	1	AT1G05700.1	0	AT1G05700	Leucine-rich repeat transmembrane protein kinase protein
AT1G05807	1	8305116	8305515	Downstream (<1kb)	8304660	8304901	242	1	AT1G05807.1	456	AT1G05807	ncRNA
AT1G05863	1	8598676	8599075	Exon (AT1G05863.1/AT1G05863, exon 1 of 1)	8598624	8598990	367	1	AT1G05863.1	52	AT1G05863	ncRNA
AT1G05870	1	1773633	1774032	Promoter (<=1kb)	1771387	1773385	1999	2	AT1G05870.9	-248	AT1G05870	hypothetical protein (DUF1685)
AT1G05963	1	8923990	8924389	Exon (AT1G05963.1/AT1G05963, exon 1 of 1)	8924184	8924454	271	2	AT1G05963.1	65	AT1G05963	ncRNA
AT1G06157	1	9990445	9990844	Promoter (<=1kb)	9989550	9989790	241	2	AT1G06157.1	-655	AT1G06157	ncRNA
AT1G06347	1	10813898	10814297	Exon (AT1G06347.1/AT1G06347, exon 1 of 1)	10814090	10814376	287	2	AT1G06347.1	79	AT1G06347	ncRNA
AT1G06570	1	2013459	2013858	Promoter (<=1kb)	2011885	2013545	1661	2	AT1G06570.2	0	PDS1	4-hydroxyphenylpyruvate dioxygenase
AT1G06980	1	2140868	2141267	Downstream (1-2kb)	2142939	2143977	1039	2	AT1G06980.1	2710	AT1G06980	6,7-dimethyl-8-ribityllumazine synthase
AT1G07210	1	2214471	2214870	Promoter (<=1kb)	2215216	2216982	1767	1	AT1G07210.1	-346	AT1G07210	Ribosomal protein S18
AT1G07400	1	2274734	2275133	Promoter (<=1kb)	2274926	2275783	858	1	AT1G07400.1	0	AT1G07400	HSP20-like chaperones superfamily protein
AT1G07430	1	2282865	2283264	Promoter (<=1kb)	2280746	2282828	2083	2	AT1G07430.1	-37	HAI2	highly ABA-induced PP2C protein 2
AT1G07843	1	19699174	19699573	Promoter (<=1kb)	19699159	19699526	368	2	AT1G07843.1	0	AT1G07843	ncRNA
AT1G08035	1	2493673	2494072	Promoter (<=1kb)	2494402	2495257	856	1	AT1G08035.1	-330	AT1G08035	hypothetical protein
AT1G08100	1	2530303	2530702	Promoter (1-2kb)	2527170	2529120	1951	2	AT1G08100.1	-1183	NRT2.2	nitrate transporter 2.2
AT1G08210	1	2580616	2581015	Promoter (<=1kb)	2576984	2580680	3697	2	AT1G08210.1	0	AT1G08210	Eukaryotic aspartyl protease family protein
AT1G08237	1	21643854	21644253	Promoter (1-2kb)	21645642	21646022	381	1	AT1G08237.1	-1389	AT1G08237	ncRNA
AT1G08573	1	23262476	23262875	Exon (AT1G08573.1/AT1G08573, exon 1 of 2)	23262295	23263024	730	1	AT1G08573.1	181	AT1G08573	ncRNA
AT1G08717	1	24009621	24010020	Promoter (<=1kb)	24009579	24009843	265	2	AT1G08717.1	0	AT1G08717	ncRNA
AT1G08910	1	2855776	2856175	Promoter (<=1kb)	2856162	2861170	5009	1	AT1G08910.1	0	AT1G08910	zinc ion binding protein
AT1G08930	1	2873235	2873634	Promoter (<=1kb)	2873300	2877261	3962	1	AT1G08930.1	0	ERD6	Major facilitator superfamily protein
AT1G09123	1	26306513	26306912	Promoter (1-2kb)	26308149	26308427	279	1	AT1G09123.1	-1237	AT1G09123	ncRNA
AT1G09273	1	27048128	27048527	Distal Intergenic	27042717	27043026	310	1	AT1G09273.1	5411	AT1G09273	ncRNA
AT1G09520	1	3072577	3072976	Promoter (<=1kb)	3070915	3072074	1160	2	AT1G09520.1	-503	AT1G09520	hypothetical protein
AT1G09577	1	28467309	28467708	Exon (AT1G09577.1/AT1G09577, exon 1 of 1)	28467241	28467900	660	1	AT1G09577.1	68	AT1G09577	ncRNA
AT1G09950	1	3241909	3242308	Promoter (<=1kb)	3240531	3241863	1333	2	AT1G09950.1	-46	RAS1	RESPONSE TO ABA AND SALT 1
AT1G10070	1	3287380	3287779	Promoter (<=1kb)	3288087	3290471	2385	1	AT1G10070.1	-308	BCAT-2	branched-chain amino acid transaminase 2
AT1G10150	1	3325281	3325680	Promoter (<=1kb)	3325799	3327614	1816	1	AT1G10150.1	-119	AT1G10150	Carbohydrate-binding protein
AT1G10682	1	3546375	3546774	Promoter (<=1kb)	3544913	3545614	702	2	AT1G10682.1	-761	AT1G10682	ncRNA
AT1G10690	1	3548980	3549379	Downstream (<1kb)	3549920	3550848	929	2	AT1G10690.1	1469	SMR8	SIAMESE-RELATED8 cyclin-dependent kinase inhibitor
AT1G11330	1	3809920/ 3808941	3810319/ 3809340	Promoter (<=1kb)	3810221	3813607	3387	1	AT1G11330.1	0/ -455	AT1G11330	S-locus lectin protein kinase family protein
AT1G11362	1	3824536	3824935	3' UTR	3824510	3825231	722	2	AT1G11362.1	296	AT1G11362	Plant invertase/pectin methylesterase inhibitor superfamily protein
AT1G11710	1	3947634	3948033	Promoter (<=1kb)	3948714	3951359	2646	1	AT1G11710.1	-681	AT1G11710	Pentatricopeptide repeat (PPR) superfamily protein
AT1G12110	1	4103385	4103784	Promoter (1-2kb)	4105223	4109601	4379	1	AT1G12110.1	-1439	NRT1.1	nitrate transporter 1.1
AT1G12420	1	4231189	4231588	Promoter (1-2kb)	4226239	4229211	2973	2	AT1G12420.1	-1978	ACR8	ACT domain repeat 8
AT1G13080	1	4458907	4459306	Promoter (<=1kb)	4459002	4460996	1995	1	AT1G13080.1	0	CYP71B2	cytochrome P450, family 71, subfamily B, polypeptide 2
AT1G13600	1	4653663	4654062	Promoter (2-3kb)	4650606	4651549	944	2	AT1G13600.1	-2114	bZIP58	basic leucine-zipper 58
AT1G13635	1	4676479	4676878	Downstream (<1kb)	4674210	4676458	2249	1	AT1G13635.1	2269	AT1G13635	DNA glycosylase superfamily protein
AT1G13740	1	4713343	4713742	Promoter (<=1kb)	4713433	4715407	1975	1	AT1G13740.1	0	AFP2	ABI five binding protein 2
AT1G14340	1	4896160	4896559	Promoter (<=1kb)	4897346	4899035	1690	1	AT1G14340.1	-787	AT1G14340	RNA-binding (RRM/RBD/RNP motifs) family protein
AT1G14687	1	5048597	5048996	3' UTR	5047782	5048753	972	1	AT1G14687.1	815	HB32	homeobox protein 32
AT1G14770	1	5089649	5090048	Promoter (<=1kb)	5086595	5088898	2304	2	AT1G14770.1	-751	AT1G14770	RING/FYVE/PHD zinc finger superfamily protein
AT1G14890	1	5137882	5138281	3' UTR	5136874	5137982	1109	1	AT1G14890.1	1008	AT1G14890	Plant invertase/pectin methylesterase inhibitor superfamily protein
AT1G14900	1	5137882	5138281	3'UTR	5138116	5139467	1352		AT1G14900.1	1184	HMGA	HIGH MOBILITY GROUP A
AT1G15400	1	5295802	5296201	3' UTR	5295773	5296824	1052	2	AT1G15400.3	623	AT1G15400	MAPK SUBSTRATES IN THE STOMATAL LINEAGE 2
AT1G15950	1	5479500	5479899	5' UTR	5479287	5481915	2629	1	AT1G15950.7	213	CCR1	cinnamoyl coa reductase 1
AT1G16530	1	5652153	5652552	Intron (AT1G16530.1/AT1G16530, intron 1 of 1)	5651268	5652883	1616	2	AT1G16530.1	331	ASL9	ASYMMETRIC LEAVES 2-like 9
AT1G17480	1	6008109	6008508	Promoter (<=1kb)	6006413	6008501	2089	2	AT1G17480.1	0	IQD7	IQ-domain 7
AT1G17600	1	6058507	6058906	Promoter (<=1kb)	6052936	6058114	5179	2	AT1G17600.1	-393	AT1G17600	Disease resistance protein (TIR-NBS-LRR class) family
AT1G18330	1	6308441	6308840	Promoter (<=1kb)	6305827	6308243	2417	2	AT1G18330.1	-198	EPR1	Homeodomain-like superfamily protein
AT1G18400	1	6333323	6333722	3' UTR	6331398	6333856	2459	1	AT1G18400.2	1925	BEE1	BR enhanced expression 1
AT1G18990	1	6560809	6561208	Promoter (<=1kb)	6558574	6560561	1988	2	AT1G18990.1	-248	AT1G18990	myosin-binding protein, putative (Protein of unknown function, DUF593)
AT1G19660	1	6802723	6803122	Promoter (<=1kb)	6799969	6802906	2938	2	AT1G19660.1	0	AT1G19660	Wound-responsive family protein
AT1G19780	1	6836592	6836991	Promoter (<=1kb)	6833669	6836633	2965	2	AT1G19780.1	0	CNGC8	cyclic nucleotide gated channel 8
AT1G20090	1	6965603	6966002	Promoter (<=1kb)	6966842	6969009	2168	1	AT1G20090.1	-840	ROP2	RHO-related protein from plants 2
AT1G21360	1	7481624	7482023	5' UTR	7481197	7483507	2311	1	AT1G21360.3	427	GLTP2	glycolipid transfer protein 2
AT1G21830	1	7663971	7664370	Promoter (1-2kb)	7660947	7662725	1779	2	AT1G21830.1	-1246	AT1G21830	hypothetical protein
AT1G22040	1	7765607	7766006	Promoter (1-2kb)	7767924	7770216	2293	1	AT1G22040.1	-1918	AT1G22040	Galactose oxidase/kelch repeat superfamily protein
AT1G22160	1	7822071	7822470	Promoter (<=1kb)	7823066	7823971	906	1	AT1G22160.1	-596	AT1G22160	senescence-associated family protein (DUF581)
AT1G22180	1	7832737	7833136	Promoter (2-3kb)	7828434	7830424	1991	2	AT1G22180.4	-2313	AT1G22180	Sec14p-like phosphatidylinositol transfer family protein
AT1G22570	1	7979259	7979658	Promoter (<=1kb)	7976424	7978810	2387	2	AT1G22570.1	-449	AT1G22570	Major facilitator superfamily protein
AT1G22660	1	8016572	8016971	Promoter (<=1kb)	8017281	8021715	4435	1	AT1G22660.3	-310	AT1G22660	Polynucleotide adenylyltransferase family protein
AT1G22770	1	8059208	8059607	Promoter (2-3kb)	8061751	8067790	6040	1	AT1G22770.1	-2144	GI	gigantea protein (GI)
AT1G23052	1	8169162	8169561	Promoter (<=1kb)	8168443	8169267	825	2	AT1G23052.1	0	AT1G23052	ncRNA
AT1G24267	1	8607216	8607615	Promoter (<=1kb)	8604022	8607484	3463	2	AT1G24267.1	0	AT1G24267	bZIP transcription factor, putative (DUF1664)
AT1G24540	1	8697069	8697468	Promoter (2-3kb)	8699650	8701458	1809	1	AT1G24540.1	-2182	CYP86C1	cytochrome P450, family 86, subfamily C, polypeptide 1
AT1G24600	1	8719299	8719698	Promoter (<=1kb)	8720309	8720721	413	1	AT1G24600.1	-611	AT1G24600	hypothetical protein
AT1G25500	1	8958888	8959287	Promoter (<=1kb)	8955195	8958132	2938	2	AT1G25500.2	-756	AT1G25500	Plasma-membrane choline transporter family protein
AT1G26800	1	9286235	9286634	Promoter (<=1kb)	9285025	9286395	1371	2	AT1G26800.1	0	AT1G26800	RING/U-box superfamily protein
AT1G26960	1	9354859	9355258	Promoter (<=1kb)	9355827	9357502	1676	1	AT1G26960.1	-569	AtHB23	homeobox protein 23
AT1G27190	1	9446129	9446528	Downstream (<1kb)	9446597	9449046	2450	2	AT1G27190.1	2518	AT1G27190	Leucine-rich repeat protein kinase family protein
AT1G27350	1	9499418	9499817	Promoter (<=1kb)	9498000	9499639	1640	2	AT1G27350.1	0	AT1G27350	Ribosome associated membrane protein RAMP4
AT1G28310	1	9917788	9918187	Promoter (3-4kb)	9912203	9913837	1635	2	AT1G28310.1	-3951	AT1G28310	Dof-type zinc finger DNA-binding family protein
AT1G28360	1	9949777	9950176	Promoter (1-2kb)	9951762	9953105	1344	1	AT1G28360.1	-1586	ERF12	ERF domain protein 12
AT1G29060	1	10145829	10146228	Promoter (1-2kb)	10147605	10149780	2176	1	AT1G29060.1	-1377	AT1G29060	Target SNARE coiled-coil domain protein
AT1G29300	1	10247181	10247580	Downstream (<1kb)	10247707	10249704	1998	2	AT1G29300.1	2124	UNE1	intracellular protein transporter, putative (DUF641)
AT1G29640	1	10353817	10354216	Downstream (1-2kb)	10355638	10356482	845	2	AT1G29640.1	2266	AT1G29640	senescence regulator (Protein of unknown function, DUF584)
AT1G29660	1	10365073	10365472	Distal Intergenic	10371675	10374005	2331	1	AT1G29660.1	-6203	AT1G29660	GDSL-like Lipase/Acylhydrolase superfamily protein
AT1G30282	1	10663717	10664116	Exon (AT1G30282.1/AT1G30282, exon 2 of 2)	10663615	10663836	222	1	AT1G30282.2	102	AT1G30282	ncRNA
AT1G30320	1	10678906	10679305	Promoter (<=1kb)	10680079	10683137	3059	1	AT1G30320.1	-774	AT1G30320	Remorin family protein
AT1G30330	1	10692994	10693393	Promoter (2-3kb)	10685822	10690988	5167	2	AT1G30330.3	-2006	ARF6	auxin response factor 6
AT1G30350	1	10702123	10702522	Distal Intergenic	10709999	10711667	1669	2	AT1G30350.1	9145	AT1G30350	Pectin lyase-like superfamily protein
AT1G30475	1	10794950	10795349	Promoter (4-5kb)	10788226	10790241	2016	2	AT1G30475.4	-4709	AT1G30475	hypothetical protein
AT1G30660	1	10874731	10875130	Promoter (1-2kb)	10876724	10879073	2350	1	AT1G30660.2	-1594	AT1G30660	nucleic acid binding protein
AT1G31760	1	11374696	11375095	Promoter (<=1kb)	11372394	11374301	1908	2	AT1G31760.1	-395	AT1G31760	SWIB/MDM2 domain superfamily protein
AT1G32230	1	11611668	11612067	Promoter (<=1kb)	11611891	11616218	4328	1	AT1G32230.2	0	RCD1	WWE protein-protein interaction domain protein family
AT1G32540	1	11770408	11770807	Downstream (<1kb)	11767504	11769880	2377	1	AT1G32540.7	2904	LOL1	lsd one like 1
AT1G32550	1	11770408	11770807	Downstream (1-2kb)	11771969	11774117	2149		AT1G32550.2	1160	FDC2	FERREDOXIN C 2
AT1G33110	1	12005753	12006152	Intron (AT1G33110.1/AT1G33110, intron 1 of 7)	12004927	12008818	3892	1	AT1G33110.2	826	AT1G33110	MATE efflux family protein
AT1G34210	1	12458499	12458898	Promoter (<=1kb)	12458564	12462905	4342	1	AT1G34210.1	0	SERK2	somatic embryosis receptor-like kinase 2
AT1G35210	1	12897335	12897734	Promoter (<=1kb)	12896582	12897675	1094	2	AT1G35210.1	0	AT1G35210	Uncharacterized protein T32G9.25
AT1G35830	1	13322173	13322572	Promoter (<=1kb)	13320675	13322511	1837	2	AT1G35830.1	0	AT1G35830	VQ motif-containing protein
AT1G42990	1	16137794	16138193	Promoter (<=1kb)	16135723	16137463	1741	2	AT1G42990.1	-331	BZIP60	basic region/leucine zipper motif 60
AT1G43910	1	16657646	16658045	Promoter (<=1kb)	16655884	16657686	1803	2	AT1G43910.1	0	AT1G43910	P-loop containing nucleoside triphosphate hydrolases superfamily protein
AT1G45170	1	17097950	17098349	Promoter (<=1kb)	17095980	17098006	2027	2	AT1G45170.2	0	AT1G45170	outer envelope pore 24B-like protein
AT1G45207	1	17134815	17135214	Promoter (1-2kb)	17130350	17133809	3460	2	AT1G45207.3	-1006	AT1G45207	Remorin family protein
AT1G47990	1	17699773	17700172	Exon (AT1G47990.1/AT1G47990, exon 2 of 3)	17698598	17701041	2444	1	AT1G47990.1	1175	GA2OX4	gibberellin 2-oxidase 4
AT1G48320	1	17855549	17855948	Promoter (<=1kb)	17854813	17855715	903	2	AT1G48320.1	0	DHNAT1	Thioesterase superfamily protein
AT1G48635	1	17983579	17983978	Promoter (<=1kb)	17983646	17986292	2647	1	AT1G48635.1	0	PEX3	peroxin 3
AT1G49830	1	18444975	18445374	3' UTR	18445111	18446772	1662	2	AT1G49830.1	1398	AT1G49830	basic helix-loop-helix (bHLH) DNA-binding superfamily protein
AT1G50110	1	18560187	18560586	Promoter (<=1kb)	18557984	18560391	2408	2	AT1G50110.1	0	AT1G50110	D-aminoacid aminotransferase-like PLP-dependent enzymes superfamily protein
AT1G50840	1	18838591	18838990	Promoter (<=1kb)	18839047	18844577	5531	1	AT1G50840.2	-57	POLGAMMA2	polymerase gamma 2
AT1G51070	1	18927448	18927847	Promoter (<=1kb)	18927810	18929762	1953	1	AT1G51070.1	0	bHLH115	basic helix-loop-helix (bHLH) DNA-binding superfamily protein
AT1G51140	1	18946033	18946432	Promoter (<=1kb)	18943447	18945812	2366	2	AT1G51140.1	-221	FBH3	basic helix-loop-helix (bHLH) DNA-binding superfamily protein
AT1G51510	1	19105492	19105891	Promoter (<=1kb)	19102791	19104933	2143	2	AT1G51510.1	-559	Y14	RNA-binding (RRM/RBD/RNP motifs) family protein
AT1G51700	1	19175207	19175606	3' UTR	19173880	19175228	1349	1	AT1G51700.1	1327	DOF1	DOF zinc finger protein 1
AT1G52342	1	19493017	19493416	Promoter (<=1kb)	19491767	19493122	1356	2	AT1G52342.1	0	AT1G52342	Putative uncharacterized protein
AT1G53840	1	20101439	20101838	5' UTR	20101299	20103690	2392	1	AT1G53840.1	140	PME1	pectin methylesterase 1
AT1G54740	1	20430358	20430757	Promoter (<=1kb)	20430769	20431986	1218	1	AT1G54740.1	-12	AT1G54740	FANTASTIC four-like protein (DUF3049)
AT1G55120	1	20564559	20564958	Promoter (1-2kb)	20566030	20569286	3257	1	AT1G55120.3	-1072	FRUCT5	beta-fructofuranosidase 5
AT1G55220	1	20600462	20600861	Downstream (<1kb)	20600883	20601436	554	2	AT1G55220.1	575	AT1G55220	Uncharacterized protein F7A10.6
AT1G55820	1	20864030	20864429	Promoter (<=1kb)	20864339	20867761	3423	1	AT1G55820.1	0	AT1G55820	lysine-specific demethylase, putative (DUF1296)
AT1G56150	1	21016878	21017277	Promoter (<=1kb)	21017311	21018122	812	1	AT1G56150.1	-34	AT1G56150	SAUR-like auxin-responsive protein family
AT1G56450	1	21141187	21141586	Promoter (<=1kb)	21141633	21144458	2826	1	AT1G56450.1	-47	PBG1	20S proteasome beta subunit G1
AT1G57560	1	21316152	21316551	Promoter (<=1kb)	21316730	21318166	1437	1	AT1G57560.2	-179	MYB50	myb domain protein 50
AT1G57790	1	21405718	21406117	Promoter (<=1kb)	21404342	21405956	1615	2	AT1G57790.1	0	AT1G57790	F-box family protein
AT1G57990	1	21443323	21443722	Promoter (<=1kb)	21441179	21443036	1858	2	AT1G57990.1	-287	PUP18	purine permease 18
AT1G58180	1	21539791	21540190	Promoter (<=1kb)	21537577	21540038	2462	2	AT1G58180.2	0	BCA6	beta carbonic anhydrase 6
AT1G58360	1	21678974	21679373	Intron (AT1G58360.1/AT1G58360, intron 4 of 5)	21676388	21680519	4132	1	AT1G58360.1	2586	AAP1	amino acid permease 1
AT1G58370	1	21680562	21680961	Promoter (3-4kb)	21684263	21688359	4097	1	AT1G58370.2	-3302	RXF12	glycosyl hydrolase family 10 protein / carbohydrate-binding domain-containing protein
AT1G58602	1	21745569	21745968	Promoter (<=1kb)	21746354	21766048	19695	1	AT1G58602.2	-386	AT1G58602	LRR and NB-ARC domains-containing disease resistance protein
AT1G59730	1	21959281	21959680	Distal Intergenic	21952597	21953480	884	2	AT1G59730.1	-5801	TH7	thioredoxin H-type 7
AT1G60025	1	22110330	22110729	Downstream (2-3kb)	22107346	22107456	111	1	AT1G60025.1	2984	ath-MIR426	ath-MIR426
AT1G60800	1	22387754	22388153	Promoter (<=1kb)	22383393	22387766	4374	2	AT1G60800.1	0	NIK3	NSP-interacting kinase 3
AT1G60900	1	22421891	22422290	Promoter (1-2kb)	22423894	22428053	4160	1	AT1G60900.1	-1604	AT1G60900	U2 snRNP auxilliary factor, large subunit, splicing factor
AT1G60940	1	22442132	22442531	Promoter (<=1kb)	22439063	22442221	3159	2	AT1G60940.1	0	SNRK2.10	SNF1-related protein kinase 2.10
AT1G61130	1	22534252	22534651	Promoter (2-3kb)	22528853	22531827	2975	2	AT1G61130.1	-2425	SCPL32	serine carboxypeptidase-like 32
AT1G61250	1	22585187	22585586	Promoter (<=1kb)	22585752	22588914	3163	1	AT1G61250.1	-166	SC3	secretory carrier 3
AT1G62045	1	22936659	22937058	Promoter (1-2kb)	22934667	22935458	792	2	AT1G62045.1	-1201	AT1G62045	ankyrin repeat protein
AT1G62660	1	23195934	23196333	Promoter (3-4kb)	23199612	23203808	4197	1	AT1G62660.1	-3279	AT1G62660	Glycosyl hydrolases family 32 protein
AT1G62770	1	23244713	23245112	Downstream (<1kb)	23245835	23246949	1115	2	AT1G62770.1	1837	AT1G62770	Plant invertase/pectin methylesterase inhibitor superfamily protein
AT1G63020	1	23364010	23364409	Promoter (1-2kb)	23354685	23362589	7905	2	AT1G63020.3	-1421	NRPD1A	nuclear RNA polymerase D1A
AT1G63100	1	23402099	23402498	Promoter (<=1kb)	23399112	23402176	3065	2	AT1G63100.1	0	AT1G63100	GRAS family transcription factor
AT1G63240	1	23458545	23458944	Promoter (<=1kb)	23455711	23458928	3218	2	AT1G63240.1	0	AT1G63240	Uncharacterized protein
AT1G63480	1	23543278	23543677	Promoter (1-2kb)	23539557	23542233	2677	2	AT1G63480.2	-1045	AT1G63480	AT hook motif DNA-binding family protein
AT1G64455	1	23940962	23941361	Promoter (<=1kb)	23941764	23942418	655	1	AT1G64455.1	-403	AT1G64455	collagen triple helix protein
AT1G64625	1	24016326	24016725	Promoter (<=1kb)	24016643	24019380	2738	1	AT1G64625.2	0	AT1G64625	Serine/threonine-protein kinase WNK (With No Lysine)-like protein
AT1G64740	1	24049811	24050210	Promoter (<=1kb)	24050006	24052487	2482	1	AT1G64740.1	0	TUA1	alpha-1 tubulin
AT1G65480	1	24335047	24335446	Downstream (1-2kb)	24331428	24333935	2508	1	AT1G65480.1	3619	FT	Flowering Locus T, PEBP (phosphatidylethanolamine-binding protein) family protein
AT1G65630	1	24405086	24405485	Downstream (<1kb)	24406461	24409068	2608	2	AT1G65630.1	3583	DEG3	DegP protease 3
AT1G65730	1	24443180	24443579	Intron (AT1G65730.1/AT1G65730, intron 1 of 3)	24442388	24446291	3904	1	AT1G65730.1	792	YSL7	YELLOW STRIPE like 7
AT1G65810	1	24481260	24481659	Promoter (<=1kb)	24476949	24480869	3921	2	AT1G65810.3	-391	AT1G65810	P-loop containing nucleoside triphosphate hydrolases superfamily protein
AT1G65910	1	24523179	24523578	Intron (AT1G65910.1/AT1G65910, intron 1 of 5)	24520668	24524260	3593	2	AT1G65910.1	682	NAC028	NAC domain containing protein 28
AT1G65930	1	24542111	24542510	3' UTR	24538886	24542712	3827	2	AT1G65930.1	3225	CICDH	cytosolic NADP+-dependent isocitrate dehydrogenase
AT1G66235	1	24680673	24681072	Downstream (1-2kb)	24682931	24683986	1056	2	AT1G66235.1	2914	AT1G66235	no-apical-meristem-associated carboxy-terminal domain protein
AT1G66783	1	24915936	24916335	Promoter (2-3kb)	24913202	24913299	98	2	at1g66783	-2637	ath-MIR157a	ath-MIR157a
AT1G66880	1	24950908	24951307	Promoter (<=1kb)	24951263	24955611	4349	1	AT1G66880.3	0	AT1G66880	Protein kinase superfamily protein
AT1G66940	1	24974645	24975044	Promoter (<=1kb)	24973028	24974809	1782	2	AT1G66940.4	0	AT1G66940	kinase-like protein
AT1G67050	1	25027601	25028000	Downstream (<1kb)	25028538	25029857	1320	1	AT1G67050.1	1857	AT1G67050	membrane-associated kinase regulator
AT1G67105	1	25057206	25057605	Promoter (<=1kb)	25057479	25058264	786	1	AT1G67105.1	0	AT1G67105	ncRNA
AT1G67238	1	25157967	25158366	Exon (AT1G67238.1/AT1G67238, exon 1 of 1)	25158115	25158454	340	2	AT1G67238.1	88	AT1G67238	ncRNA
AT1G67580	1	25332664	25333063	Promoter (1-2kb)	25327282	25331461	4180	2	AT1G67580.1	-1203	AT1G67580	Protein kinase superfamily protein
AT1G67775	1	25410042	25410441	Downstream (<1kb)	25411312	25411696	385	2	AT1G67775.1	1255	CLE8	CLAVATA3/ESR-RELATED 8
AT1G68360	1	25624459	25624858	Promoter (1-2kb)	25621533	25622593	1061	2	AT1G68360.1	-1866	AT1G68360	C2H2 and C2HC zinc fingers superfamily protein
AT1G68500	1	25699488	25699887	Promoter (1-2kb)	25701770	25702778	1009	1	AT1G68500.1	-1883	AT1G68500	Uncharacterized protein
AT1G68620	1	25765464	25765863	Promoter (<=1kb)	25765718	25767240	1523	1	AT1G68620.1	0	AT1G68620	alpha/beta-Hydrolases superfamily protein
AT1G68710	1	25798613	25799012	Promoter (<=1kb)	25793498	25798889	5392	2	AT1G68710.3	0	AT1G68710	ATPase E1-E2 type family protein / haloacid dehalogenase-like hydrolase family protein
AT1G68790	1	25840105	25840504	Promoter (<=1kb)	25834686	25839541	4856	2	AT1G68790.1	-564	LINC3	little nuclei3
AT1G68820	1	25864383	25864782	Promoter (<=1kb)	25865471	25869028	3558	1	AT1G68820.1	-689	AT1G68820	Transmembrane Fragile-X-F-associated protein
AT1G69030	1	25951883	25952282	Promoter (2-3kb)	25947236	25949340	2105	2	AT1G69030.1	-2543	AT1G69030	BSD domain-containing protein
AT1G69130	1	25988725	25989124	Promoter (<=1kb)	25989730	25989803	74	1	AT1G69130.1	-606	AT1G69130	pre-tRNA
AT1G69310	1	26058053	26058452	Promoter (<=1kb)	26054275	26058383	4109	2	AT1G69310.1	0	WRKY57	WRKY DNA-binding protein 57
AT1G69430	1	26099527	26099926	Downstream (<1kb)	26097729	26099388	1660	1	AT1G69430.1	1798	AT1G69430	Son of sevenless protein
AT1G69440	1	26099527	26099926	Downstream (1-2kb)	26101407	26105328	3922		AT1G69440.1	5402	AGO7/ ZIP	ARGONAUTE7/ ZIPPY
AT1G69480	1	26117931	26118330	Promoter (<=1kb)	26114024	26117955	3932	2	AT1G69480.1	0	AT1G69480	EXS (ERD1/XPR1/SYG1) family protein
AT1G69580	1	26168856	26169255	Promoter (2-3kb)	26171856	26174022	2167	1	AT1G69580.1	-2601	AT1G69580	Homeodomain-like superfamily protein
AT1G69760	1	26242342	26242741	Promoter (1-2kb)	26239260	26240843	1584	2	AT1G69760.1	-1499	AT1G69760	suppressor SRP40-like protein
AT1G70510	1	26575267	26575666	Promoter (<=1kb)	26576486	26582431	5946	1	AT1G70510.2	-820	KNAT2	homeobox knotted-like protein
AT1G70700	1	26657544	26657943	Downstream (<1kb)	26654768	26657064	2297	1	AT1G70700.3	2776	TIFY7	TIFY domain/Divergent CCT motif family protein
AT1G70710	1	26659457	26659856	Exon (AT1G70710.1/AT1G70710, exon 6 of 7)	26659129	26663337	4209	2	AT1G70710.1	3481	GH9B1	glycosyl hydrolase 9B1
AT1G71010	1	26781748	26782147	Promoter (<=1kb)	26782048	26788973	6926	1	AT1G71010.1	0	FAB1C	FORMS APLOID AND BINUCLEATE CELLS 1C
AT1G71015	1	26790135	26790534	Promoter (<=1kb)	26788861	26790262	1402	2	AT1G71015.2	0	AT1G71015	plastid movement impaired protein
AT1G71040	1	26801834	26802233	Promoter (1-2kb)	26796725	26800483	3759	2	AT1G71040.1	-1351	LPR2	Cupredoxin superfamily protein
AT1G71180	1	26832065	26832464	Promoter (<=1kb)	26832267	26833709	1443	1	AT1G71180.1	0	AT1G71180	6-phosphogluconate dehydrogenase family protein
AT1G71520	1	26937821	26938220	Promoter (<=1kb)	26938369	26939267	899	1	AT1G71520.1	-149	AT1G71520	Integrase-type DNA-binding superfamily protein
AT1G71770	1	26993536	26993935	5' UTR	26990525	26994259	3735	2	AT1G71770.1	324	PAB5	poly(A)-binding protein 5
AT1G71830	1	27017774	27018173	Promoter (<=1kb)	27018158	27022117	3960	1	AT1G71830.1	0	SERK1	somatic embryosis receptor-like kinase 1
AT1G71866	1	27033001	27033400	Promoter (1-2kb)	27030682	27031461	780	2	AT1G71866.2	-1540	AT1G71866	EPIDERMAL PATTERNING FACTOR-like protein
AT1G71970	1	27092384	27092783	Promoter (<=1kb)	27092893	27094035	1143	1	AT1G71970.1	-110	AT1G71970	hypothetical protein
AT1G72175	1	27159976	27160375	Downstream (<1kb)	27157875	27159735	1861	1	AT1G72175.1	2101	AT1G72175	E3 ubiquitin-protein ligase RNF170-like protein (DUF 1232)
AT1G72180	1	27162611	27163010	Promoter (<=1kb)	27162820	27167430	4611	1	AT1G72180.1	0	AT1G72180	Leucine-rich receptor-like protein kinase family protein
AT1G72410	1	27258306	27258705	Promoter (1-2kb)	27251710	27257081	5372	2	AT1G72410.2	-1225	AT1G72410	COP1-interacting protein-like protein
AT1G72510	1	27301138	27301537	Promoter (1-2kb)	27303323	27304860	1538	1	AT1G72510.2	-1786	AT1G72510	DUF1677 family protein (DUF1677)
AT1G73080	1	27484171	27484570	Promoter (<=1kb)	27484240	27488204	3965	1	AT1G73080.1	0	PEPR1	PEP1 receptor 1
AT1G73390	1	27595870	27596269	Promoter (<=1kb)	27590810	27595752	4943	2	AT1G73390.6	-118	AT1G73390	Endosomal targeting BRO1-like domain-containing protein
AT1G73500	1	27638166	27638565	Downstream (<1kb)	27639091	27640643	1553	2	AT1G73500.1	2078	MKK9	MAP kinase kinase 9
AT1G73670	1	27699471	27699870	Promoter (<=1kb)	27699871	27703449	3579	1	AT1G73670.1	-1	MPK15	MAP kinase 15
AT1G74020	1	27838120	27838519	Promoter (<=1kb)	27835123	27837443	2321	2	AT1G74020.1	-677	SS2	strictosidine synthase 2
AT1G74310	1	27940089	27940488	Promoter (<=1kb)	27936508	27940309	3802	2	AT1G74310.1	0	HSP101	heat shock protein 101
AT1G74750	1	28084119	28084518	Promoter (1-2kb)	28085753	28089642	3890	1	AT1G74750.2	-1235	AT1G74750	Pentatricopeptide repeat (PPR) superfamily protein
AT1G75170	1	28213648	28214047	Promoter (<=1kb)	28213666	28215887	2222	1	AT1G75170.1	0	AT1G75170	Sec14p-like phosphatidylinositol transfer family protein
AT1G75270	1	28251238	28251637	Promoter (<=1kb)	28250075	28251469	1395	2	AT1G75270.1	0	DHAR2	dehydroascorbate reductase 2
AT1G75370	1	28280736	28281135	Promoter (<=1kb)	28276281	28280033	3753	2	AT1G75370.1	-703	AT1G75370	Sec14p-like phosphatidylinositol transfer family protein
AT1G75750	1	28444507	28444906	Promoter (2-3kb)	28441501	28442435	935	2	AT1G75750.1	-2072	GASA1	GAST1 protein homolog 1
AT1G76540	1	28722387	28722786	Promoter (<=1kb)	28720328	28722550	2223	2	AT1G76540.1	0	CDKB2;1	cyclin-dependent kinase B2;1
AT1G76590	1	28740587	28740986	5' UTR	28740540	28742231	1692	1	AT1G76590.1	47	AT1G76590	PLATZ transcription factor family protein
AT1G76955	1	28919733	28920132	Promoter (<=1kb)	28918791	28919764	974	2	AT1G76955.1	0	AT1G76955	Expressed protein
AT1G77120	1	28975149	28975548	Promoter (<=1kb)	28975255	28977417	2163	1	AT1G77120.1	0	ADH1	alcohol dehydrogenase 1
AT1G77450	1	29101283	29101682	3' UTR	29099839	29101759	1921	1	AT1G77450.1	1444	NAC032	NAC domain containing protein 32
AT1G77660	1	29185645	29186044	3' UTR	29185838	29187932	2095	2	AT1G77660.1	1888	MORN4	Histone H3 K4-specific methyltransferase SET7/9 family protein
AT1G77760	1	29235446	29235845	3' UTR	29235721	29239484	3764	2	AT1G77760.1	3639	NIA1	nitrate reductase 1
AT1G77855	1	29276635	29277034	Downstream (<1kb)	29277083	29278631	1549	2	AT1G77855.1	1597	AT1G77855	BPS1-like protein
AT1G77880	1	29286204	29286603	3' UTR	29285902	29287128	1227	2	AT1G77880.1	525	AT1G77880	Galactose oxidase/kelch repeat superfamily protein
AT1G78020	1	29336611	29337010	Promoter (1-2kb)	29338530	29339760	1231	1	AT1G78020.1	-1520	AT1G78020	senescence-associated family protein, putative (DUF581)
AT1G78170	1	29412666	29413065	Promoter (<=1kb)	29413874	29415197	1324	1	AT1G78170.1	-809	AT1G78170	E3 ubiquitin-protein ligase
AT1G78490	1	29527520	29527919	5' UTR	29526861	29530669	3809	1	AT1G78490.2	659	CYP708A3	cytochrome P450, family 708, subfamily A, polypeptide 3
AT1G78970	1	29701884	29702283	Promoter (<=1kb)	29703055	29707844	4790	1	AT1G78970.3	-772	LUP1	lupeol synthase 1
AT1G79580	1	29942110	29942509	Intron (AT1G79580.1/AT1G79580, intron 2 of 3)	29940896	29943442	2547	2	AT1G79580.5	933	SMB	NAC (No Apical Meristem) domain transcriptional regulator superfamily protein
AT1G79970	1	30081953	30082352	Promoter (<=1kb)	30082077	30083894	1818	1	AT1G79970.1	0	AT1G79970	hypothetical protein
AT1G80050	1	30114851	30115250	Promoter (<=1kb)	30111497	30114010	2514	2	AT1G80050.1	-841	APT2	adenine phosphoribosyl transferase 2
AT1G80580	1	30292739	30293138	Promoter (<=1kb)	30293558	30294328	771	1	AT1G80580.1	-420	AT1G80580	Integrase-type DNA-binding superfamily protein
AT1G80730	1	30338796	30339195	Downstream (<1kb)	30339322	30340385	1064	2	AT1G80730.1	1190	ZFP1	zinc-finger protein 1
AT1G80760	1	30353283	30353682	Promoter (1-2kb)	30350539	30352208	1670	2	AT1G80760.1	-1075	NIP6;1	NOD26-like intrinsic protein 6;1
AT1G80820	1	30371794	30372193	3' UTR	30370474	30372799	2326	1	AT1G80820.2	1320	CCR2	cinnamoyl coa reductase
AT2G01180	2	109055	109454	Promoter (<=1kb)	106621	108829	2209	2	AT2G01180.4	-226	PAP1	phosphatidic acid phosphatase 1
AT2G01300	2	151717	152116	Promoter (<=1kb)	151057	151971	915	2	AT2G01300.1	0	AT2G01300	mediator of RNA polymerase II transcription subunit
AT2G01990	2	468407	468806	Promoter (1-2kb)	464994	466955	1962	2	AT2G01990.2	-1452	AT2G01990	XRI1-like protein
AT2G02100	2	527927	528326	Promoter (<=1kb)	528179	529186	1008	1	AT2G02100.1	0	LCR69	low-molecular-weight cysteine-rich 69
AT2G03550	2	1076670	1077069	Promoter (<=1kb)	1076863	1078348	1486	1	AT2G03550.1	0	AT2G03550	alpha/beta-Hydrolases superfamily protein
AT2G04515	2	1572009	1572408	Promoter (1-2kb)	1573637	1574508	872	1	AT2G04515.1	-1229	AT2G04515	transmembrane protein
AT2G04595	2	1188707	1189106	Downstream (2-3kb)	1191263	1191545	283	2	AT2G04595.1	2439	AT2G04595	ncRNA
AT2G07005	2	7641108	7641507	Promoter (<=1kb)	7641300	7641509	210	1	AT2G07005.1	0	AT2G07005	ncRNA
AT2G08265	2	12145526	12145925	Promoter (1-2kb)	12146987	12147188	202	1	AT2G08265.1	-1062	AT2G08265	ncRNA
AT2G08735	2	14907743	14908142	Downstream (<1kb)	14907257	14907716	460	1	AT2G08735.1	486	AT2G08735	ncRNA
AT2G08845	2	15520469	15520868	Downstream (1-2kb)	15522405	15522677	273	2	AT2G08845.1	1809	AT2G08845	ncRNA
AT2G08945	2	16051681	16052080	Promoter (<=1kb)	16051529	16051733	205	2	AT2G08945.1	0	AT2G08945	ncRNA
AT2G09005	2	16328839	16329238	Promoter (<=1kb)	16328852	16329115	264	1	AT2G09005.1	0	AT2G09005	ncRNA
AT2G09070	2	16554313	16554712	Promoter (<=1kb)	16553373	16553755	383	2	AT2G09070.1	-558	AT2G09070	ncRNA
AT2G09315	2	17483326	17483725	Promoter (1-2kb)	17485339	17485636	298	1	AT2G09315.1	-1614	AT2G09315	ncRNA
AT2G09635	2	18725343	18725742	Promoter (<=1kb)	18725411	18725887	477	1	AT2G09635.1	0	AT2G09635	ncRNA
AT2G15050	2	6523566	6523965	Downstream (2-3kb)	6518749	6521549	2801	1	AT2G15050.3	4817	LTP	lipid transfer protein
AT2G17480	2	7597043	7597442	Promoter (2-3kb)	7590295	7594195	3901	2	AT2G17480.1	-2848	MLO8	Seven transmembrane MLO family protein
AT2G18510	2	8030689	8031088	3' UTR	8030960	8033619	2660	2	AT2G18510.1	2531	emb2444	RNA-binding (RRM/RBD/RNP motifs) family protein
AT2G18550	2	8053209	8053608	Promoter (1-2kb)	8049371	8051316	1946	2	AT2G18550.1	-1893	HB21	homeobox protein 21
AT2G18860	2	8163949	8164348	Promoter (<=1kb)	8164241	8165974	1734	1	AT2G18860.2	0	AT2G18860	Syntaxin/t-SNARE family protein
AT2G19580	2	8474972	8475371	Promoter (<=1kb)	8472134	8475153	3020	2	AT2G19580.1	0	TET2	tetraspanin2
AT2G19920	2	8606836	8607235	Promoter (<=1kb)	8601858	8606887	5030	2	AT2G19920.3	0	AT2G19920	RNA-dependent RNA polymerase family protein
AT2G20060	2	8657208	8657607	Promoter (1-2kb)	8658981	8661558	2578	1	AT2G20060.1	-1374	AT2G20060	Ribosomal protein L4/L1 family
AT2G20100	2	8680011	8680410	Exon (AT2G20100.1/AT2G20100, exon 4 of 8)	8678050	8682112	4063	1	AT2G20100.4	1961	AT2G20100	basic helix-loop-helix (bHLH) DNA-binding superfamily protein
AT2G20940	2	9002566	9002965	Promoter (<=1kb)	9002001	9002908	908	2	AT2G20940.1	0	AT2G20940	transmembrane protein, putative (DUF1279)
AT2G21500	2	9208898	9209297	Exon (AT2G21500.1/AT2G21500, exon 2 of 5)	9207432	9210231	2800	2	AT2G21500.1	934	AT2G21500	RING/U-box superfamily protein
AT2G22125	2	9403458	9403857	Promoter (2-3kb)	9406059	9414578	8520	1	AT2G22125.1	-2201	CSI1	cellulose synthase-interactive protein 1
AT2G23170	2	9868685	9869084	Promoter (2-3kb)	9863855	9866562	2708	2	AT2G23170.1	-2123	GH3.3	Auxin-responsive GH3 family protein
AT2G23390	2	9963488	9963887	Promoter (<=1kb)	9960365	9963628	3264	2	AT2G23390.2	0	AT2G23390	acyl-CoA
AT2G23600	2	10043744	10044143	Promoter (<=1kb)	10041820	10043840	2021	2	AT2G23600.2	0	ACL	acetone-cyanohydrin lyase
AT2G23690	2	10073790	10074189	Downstream (<1kb)	10072057	10073126	1070	1	AT2G23690.1	1733	AT2G23690	HTH-type transcriptional regulator
AT2G23760	2	10114517	10114916	Promoter (1-2kb)	10107707	10113327	5621	2	AT2G23760.2	-1190	BLH4	BEL1-like homeodomain 4
AT2G23820	2	10140204	10140603	Promoter (<=1kb)	10140383	10142938	2556	1	AT2G23820.2	0	AT2G23820	Metal-dependent phosphohydrolase
AT2G24755	2	10546056	10546455	Exon (AT2G24755.1/AT2G24755, exon 1 of 1)	10541727	10546672	4946	2	AT2G24755.1	217	AT2G24755	ncRNA
AT2G25000	2	10628809	10629208	Promoter (<=1kb)	10629662	10631413	1752	1	AT2G25000.1	-454	WRKY60	WRKY DNA-binding protein 60
AT2G25100	2	10679258	10679657	3' UTR	10679524	10681998	2475	2	AT2G25100.2	2341	AT2G25100	Polynucleotidyl transferase, ribonuclease H-like superfamily protein
AT2G25140	2	10701873	10702272	Promoter (<=1kb)	10697629	10702203	4575	2	AT2G25140.1	0	CLPB4	casein lytic proteinase B4
AT2G25190	2	10733876	10734275	Promoter (<=1kb)	10733921	10735795	1875	1	AT2G25190.1	0	AT2G25190	PPPDE putative thiol peptidase family protein
AT2G25470	2	10837972	10838371	Promoter (<=1kb)	10838294	10841984	3691	1	AT2G25470.2	0	RLP21	receptor like protein 21
AT2G25685	2	10936478	10936877	Downstream (<1kb)	10937527	10938113	587	2	AT2G25685.1	1236	SCRL17	SCR-like 17
AT2G26080	2	11113714	11114113	5' UTR	11109003	11114291	5289	2	AT2G26080.1	178	GLDP2	glycine decarboxylase P-protein 2
AT2G26530	2	11284431	11284830	Promoter (<=1kb)	11282663	11284272	1610	2	AT2G26530.1	-159	AR781	AR781, pheromone receptor-like protein (DUF1645)
AT2G26560	2	11297036	11297435	Promoter (1-2kb)	11293702	11295918	2217	2	AT2G26560.1	-1118	PLA2A	phospholipase A 2A
AT2G26690	2	11349968	11350367	Promoter (<=1kb)	11347147	11350045	2899	2	AT2G26690.2	0	AT2G26690	Major facilitator superfamily protein
AT2G26740	2	11394287	11394686	Promoter (<=1kb)	11392849	11394363	1515	2	AT2G26740.1	0	SEH	soluble epoxide hydrolase
AT2G26750	2	11397196	11397595	Promoter (<=1kb)	11395707	11397219	1513	2	AT2G26750.1	0	AT2G26750	alpha/beta-Hydrolases superfamily protein
AT2G27150	2	11601562	11601961	Promoter (<=1kb)	11601727	11607199	5473	1	AT2G27150.1	0	AAO3	abscisic aldehyde oxidase 3
AT2G27220	2	11644056	11644455	Promoter (4-5kb)	11637152	11639809	2658	2	AT2G27220.1	-4247	BLH5	BEL1-like homeodomain 5
AT2G27250	2	11664471	11664870	Downstream (<1kb)	11664986	11665768	783	2	AT2G27250.1	898	CLV3	CLAVATA3
AT2G27500	2	11754531	11754930	Promoter (<=1kb)	11752064	11754066	2003	2	AT2G27500.1	-465	AT2G27500	Glycosyl hydrolase superfamily protein
AT2G27550	2	11771445	11771844	Promoter (1-2kb)	11773187	11774746	1560	1	AT2G27550.1	-1343	ATC	centroradiali
AT2G27680	2	11806802	11807201	Promoter (<=1kb)	11803743	11806087	2345	2	AT2G27680.1	-715	AT2G27680	NAD(P)-linked oxidoreductase superfamily protein
AT2G27830	2	11859341	11859740	Promoter (<=1kb)	11860218	11861525	1308	1	AT2G27830.1	-478	AT2G27830	Expressed protein
AT2G27920	2	11885528	11885927	3' UTR	11885571	11888619	3049	2	AT2G27920.2	2692	SCPL51	serine carboxypeptidase-like 51
AT2G28000	2	11925459/ 11926407	11925858/ 11926806	Promoter (<=1kb)	11926446	11929488	3043	1	AT2G28000.1	0/ -588	CPN60A	chaperonin-60alpha
AT2G28080	2	11959967	11960366	Downstream (<1kb)	11960571	11963440	2870	2	AT2G28080.1	3074	AT2G28080	UDP-Glycosyltransferase superfamily protein
AT2G28130	2	11987716	11988115	Promoter (<=1kb)	11988358	11991617	3260	1	AT2G28130.1	-243	AT2G28130	actin protein 2/3 complex subunit-like protein
AT2G28150	2	12002309	12002708	3' UTR	12000388	12002499	2112	1	AT2G28150.3	1921	AT2G28150	UPSTREAM OF FLC protein (DUF966)
AT2G28350	2	12109498	12109897	Promoter (3-4kb)	12113889	12116942	3054	1	AT2G28350.1	-3992	ARF10	auxin response factor 10
AT2G28550	2	12225021	12225420	Downstream (<1kb)	12226091	12228543	2453	2	AT2G28550.6	3123	RAP2.7	related to AP2.7
AT2G28605	2	12257459	12257858	Downstream (1-2kb)	12254888	12255923	1036	1	AT2G28605.1	2571	AT2G28605	Photosystem II reaction center PsbP family protein
AT2G28610	2	12263070	12263469	3' UTR	12262013	12263595	1583	1	AT2G28610.1	1057	PRS	Homeodomain-like superfamily protein
AT2G29340	2	12596656	12597055	Promoter (<=1kb)	12597018	12599299	2282	1	AT2G29340.2	0	AT2G29340	NAD-dependent epimerase/dehydratase family protein
AT2G29960	2	12772439	12772838	Promoter (1-2kb)	12768852	12770668	1817	2	AT2G29960.3	-1771	CYP5	cyclophilin 5
AT2G30230	2	12895252	12895651	Promoter (1-2kb)	12897054	12898172	1119	1	AT2G30230.1	-1403	AT2G30230	6,7-dimethyl-8-ribityllumazine synthase
AT2G30520	2	13006517	13006916	Promoter (<=1kb)	13002727	13005746	3020	2	AT2G30520.1	-771	RPT2	Phototropic-responsive NPH3 family protein
AT2G30870	2	13141043	13141442	Promoter (<=1kb)	13141290	13142676	1387	1	AT2G30870.1	0	GSTF10	glutathione S-transferase PHI 10
AT2G31160	2	13275208	13275607	Promoter (2-3kb)	13277710	13279498	1789	1	AT2G31160.1	-2103	LSH3	LIGHT-DEPENDENT SHORT HYPOCOTYLS-like protein (DUF640)
AT2G31270	2	13332913	13333312	Downstream (1-2kb)	13328862	13331831	2970	1	AT2G31270.1	4051	CDT1A	CDT1-like protein A
AT2G31730	2	13489917	13490316	Promoter (<=1kb)	13487550	13489679	2130	2	AT2G31730.1	-238	AT2G31730	basic helix-loop-helix (bHLH) DNA-binding superfamily protein
AT2G32280	2	13713841	13714240	3' UTR	13712966	13715208	2243	1	AT2G32280.1	875	AT2G32280	GPI inositol-deacylase C, putative (DUF1218)
AT2G32930	2	13971681	13972080	Promoter (2-3kb)	13965990	13968957	2968	2	AT2G32930.1	-2724	ZFN2	zinc finger nuclease 2
AT2G32970	2	13996009	13996408	Promoter (<=1kb)	13991317	13995905	4589	2	AT2G32970.2	-104	AT2G32970	G1/S-specific cyclin-E protein
AT2G33051	2	14025172	14025571	Promoter (<=1kb)	14021677	14025239	3563	2	AT2G33051.4	0	AT2G33051	ncRNA
AT2G33470	2	14179156	14179555	Promoter (<=1kb)	14176356	14178800	2445	2	AT2G33470.2	-356	GLTP1	glycolipid transfer protein 1
AT2G33700	2	14252658	14253057	Promoter (<=1kb)	14253212	14256003	2792	1	AT2G33700.1	-155	PP2CG1	Protein phosphatase 2C family protein
AT2G33870	2	14340176	14340575	Promoter (1-2kb)	14337198	14338385	1188	2	AT2G33870.1	-1791	ArRABA1h	RAB GTPase homolog A1H
AT2G34070	2	14388562	14388961	Intron (AT2G34070.1/AT2G34070, intron 2 of 4)	14387194	14390317	3124	2	AT2G34070.1	1356	TBL37	TRICHOME BIREFRINGENCE-LIKE 37
AT2G34330	2	14485874	14486273	Promoter (<=1kb)	14486539	14487401	863	1	AT2G34330.1	-266	AT2G34330	LOW protein: protein BOBBER-like protein
AT2G34480	2	14534526	14534925	Promoter (<=1kb)	14532624	14534409	1786	2	AT2G34480.2	-117	AT2G34480	Ribosomal protein L18ae/LX family protein
AT2G34650	2	14594008	14594407	Promoter (1-2kb)	14589736	14592140	2405	2	AT2G34650.1	-1868	PID	Protein kinase superfamily protein
AT2G34830	2	14692382	14692781	Downstream (<1kb)	14693696	14696803	3108	1	AT2G34830.2	3597	WRKY35	WRKY DNA-BINDING PROTEIN 35
AT2G34925	2	14733348	14733747	Promoter (<=1kb)	14733975	14734714	740	1	AT2G34925.1	-228	CLE42	CLAVATA3/ESR-RELATED 42
AT2G35390	2	14897687	14898086	Promoter (<=1kb)	14895248	14897822	2575	2	AT2G35390.4	0	AT2G35390	Phosphoribosyltransferase family protein
AT2G35600	2	14945462	14945861	Promoter (<=1kb)	14940774	14945357	4584	2	AT2G35600.2	-105	BRXL1	BREVIS RADIX-like 1
AT2G35860	2	15059493	15059892	Promoter (<=1kb)	15059763	15062122	2360	1	AT2G35860.1	0	FLA16	FASCICLIN-like arabinogalactan protein 16
AT2G35950	2	15103263	15103662	Promoter (1-2kb)	15104716	15106119	1404	1	AT2G35950.2	-1054	EDA12	embryo sac development arrest 12
AT2G36350	2	15237698	15238097	Promoter (<=1kb)	15238093	15242195	4103	1	AT2G36350.1	0	AT2G36350	Protein kinase superfamily protein
AT2G36770	2	15416901	15417300	Promoter (<=1kb)	15415077	15416845	1769	2	AT2G36770.1	-56	AT2G36770	UDP-Glycosyltransferase superfamily protein
AT2G36910	2	15501151	15501550	Promoter (<=1kb)	15501726	15507501	5776	1	AT2G36910.1	-176	ABCB1	ATP binding cassette subfamily B1
AT2G37220	2	15632630	15633029	Downstream (1-2kb)	15634466	15636522	2057	2	AT2G37220.1	3493	AT2G37220	RNA-binding (RRM/RBD/RNP motifs) family protein
AT2G37630	2	15785672	15786071	Promoter (2-3kb)	15781232	15783480	2249	2	AT2G37630.1	-2192	AS1	myb-like HTH transcriptional regulator family protein
AT2G38160	2	15988604	15989003	Promoter (<=1kb)	15986390	15988635	2246	2	AT2G38160.1	0	AT2G38160	unknown protein
AT2G39200	2	16359902	16360301	Promoter (<=1kb)	16356041	16359943	3903	2	AT2G39200.1	0	MLO12	Seven transmembrane MLO family protein
AT2G39230	2	16381071	16381470	Promoter (<=1kb)	16381565	16384730	3166	1	AT2G39230.1	-95	LOJ	LATERAL ORGAN JUNCTION
AT2G39560	2	16506572	16506971	Promoter (<=1kb)	16504838	16506150	1313	2	AT2G39560.1	-422	AT2G39560	Putative membrane lipoprotein
AT2G39830	2	16622802	16623201	Intron (AT2G39830.2/AT2G39830, intron 2 of 11)	16619761	16623859	4099	2	AT2G39830.4	658	DAR2	DA1-related protein 2
AT2G39860	2	16639086	16639485	Downstream (<1kb)	16639780	16639851	72	2	AT2G39860.1	366	AT2G39860	pre-tRNA
AT2G39865	2	16641328	16641727	Downstream (<1kb)	16641761	16641907	147	2	AT2G39865.1	180	AT2G39865	transmembrane protein
AT2G40113	2	16749684	16750083	Promoter (<=1kb)	16750035	16751314	1280	1	AT2G40113.1	0	AT2G40113	Pollen Ole e 1 allergen and extensin family protein
AT2G41370	2	17236809	17237208	Promoter (1-2kb)	17238380	17238986	607	1	AT2G41370.1	-1172	BOP2	Ankyrin repeat family protein / BTB/POZ domain-containing protein
AT2G41380	2	17248876	17249275	Promoter (2-3kb)	17251819	17253194	1376	1	AT2G41380.1	-2544	AT2G41380	S-adenosyl-L-methionine-dependent methyltransferases superfamily protein
AT2G41450	2	17277735	17278134	Promoter (<=1kb)	17278148	17281830	3683	1	AT2G41450.1	-14	AT2G41450	N-acetyltransferase
AT2G41810	2	17443771	17444170	Promoter (2-3kb)	17439263	17441416	2154	2	AT2G41810.1	-2355	AT2G41810	imidazolonepropionase (Protein of unknown function, DUF642)
AT2G41870	2	17472935	17473334	Promoter (<=1kb)	17470865	17472984	2120	2	AT2G41870.1	0	AT2G41870	Remorin family protein
AT2G41880	2	17477220	17477619	3' UTR	17474591	17477239	2649	1	AT2G41880.9	2629	GK-1	guanylate kinase 1
AT2G42570	2	17723489	17723888	Promoter (3-4kb)	17717332	17720366	3035	2	AT2G42570.1	-3123	TBL39	TRICHOME BIREFRINGENCE-LIKE 39
AT2G44210	2	18278314	18278713	Promoter (1-2kb)	18280580	18283014	2435	1	AT2G44210.1	-1867	AT2G44210	carboxyl-terminal peptidase (DUF239)
AT2G44500	2	18372570	18372969	Promoter (1-2kb)	18374162	18376799	2638	1	AT2G44500.1	-1193	AT2G44500	O-fucosyltransferase family protein
AT2G44798	2	18473976	18474375	Promoter (2-3kb)	18468996	18471304	2309	2	AT2G44798.10	-2672	AT2G44798	ncRNA
AT2G44820	2	18486204	18486603	Downstream (<1kb)	18484506	18485810	1305	1	AT2G44820.1	1698	AT2G44820	axoneme-associated protein MST101(2) protein
AT2G45170	2	18622339	18622738	Promoter (1-2kb)	18624264	18625791	1528	1	AT2G45170.1	-1526	ATG8E	AUTOPHAGY 8E
AT2G45610	2	18790376	18790775	Promoter (<=1kb)	18791289	18792586	1298	1	AT2G45610.1	-514	AT2G45610	alpha/beta-Hydrolases superfamily protein
AT2G45650	2	18806691	18807090	Downstream (<1kb)	18804190	18806586	2397	1	AT2G45650.1	2501	AGL6	AGAMOUS-like 6
AT2G46270	2	18999496	18999895	Promoter (<=1kb)	19000180	19003403	3224	1	AT2G46270.1	-285	GBF3	G-box binding factor 3
AT2G46370	2	19031609	19032008	Promoter (1-2kb)	19033586	19036683	3098	1	AT2G46370.2	-1578	JAR1	Auxin-responsive GH3 family protein
AT2G46590	2	19132407	19132806	Promoter (<=1kb)	19132925	19135293	2369	1	AT2G46590.1	-119	DAG2	Dof-type zinc finger DNA-binding family protein
AT2G46600	2	19135547	19135946	Promoter (<=1kb)	19136019	19136600	582	1	AT2G46600.1	-73	AT2G46600	Calcium-binding EF-hand family protein
AT2G46680	2	19171087	19171486	Promoter (4-5kb)	19165274	19166967	1694	2	AT2G46680.1	-4120	HB-7	homeobox 7
AT2G46685	2	19172797	19173196	Promoter (2-3kb)	19176108	19176277	170	1	at2g46685	-2912	ath-MIR166a	ath-MIR166a
AT2G46710	2	19191503	19191902	5' UTR	19191247	19195093	3847	1	AT2G46710.1	256	ROPGAP3	Rho GTPase activating protein with PAK-box/P21-Rho-binding domain-containing protein
AT2G46930	2	19283344	19283743	Promoter (<=1kb)	19283456	19286400	2945	1	AT2G46930.1	0	AT2G46930	Pectinacetylesterase family protein
AT2G46970	2	19298732	19299131	Promoter (<=1kb)	19295431	19297858	2428	2	AT2G46970.1	-874	PIL1	phytochrome interacting factor 3-like 1
AT2G47170	2	19364706	19365105	Promoter (1-2kb)	19366596	19368840	2245	1	AT2G47170.1	-1491	ARF1A1C	Ras-related small GTP-binding family protein
AT2G47180	2	19371124	19371523	Promoter (<=1kb)	19368798	19370478	1681	2	AT2G47180.1	-646	GolS1	galactinol synthase 1
AT2G47560	2	19512725	19513124	Promoter (<=1kb)	19511717	19512728	1012	2	AT2G47560.1	0	AT2G47560	RING/U-box superfamily protein
AT2G47790	2	19573391	19573790	Promoter (<=1kb)	19570964	19573027	2064	2	AT2G47790.1	-364	AT2G47790	Transducin/WD40 repeat-like superfamily protein
AT3G01075	3	376378	376777	Promoter (<=1kb)	376339	376589	251	2	AT3G01075.1	0	AT3G01075	ncRNA
AT3G01100	3	38461	38860	Promoter (<=1kb)	34658	38660	4003	2	AT3G01100.1	0	HYP1	hypothetical protein 1
AT3G01470	3	184856	185255	Promoter (<=1kb)	182396	184403	2008	2	AT3G01470.1	-453	HB-1	homeobox 1
AT3G01885	3	2129143	2129542	Promoter (<=1kb)	2128830	2129181	352	2	AT3G01885.1	0	AT3G01885	ncRNA
AT3G02195	3	2870905	2871304	Promoter (<=1kb)	2870607	2871000	394	2	AT3G02195.1	0	AT3G02195	ncRNA
AT3G02210	3	411317	411716	5' UTR	409193	411873	2681	2	AT3G02210.1	157	COBL1	COBRA-like protein 1
AT3G02390	3	486922	487321	Promoter (1-2kb)	488780	489471	692	1	AT3G02390.1	-1459	AT3G02390	unknown protein
AT3G02435	3	3627706	3628105	Promoter (<=1kb)	3628023	3628099	77	2	AT3G02435.1	0	AT3G02435	ncRNA
AT3G02885	3	637205	637604	Downstream (<1kb)	637921	639178	1258	2	AT3G02885.1	1574	GASA5	GAST1 protein homolog 5
AT3G02910	3	648788	649187	Promoter (<=1kb)	649814	650921	1108	1	AT3G02910.1	-627	AT3G02910	AIG2-like (avirulence induced family protein
AT3G03005	3	4975963	4976362	Downstream (<1kb)	4976881	4977193	313	2	AT3G03005.1	831	AT3G03005	ncRNA
AT3G03225	3	5483083	5483482	Exon (AT3G03225.1/AT3G03225, exon 1 of 1)	5483017	5484530	1514	1	AT3G03225.1	66	AT3G03225	ncRNA
AT3G03300	3	775022	775421	Promoter (<=1kb)	767880	775250	7371	2	AT3G03300.3	0	DCL2	dicer-like 2
AT3G03335	3	5615867	5616266	Downstream (<1kb)	5615354	5615830	477	1	AT3G03335.1	513	AT3G03335	ncRNA
AT3G03540	3	849658	850057	Promoter (1-2kb)	846221	848297	2077	2	AT3G03540.1	-1361	NPC5	non-specific phospholipase C5
AT3G03770	3	949920	950319	Promoter (<=1kb)	945077	949238	4162	2	AT3G03770.1	-682	AT3G03770	Leucine-rich repeat protein kinase family protein
AT3G03773	3	951313	951712	Promoter (<=1kb)	951628	953840	2213	1	AT3G03773.2	0	AT3G03773	HSP20-like chaperones superfamily protein
AT3G04000	3	1034931	1035330	Promoter (<=1kb)	1035238	1036672	1435	1	AT3G04000.1	0	AT3G04000	NAD(P)-binding Rossmann-fold superfamily protein
AT3G04365	3	8156678	8157077	Promoter (1-2kb)	8154990	8155206	217	2	AT3G04365.1	-1472	AT3G04365	ncRNA
AT3G04600	3	1242182	1242581	Promoter (<=1kb)	1242929	1246211	3283	1	AT3G04600.1	-348	AT3G04600	Nucleotidylyl transferase superfamily protein
AT3G05160	3	1452671	1453070	Downstream (<1kb)	1453106	1457150	4045	2	AT3G05160.2	4080	AT3G05160	Major facilitator superfamily protein
AT3G05210	3	1482223	1482622	Downstream (<1kb)	1479339	1482042	2704	1	AT3G05210.2	2884	ERCC1	nucleotide repair protein
AT3G05320	3	1516666	1517065	Promoter (1-2kb)	1513062	1515568	2507	2	AT3G05320.3	-1098	AT3G05320	O-fucosyltransferase family protein
AT3G05390	3	1548738	1549137	Promoter (<=1kb)	1546443	1548679	2237	2	AT3G05390.1	-59	AT3G05390	S-adenosyl-L-methionine-dependent methyltransferase
AT3G05630	3	1634860	1635259	Promoter (<=1kb)	1635194	1640357	5164	1	AT3G05630.1	0	PLDP2	phospholipase D P2
AT3G05660	3	1650978	1651377	Exon (AT3G05660.1/AT3G05660, exon 1 of 2)	1648843	1652149	3307	2	AT3G05660.1	772	RLP33	receptor like protein 33
AT3G05770	3	1712867	1713266	Promoter (<=1kb)	1710328	1712225	1898	2	AT3G05770.2	-642	AT3G05770	F10A16.6 protein
AT3G06615	3	15357038	15357437	Promoter (<=1kb)	15357217	15357805	589	1	AT3G06615.1	0	AT3G06615	ncRNA
AT3G06870	3	2169730	2170129	Promoter (<=1kb)	2167847	2168960	1114	2	AT3G06870.1	-770	AT3G06870	proline-rich family protein
AT3G07320	3	2334639	2335038	Promoter (<=1kb)	2332004	2334185	2182	2	AT3G07320.1	-454	AT3G07320	O-Glycosyl hydrolases family 17 protein
AT3G07330	3	2340031	2340430	Promoter (<=1kb)	2335612	2339168	3557	2	AT3G07330.1	-863	CSLC6	Cellulose-synthase-like C6
AT3G07435	3	17135611	17136010	Promoter (<=1kb)	17135916	17136130	215	1	AT3G07435.1	0	AT3G07435	ncRNA
AT3G07550	3	2408781	2409180	Promoter (<=1kb)	2409477	2411329	1853	1	AT3G07550.1	-297	AT3G07550	RNI-like superfamily protein
AT3G08150	3	18843015	18843414	Downstream (<1kb)	18843649	18843723	75	2	AT3G08150	309	ath-MIR8167a	ath-MIR8167a
AT3G08455	3	20476451	20476850	Promoter (<=1kb)	20476616	20477183	568	1	AT3G08455.1	0	AT3G08455	ncRNA
AT3G08460	3	20477650	20478049	Promoter (<=1kb)	20477505	20477895	391	2	AT3G08460.1	0	AT3G08460	ncRNA
AT3G08860	3	2699848	2700247	Promoter (<=1kb)	2696199	2699420	3222	2	AT3G08860.1	-428	PYD4	PYRIMIDINE 4
AT3G08905	3	21236340	21236739	Exon (AT3G08905.1/AT3G08905, exon 1 of 1)	21236610	21237128	519	2	AT3G08905.1	389	AT3G08905	ncRNA
AT3G09005	3	21409496	21409895	Promoter (<=1kb)	21408401	21408595	195	2	AT3G09005.1	-901	U2.3	ncRNA
AT3G09440	3	2905651	2906050	Promoter (<=1kb)	2902355	2905947	3593	2	AT3G09440.1	0	AT3G09440	Heat shock protein 70 (Hsp 70) family protein
AT3G09775	3	23115935	23116334	Promoter (<=1kb)	23116274	23116904	631	1	AT3G09775.1	0	AT3G09775	ncRNA
AT3G10120	3	3128525	3128924	Promoter (1-2kb)	3130072	3130891	820	1	AT3G10120.1	-1148	AT3G10120	PADRE protein
AT3G10572	3	3303753	3304152	Promoter (<=1kb)	3304225	3306504	2280	1	AT3G10572.1	-73	APEM9	3-phosphoinositide-dependent protein kinase-1
AT3G10960	3	3424771	3425170	Exon (AT3G10960.1/AT3G10960, exon 1 of 1	3424813	3427058	2246	1	AT3G10960.1	1888	AZG1	AZA-GUANINE RESISTANT1
AT3G11090	3	3474203	3474602	Promoter (<=1kb)	3474922	3475848	927	1	AT3G11090.1	-320	LBD21	LOB domain-containing protein 21
AT3G11410	3	3582634	3583033	Downstream (<1kb)	3583782	3585850	2069	1	AT3G11410.1	2817	PP2CA	PROTEIN PHOSPHATASE 2CA
AT3G11660	3	3679935	3680334	Promoter (<=1kb)	3678595	3679943	1349	2	AT3G11660.1	0	NHL1	NDR1/HIN1-like 1
AT3G12060	3	3842819	3843218	Promoter (<=1kb)	3843088	3845511	2424	1	AT3G12060.1	0	TBL1	trichome birefringence-like protein (DUF828)
AT3G12580	3	3993736	3994135	Promoter (<=1kb)	3991117	3993886	2770	2	AT3G12580.1	0	HSP70	heat shock protein 70
AT3G12610	3	4008929	4009328	Promoter (<=1kb)	4006346	4008018	1673	2	AT3G12610.1	-911	DRT100	Leucine-rich repeat (LRR) family protein
AT3G12710	3	4039532	4039931	Downstream (<1kb)	4040324	4042075	1752	2	AT3G12710.1	2144	AT3G12710	DNA glycosylase superfamily protein
AT3G12900	3	4103008	4103407	Promoter (1-2kb)	4104463	4106341	1879	1	AT3G12900.1	-1056	AT3G12900	2-oxoglutarate (2OG) and Fe(II)-dependent oxygenase superfamily protein
AT3G13061	3	4183868	4184267	Promoter (<=1kb)	4183099	4183884	786	2	AT3G13061.1	0	AT3G13061	ncRNA
AT3G13080	3	4202718	4203117	Promoter (<=1kb)	4195770	4201734	5965	2	AT3G13080.5	-984	ABCC3	multidrug resistance-associated protein 3
AT3G13690	3	4483812	4484211	Promoter (1-2kb)	4485623	4490420	4798	1	AT3G13690.1	-1412	AT3G13690	kinase with adenine nucleotide alpha hydrolases-like domain-containing protein
AT3G13740	3	4506246	4506645	3' UTR	4504581	4506311	1731	1	AT3G13740.2	1665	AT3G13740	Ribonuclease III family protein
AT3G13980	3	4623942	4624341	Promoter (3-4kb)	4618939	4620305	1367	2	AT3G13980.1	-3637	AT3G13980	SKI/DACH domain protein
AT3G14310	3	4774009	4774408	Exon (AT3G14310.1/AT3G14310, exon 2 of 3)	4771833	4775258	3426	2	AT3G14310.1	850	PME3	pectin methylesterase 3
AT3G14620	3	4914493	4914892	Promoter (<=1kb)	4914789	4917176	2388	1	AT3G14620.1	0	CYP72A8	cytochrome P450, family 72, subfamily A, polypeptide 8
AT3G14860	3	5001097	5001496	Promoter (<=1kb)	4998357	5001046	2690	2	AT3G14860.1	-51	AT3G14860	NHL domain-containing protein
AT3G15020	3	5058214	5058613	3' UTR	5056068	5058248	2181	1	AT3G15020.2	2146	mMDH2	Lactate/malate dehydrogenase family protein
AT3G15030	3	5058214	5058613	Promoter (3-4kb)	5061681	5064152	2472		AT3G15030.1	-3067	TCP4	TCP family transcription factor 4
AT3G15170	3	5109335	5109734	Promoter (<=1kb)	5109782	5111608	1827	1	AT3G15170.1	-48	CUC1	NAC (No Apical Meristem) domain transcriptional regulator superfamily protein
AT3G15530	3	5255129	5255528	Promoter (<=1kb)	5252699	5254562	1864	2	AT3G15530.1	-567	AT3G15530	S-adenosyl-L-methionine-dependent methyltransferases superfamily protein
AT3G15720	3	5327934	5328333	Promoter (<=1kb)	5325127	5327672	2546	2	AT3G15720.3	-262	AT3G15720	Pectin lyase-like superfamily protein
AT3G15990	3	5428426	5428825	Exon (AT3G15990.1/AT3G15990, exon 4 of 13)	5426987	5430897	3911	1	AT3G15990.1	1439	SULTR3;4	sulfate transporter 3;4
AT3G16190	3	5488360	5488759	Downstream (<1kb)	5489701	5491332	1632	2	AT3G16190.1	2573	AT3G16190	Isochorismatase family protein
AT3G16240	3	5504435	5504834	Promoter (<=1kb)	5505360	5507050	1691	1	AT3G16240.1	-526	DELTA-TIP	delta tonoplast integral protein
AT3G16290	3	5525072	5525471	Promoter (<=1kb)	5520880	5525150	4271	2	AT3G16290.1	0	EMB2083	AAA-type ATPase family protein
AT3G16520	3	5620802	5621201	Promoter (<=1kb)	5618408	5620873	2466	2	AT3G16520.2	0	UGT88A1	UDP-glucosyl transferase 88A1
AT3G17400	3	5954318	5954717	Promoter (<=1kb)	5954887	5955444	558	1	AT3G17400.1	-170	AT3G17400	F-box family protein
AT3G18290	3	6271313	6271712	Promoter (2-3kb)	6273966	6280562	6597	1	AT3G18290.1	-2254	BTS	zinc finger protein-like protein
AT3G18840	3	6494515	6494914	Promoter (1-2kb)	6496135	6498234	2100	1	AT3G18840.2	-1221	AT3G18840	LOW protein: PPR containing-like protein
AT3G19035	3	6565582	6565981	Promoter (<=1kb)	6565949	6566053	105	1	AT3G19035.1	0	AT3G19035	transmembrane protein
AT3G19274	3	6678517	6678916	Promoter (<=1kb)	6678630	6679229	600	1	AT3G19274.1	0	AT3G19274	unknown protein
AT3G19390	3	6722657	6723056	Promoter (<=1kb)	6722825	6725110	2286	1	AT3G19390.1	0	AT3G19390	Granulin repeat cysteine protease family protein
AT3G21150	3	7413554	7413953	Promoter (<=1kb)	7412445	7413727	1283	2	AT3G21150.1	0	BBX32	B-box 32
AT3G21270	3	7472970	7473369	Promoter (1-2kb)	7474544	7475903	1360	1	AT3G21270.1	-1175	DOF2	DOF ZINC FINGER PROTEIN 2
AT3G21320	3	7501964	7502363	Promoter (<=1kb)	7498812	7501888	3077	2	AT3G21320.1	-76	AT3G21320	EARLY FLOWERING protein
AT3G21750	3	7664347	7664746	5' UTR	7664345	7666305	1961	1	AT3G21750.1	2	UGT71B1	UDP-glucosyl transferase 71B1
AT3G21890	3	7711789	7712188	Promoter (1-2kb)	7708833	7709933	1101	2	AT3G21890.1	-1856	BBX31	B-box type zinc finger family protein
AT3G22190	3	7833848	7834247	Promoter (<=1kb)	7830905	7834135	3231	2	AT3G22190.2	0	IQD5	IQ-domain 5
AT3G22565	3	7997334	7997733	Promoter (1-2kb)	7999419	8001340	1922	1	AT3G22565.1	-1686	AT3G22565	hypothetical protein
AT3G22790	3	8058689	8059088	Promoter (<=1kb)	8052318	8058764	6447	2	AT3G22790.3	0	NET1A	Kinase interacting (KIP1-like) family protein
AT3G23290	3	8325424/ 8329236	8325823/ 8329635	Promoter (<=1kb)/ Downstream (2-3kb)	8326628	8328557	1930	1	AT3G23290.2	-805/ 2608	LSH4	LIGHT-DEPENDENT SHORT HYPOCOTYLS-like protein (DUF640)
AT3G23637	3	8499168	8499567	Downstream (<1kb)	8499727	8499888	162	2	AT3G23637.1	321	DVL21	DVL family protein
AT3G23930	3	8646467	8646866	Promoter (<=1kb)	8646746	8647947	1202	1	AT3G23930.1	0	AT3G23930	troponin T, skeletal protein
AT3G24310	3	8812404	8812803	Promoter (<=1kb)	8811011	8812483	1473	2	AT3G24310.1	0	MYB305	myb domain protein 305
AT3G24340	3	8835797	8836196	Promoter (<=1kb)	8831935	8835829	3895	2	AT3G24340.1	0	CHR40	chromatin remodeling 40
AT3G24450	3	8884842/ 8880035	8885241/ 8880434	Promoter (3-4kb)/ 3'UTR	8880012	8881779	1768	2	AT3G24450.1	-3063/ 1345	AT3G24450	Heavy metal transport/detoxification superfamily protein
AT3G24770	3	9043713	9044112	Promoter (2-3kb)	9046293	9047463	1171	1	AT3G24770.1	-2181	CLE41	CLAVATA3/ESR (CLE)-related protein 41
AT3G24780	3	9049334	9049733	5' UTR	9049090	9051752	2663	1	AT3G24780.1	244	AT3G24780	Uncharacterized conserved protein UCP015417, vWA
AT3G25020	3	9119648	9120047	Promoter (<=1kb)	9116684	9119804	3121	2	AT3G25020.1	0	RLP42	receptor like protein 42
AT3G25640	3	9330570	9330969	Promoter (2-3kb)	9333662	9334889	1228	1	AT3G25640.2	-2693	AT3G25640	MIZU-KUSSEI-like protein (Protein of unknown function, DUF617)
AT3G25720	3	9383486	9383885	Downstream (2-3kb)	9380234	9381405	1172	1	AT3G25720.1	3252	AT3G25720	RNA-directed DNA polymerase (reverse transcriptase)-related family protein
AT3G26090	3	9532497	9532896	Promoter (<=1kb)	9532613	9535159	2547	1	AT3G26090.2	0	RGS1	REGULATOR OF G-PROTEIN SIGNALING 1
AT3G27540	3	10204919	10205318	Promoter (<=1kb)	10205074	10207423	2350	1	AT3G27540.1	0	AT3G27540	beta-1,4-N-acetylglucosaminyltransferase family protein
AT3G27660	3	10242580	10242979	Promoter (<=1kb)	10243244	10245023	1780	1	AT3G27660.1	-265	OLEO4	oleosin 4
AT3G27990	3	10400089	10400488	Promoter (1-2kb)	10392601	10398235	5635	2	AT3G27990.3	-1854	AT3G27990	ncRNA
AT3G29400	3	11296782	11297181	Downstream (<1kb)	11297180	11299695	2516	2	AT3G29400.1	2517	EXO70E1	exocyst subunit exo70 family protein E1
AT3G29760	3	11592180	11592579	Promoter (<=1kb)	11589472	11592371	2900	2	AT3G29760.3	0	AT3G29760	Haloacid dehalogenase-like hydrolase (HAD) superfamily protein
AT3G44555	3	16145814	16146213	Downstream (<1kb)	16144686	16145545	860	1	AT3G44555.2	1128	AT3G44555	hypothetical protein
AT3G44820	3	16364484	16364883	Promoter (<=1kb)	16361289	16364750	3462	2	AT3G44820.1	0	AT3G44820	Phototropic-responsive NPH3 family protein
AT3G44970	3	16435758	16436157	Distal Intergenic	16432286	16435124	2839	1	AT3G44970.2	3472	AT3G44970	Cytochrome P450 superfamily protein
AT3G44990	3	16446020	16446419	Downstream (<1kb)	16446935	16448844	1910	2	AT3G44990.1	2425	XTH31	xyloglucan endo-transglycosylase-related 8
AT3G47250	3	17401709	17402108	Promoter (<=1kb)	17399757	17401871	2115	2	AT3G47250.2	0	AT3G47250	transmembrane protein, putative (DUF247)
AT3G48190	3	17801071	17801470	Promoter (<=1kb)	17801289	17828553	27265	1	AT3G48190.1	0	ATM	Serine/Threonine-kinase ATM-like protein
AT3G48240	3	17868151	17868550	3' UTR	17867131	17868460	1330	1	AT3G48240.1	1020	AT3G48240	Octicosapeptide/Phox/Bem1p family protein
AT3G48520	3	17976628	17977027	Promoter (<=1kb)	17974853	17976774	1922	2	AT3G48520.1	0	CYP94B3	cytochrome P450, family 94, subfamily B, polypeptide 3
AT3G49110	3	18200148	18200547	Promoter (<=1kb)	18200587	18203265	2679	1	AT3G49110.1	-40	PRXCA	peroxidase CA
AT3G49520	3	18359301	18359700	Promoter (<=1kb)	18359584	18360750	1167	1	AT3G49520.1	0	AT3G49520	F-box and associated interaction domains-containing protein
AT3G49800	3	18473897	18474296	Promoter (<=1kb)	18471625	18473771	2147	2	AT3G49800.1	-126	AT3G49800	BSD domain-containing protein
AT3G49940	3	18516232	18516631	Downstream (<1kb)	18514266	18516131	1866	1	AT3G49940.1	1966	LBD38	LOB domain-containing protein 38
AT3G50440	3	18719357	18719756	Promoter (<=1kb)	18717392	18718396	1005	2	AT3G50440.1	-961	MES10	methylesterase
AT3G50650	3	18808638	18809037	Promoter (<=1kb)	18806139	18808243	2105	2	AT3G50650.1	-395	AT3G50650	GRAS family transcription factor
AT3G50665	3	18823096	18823495	Promoter (2-3kb)	18826040	18826111	72	1	AT3G50665.1	-2545	AT3G50665	pre-tRNA
AT3G50930	3	18929420	18929819	Promoter (<=1kb)	18929526	18932181	2656	1	AT3G50930.1	0	BCS1	cytochrome BC1 synthesi
AT3G51210	3	19019962	19020361	Promoter (<=1kb)	19020886	19021201	316	1	AT3G51210.1	-525	AT3G51210	P-loop containing nucleoside triphosphate hydrolases superfamily protein
AT3G51330	3	19056449	19056848	Promoter (<=1kb)	19053368	19056447	3080	2	AT3G51330.1	-2	AT3G51330	Eukaryotic aspartyl protease family protein
AT3G51750	3	19197336	19197735	Promoter (<=1kb)	19196362	19197356	995	2	AT3G51750.3	0	AT3G51750	Uncharacterized protein
AT3G51840	3	19230474	19230873	Promoter (1-2kb)	19225360	19229341	3982	2	AT3G51840.1	-1133	ACX4	acyl-CoA oxidase 4
AT3G51910	3	19260491/ 19263829	19260890/ 19264228	Promoter (<=1kb)/ Promoter (4-5kb)	19265141	19266806	1666	1	AT3G51910.1	-4251/ -913	HSFA7A	heat shock transcription factor A7A
AT3G52060	3	19311930	19312329	Promoter (<=1kb)	19310531	19312281	1751	2	AT3G52060.1	0	AT3G52060	core-2/I-branching beta-1,6-N-acetylglucosaminyltransferase family protein
AT3G52180	3	19353490	19353889	Promoter (<=1kb)	19349600	19353728	4129	2	AT3G52180.1	0	SEX4	dual specificity protein phosphatase (DsPTP1) family protein
AT3G52700	3	19538842	19539241	Promoter (<=1kb)	19532196	19538403	6208	2	AT3G52700.1	-439	AT3G52700	unknown protein
AT3G53870	3	19951426	19951825	5' UTR	19951424	19953018	1595	1	AT3G53870.1	2	AT3G53870	Ribosomal protein S3 family protein
AT3G54220	3	20069148	20069547	Promoter (<=1kb)	20069987	20072878	2892	1	AT3G54220.1	-440	SCR	GRAS family transcription factor
AT3G54400	3	20141523	20141922	Intron (AT3G54400.1/AT3G54400, intron 1 of 2)	20140025	20142763	2739	2	AT3G54400.1	841	AT3G54400	Eukaryotic aspartyl protease family protein
AT3G54790	3	20284427	20284826	Promoter (<=1kb)	20281830	20284401	2572	2	AT3G54790.3	-26	AT3G54790	ARM repeat superfamily protein
AT3G54820	3	20303987	20304386	3' UTR	20301759	20304309	2551	1	AT3G54820.1	2228	PIP2;5	plasma membrane intrinsic protein 2;5
AT3G55290	3	20501773	20502172	Promoter (<=1kb)	20502443	20503844	1402	1	AT3G55290.2	-271	AT3G55290	NAD(P)-binding Rossmann-fold superfamily protein
AT3G55560	3	20606337	20606736	Promoter (<=1kb)	20604616	20606650	2035	2	AT3G55560.1	0	AGF2	AT-hook protein of GA feedback 2
AT3G55610	3	20631299	20631698	Promoter (2-3kb)	20624020	20629295	5276	2	AT3G55610.1	-2004	P5CS2	delta 1-pyrroline-5-carboxylate synthase 2
AT3G55780	3	20705204	20705603	Promoter (<=1kb)	20705577	20707334	1758	1	AT3G55780.1	0	AT3G55780	Glycosyl hydrolase superfamily protein
AT3G56080	3	20812961	20813360	Promoter (<=1kb)	20810309	20813046	2738	2	AT3G56080.2	0	AT3G56080	S-adenosyl-L-methionine-dependent methyltransferases superfamily protein
AT3G57120	3	21141409	21141808	Downstream (<1kb)	21138821	21140667	1847	1	AT3G57120.1	2588	AT3G57120	Protein kinase superfamily protein
AT3G57130	3	21144626	21145025	Promoter (2-3kb)	21147558	21148664	1107	1	AT3G57130.2	-2533	BOP1	Ankyrin repeat family protein / BTB/POZ domain-containing protein
AT3G58770	3	21731944	21732343	Promoter (<=1kb)	21732122	21735327	3206	1	AT3G58770.1	0	AT3G58770	Uncharacterized protein
AT3G59695	3	22051655	22052054	Promoter (<=1kb)	22049730	22051595	1866	2	AT3G59695.1	-60	AT3G59695	ncRNA
AT3G60000	3	22160084	22160483	Promoter (<=1kb)	22160815	22162867	2053	1	AT3G60000.1	-332	QWRF6	QWRF motif protein (DUF566)
AT3G60320	3	22296599	22296998	Promoter (1-2kb)	22291886	22295529	3644	2	AT3G60320.1	-1070	AT3G60320	bZIP domain class transcription factor (DUF630 and DUF632)
AT3G61160	3	22635280	22635679	Promoter (<=1kb)	22635803	22638096	2294	1	AT3G61160.3	-124	AT3G61160	Protein kinase superfamily protein
AT3G61250	3	22670176	22670575	Promoter (<=1kb)	22670729	22672751	2023	1	AT3G61250.1	-154	MYB17	myb domain protein 17
AT3G62000	3	22961966	22962365	Promoter (<=1kb)	22959053	22961321	2269	2	AT3G62000.2	-645	AT3G62000	S-adenosyl-L-methionine-dependent methyltransferases superfamily protein
AT3G62110	3	22999508	22999907	5' UTR	22997028	23000188	3161	2	AT3G62110.2	281	AT3G62110	Pectin lyase-like superfamily protein
AT3G62630	3	23162132	23162531	Downstream (1-2kb)	23163747	23165387	1641	1	AT3G62630.1	2857	AT3G62630	stress response NST1-like protein (DUF1645)
AT3G62650	3	23167614	23168013	Promoter (<=1kb)	23168061	23169187	1127	1	AT3G62650.2	-48	AT3G62650	Uncharacterized protein
AT3G63010	3	23288367	23288766	Promoter (<=1kb)	23289243	23291486	2244	1	AT3G63010.1	-477	GID1B	alpha/beta-Hydrolases superfamily protein
AT3G63450	3	23429959	23430358	Promoter (<=1kb)	23426913	23429356	2444	2	AT3G63450.3	-603	AT3G63450	RNA-binding (RRM/RBD/RNP motifs) family protein
AT4G00355	4	154542	154941	Promoter (<=1kb)	154635	156376	1742	1	AT4G00355.1	0	ATI2	mesoderm induction early response protein
AT4G00430	4	188598	188997	Promoter (<=1kb)	185285	187680	2396	2	AT4G00430.1	-918	PIP1;4	plasma membrane intrinsic protein 1;4
AT4G01070	4	465016	465415	Promoter (1-2kb)	461592	463556	1965	2	AT4G01070.2	-1460	GT72B1	UDP-Glycosyltransferase superfamily protein
AT4G01090	4	475254	475653	Promoter (1-2kb)	470506	473879	3374	2	AT4G01090.1	-1375	AT4G01090	Hypothetical protein
AT4G01540	4	673464	673863	Promoter (<=1kb)	670483	672789	2307	2	AT4G01540.4	-675	NTM1	NAC with transmembrane motif1
AT4G02110	4	933249	933648	Promoter (1-2kb)	935006	940328	5323	1	AT4G02110.1	-1358	AT4G02110	transcription coactivator
AT4G02280	4	999472	999871	Downstream (<1kb)	994726	998991	4266	1	AT4G02280.1	4746	SUS3	sucrose synthase 3
AT4G02380	4	1044889	1045288	Downstream (<1kb)	1046042	1047105	1064	2	AT4G02380.1	1817	SAG21	senescence-associated gene 21
AT4G02940	4	1308236	1308635	Intron (AT4G02940.1/AT4G02940, intron 1 of 6)	1306313	1311038	4726	1	AT4G02940.1	1923	AT4G02940	oxidoreductase, 2OG-Fe(II) oxygenase family protein
AT4G03415	4	1507442	1507841	Promoter (<=1kb)	1503708	1506535	2828	2	AT4G03415.1	-907	PP2C52	Protein phosphatase 2C family protein
AT4G04320	4	2113179	2113578	Promoter (<=1kb)	2113341	2116693	3353	1	AT4G04320.1	0	AT4G04320	malonyl-CoA decarboxylase family protein
AT4G04625	4	1496752	1497151	Downstream (<1kb)	1495561	1495881	321	1	AT4G04625.1	1191	AT4G04625	ncRNA
AT4G04720	4	2397536	2397935	Promoter (<=1kb)	2393653	2397759	4107	2	AT4G04720.1	0	CPK21	calcium-dependent protein kinase 21
AT4G05100	4	2620259	2620658	Downstream (<1kb)	2618372	2619947	1576	1	AT4G05100.1	1887	MYB74	myb domain protein 74
AT4G07110	4	12084523	12084922	Downstream (<1kb)	12085729	12086016	288	2	AT4G07110.1	1094	AT4G07110	ncRNA
AT4G07170	4	12355399	12355798	Promoter (<=1kb)	12354552	12354785	234	2	AT4G07170.1	-614	AT4G07170	ncRNA
AT4G07240	4	12501587	12501986	Promoter (<=1kb)	12501621	12501823	203	2	AT4G07240.1	0	AT4G07240	ncRNA
AT4G07865	4	13749249	13749648	Promoter (<=1kb)	13749328	13749896	569	1	AT4G07865.1	0	AT4G07865	ncRNA
AT4G08150	4	5150846	5151245	Promoter (<=1kb)	5147699	5151159	3461	2	AT4G08150.1	0	KNAT1	homeobox knotted-like protein
AT4G08435	4	15198026	15198425	Promoter (2-3kb)	15195586	15195958	373	2	AT4G08435.1	-2068	AT4G08435	ncRNA
AT4G08785	4	16053953	16054352	Promoter (<=1kb)	16054583	16055033	451	1	AT4G08785.1	-231	AT4G08785	ncRNA
AT4G09015	4	16565907	16566306	Downstream (<1kb)	16565261	16565533	273	1	AT4G09015.1	646	AT4G09015	ncRNA
AT4G09045	4	16587690	16588089	Promoter (<=1kb)	16588865	16589338	474	1	AT4G09045.1	-776	AT4G09045	ncRNA
AT4G09115	4	16742092	16742491	Promoter (<=1kb)	16742149	16742359	211	1	AT4G09115.1	0	AT4G09115	ncRNA
AT4G09240	4	17027788	17028187	Promoter (<=1kb)	17026947	17027678	732	2	AT4G09240.1	-110	AT4G09240	ncRNA
AT4G09265	4	17135896	17136295	Exon (AT4G09265.1/AT4G09265, exon 1 of 1)	17135582	17136032	451	1	AT4G09265.1	314	AT4G09265	ncRNA
AT4G10767	4	6626438	6626837	Promoter (<=1kb)	6627020	6627522	503	1	AT4G10767.1	-183	SCRL21	SCR-like 21
AT4G11660	4	7042411	7042810	5' UTR	7042354	7044708	2355	1	AT4G11660.1	57	AT-HSFB2B	winged-helix DNA-binding transcription factor family protein
AT4G12420	4	7355059	7355458	Promoter (1-2kb)	7349187	7353135	3949	2	AT4G12420.2	-1924	SKU5	Cupredoxin superfamily protein
AT4G12440	4	7373707	7374106	Promoter (1-2kb)	7375855	7380151	4297	1	AT4G12440.2	-1749	APT4	adenine phosphoribosyl transferase 4
AT4G13180	4	7658094	7658493	Promoter (<=1kb)	7657094	7658302	1209	2	AT4G13180.1	0	AT4G13180	NAD(P)-binding Rossmann-fold superfamily protein
AT4G13640	4	7938421	7938820	Promoter (<=1kb)	7936592	7938705	2114	2	AT4G13640.1	0	UNE16	Homeodomain-like superfamily protein
AT4G13790	4	8001192	8001591	Promoter (<=1kb)	7999516	8000372	857	2	AT4G13790.1	-820	AT4G13790	SAUR-like auxin-responsive protein family
AT4G14455	4	8311970	8312369	3' UTR	8310319	8312384	2066	1	AT4G14455.1	1651	ATBET12	Target SNARE coiled-coil domain protein
AT4G14723	4	8443899	8444298	Downstream (2-3kb)	8439899	8440901	1003	1	AT4G14723.1	4000	CLL2	EPIDERMAL PATTERNING FACTOR-like protein
AT4G14730	4	8444872	8445271	Promoter (3-4kb)	8448366	8450174	1809	1	AT4G14730.1	-3095	AT4G14730	Bax inhibitor-1 family protein
AT4G14740	4	8453890	8454289	Promoter (<=1kb)	8450158	8454159	4002	2	AT4G14740.1	0	AT4G14740	auxin canalization protein (DUF828)
AT4G15080	4	8613050	8613449	Promoter (<=1kb)	8608604	8612709	4106	2	AT4G15080.1	-341	AT4G15080	DHHC-type zinc finger family protein
AT4G15248	4	8708506	8708905	Promoter (<=1kb)	8708841	8709482	642	1	AT4G15248.1	0	BBX30	B-box type zinc finger family protein
AT4G15430	4	8826050	8826449	Promoter (1-2kb)	8827600	8831573	3974	1	AT4G15430.2	-1151	AT4G15430	ERD (early-responsive to dehydration stress) family protein
AT4G15545	4	8875435	8875834	Promoter (<=1kb)	8875656	8877799	2144	1	AT4G15545.1	0	AT4G15545	PH-response transcription factor
AT4G15620	4	8913394	8913793	Promoter (<=1kb)	8913653	8915663	2011	1	AT4G15620.1	0	AT4G15620	Uncharacterized protein family (UPF0497)
AT4G16155	4	9153027	9153426	Exon (AT4G16150.1/AT4G16150, exon 13 of 13)	9153570	9157133	3564	2	AT4G16155.1	3707	AT4G16155	dihydrolipoamide dehydrogenase
AT4G16780	4	9447228	9447627	Promoter (1-2kb)	9449114	9450905	1792	1	AT4G16780.1	-1487	HB-2	homeobox protein 2
AT4G16960	4	9551119	9551518	Promoter (<=1kb)	9547402	9551028	3627	2	AT4G16960.1	-91	AT4G16960	disease resistance protein (TIR-NBS-LRR class)
AT4G17230	4	9665019	9665418	Promoter (1-2kb)	9660593	9663809	3217	2	AT4G17230.1	-1210	SCL13	SCARECROW-like 13
AT4G17250	4	9670839	9671238	Promoter (<=1kb)	9670881	9673277	2397	1	AT4G17250.2	0	AT4G17250	transmembrane protein
AT4G17490	4	9753678	9754077	5' UTR	9752824	9754161	1338	2	AT4G17490.1	84	ERF6	ethylene responsive element binding factor 6
AT4G18040	4	10019743	10020142	Promoter (1-2kb)	10016530	10018232	1703	2	AT4G18040.1	-1511	EIF4E	eukaryotic translation initiation factor 4E
AT4G18197	4	10071327	10071726	Promoter (<=1kb)	10071481	10073557	2077	1	AT4G18197.1	0	PUP7	purine permease 7
AT4G18350	4	10140989	10141388	Promoter (<=1kb)	10142255	10144646	2392	1	AT4G18350.1	-867	NCED2	nine-cis-epoxycarotenoid dioxygenase 2
AT4G18830	4	10336099	10336498	Promoter (<=1kb)	10336566	10338674	2109	1	AT4G18830.1	-68	OFP5	ovate family protein 5
AT4G19030	4	10421274	10421673	3' UTR	10421525	10423487	1963	2	AT4G19030.3	1814	NLM1	NOD26-like major intrinsic protein 1
AT4G19700	4	10715942	10716341	Promoter (1-2kb)	10713410	10714745	1336	2	AT4G19700.1	-1197	RING	SBP (S-ribonuclease binding protein) family protein
AT4G19710	4	10722036	10722435	Promoter (2-3kb)	10724814	10729768	4955	1	AT4G19710.2	-2379	AK-HSDH II	aspartate kinase-homoserine dehydrogenase ii
AT4G20010	4	10841479	10841878	Promoter (<=1kb)	10841935	10844124	2190	1	AT4G20010.1	-57	PTAC9	plastid transcriptionally active 9
AT4G20370	4	11001487	11001886	Exon (AT4G20370.1/AT4G20370, exon 3 of 4)	11000771	11003010	2240	2	AT4G20370.1	1124	TSF	PEBP (phosphatidylethanolamine-binding protein) family protein
AT4G20860	4	11172290	11172689	Promoter (<=1kb)	11172622	11174467	1846	1	AT4G20860.1	0	AT4G20860	FAD-binding Berberine family protein
AT4G21120	4	11271453	11271852	5' UTR	11270040	11274007	3968	1	AT4G21120.2	1413	AAT1	amino acid transporter 1
AT4G21510	4	11447034	11447433	Promoter (<=1kb)	11445849	11447335	1487	2	AT4G21510.2	0	FBS2	F-box family protein
AT4G21690	4	11522233	11522632	Promoter (4-5kb)	11527229	11529060	1832		AT4G21690.1	-4594	GA3OX3	GIBBERELLIN 3-OXIDASE 3
AT4G21910	4	11627636	11628035	Intron (AT4G21910.2/AT4G21910, intron 1 of 7)	11625566	11631017	5452	2	AT4G21910.3	2982	AT4G21910	MATE efflux family protein
AT4G22010	4	11664387	11664786	Exon (AT4G22010.1/AT4G22010, exon 3 of 6)	11663186	11666716	3531	1	AT4G22010.1	1201	sks4	SKU5 similar 4
AT4G22280	4	11778151	11778550	Promoter (<=1kb)	11775969	11778151	2183	2	AT4G22280.1	0	AT4G22280	F-box/RNI-like superfamily protein
AT4G22550	4	11876960	11877359	Downstream (<1kb)	11877949	11879021	1073	2	AT4G22550.1	1662	LPPbeta	Phosphatidic acid phosphatase (PAP2) family protein
AT4G22570	4	11883774	11884173	Intron (AT4G22570.1/AT4G22570, intron 2 of 5)	11882066	11885533	3468	2	AT4G22570.1	1360	APT3	adenine phosphoribosyl transferase 3
AT4G22590	4	11895657	11896056	5' UTR	11893499	11896480	2982	2	AT4G22590.1	424	TPPG	Haloacid dehalogenase-like hydrolase (HAD) superfamily protein
AT4G22690	4	11928987	11929386	Promoter (<=1kb)	11929359	11931750	2392	1	AT4G22690.1	0	CYP706A1	cytochrome P450, family 706, subfamily A, polypeptide 1
AT4G23030	4	12074681	12075080	Downstream (<1kb)	12072760	12074580	1821	1	AT4G23030.1	1921	AT4G23030	MATE efflux family protein
AT4G23250	4	12166928	12167327	Promoter (<=1kb)	12162004	12167026	5023	2	AT4G23250.2	0	EMB1290	cysteine-rich receptor-like protein kinase 17
AT4G23530	4	12278794	12279193	Promoter (<=1kb)	12278915	12280851	1937	1	AT4G23530.1	0	AT4G23530	ROH1, putative (DUF793)
AT4G23750	4	12378111	12378510	Downstream (<1kb)	12376194	12378022	1829	1	AT4G23750.2	1917	CRF2	cytokinin response factor 2
AT4G24000	4	12459676	12460075	Promoter (1-2kb)	12461907	12465675	3769	1	AT4G24000.1	-1832	CSLG2	cellulose synthase like G2
AT4G24540	4	12674495	12674894	Promoter (<=1kb)	12670897	12674106	3210	2	AT4G24540.1	-389	AGL24	AGAMOUS-like 24
AT4G25480	4	13017695	13018094	3' UTR	13018010	13019400	1391	1	AT4G25480.1	1307	ATCBF3/ DREB1A	C-REPEAT BINDING FACTOR 3/ DEHYDRATION RESPONSE ELEMENT B1A
AT4G25550	4	13048380	13048779	5' UTR	13048367	13051273	2907	1	AT4G25550.1	13	AT4G25550	Cleavage/polyadenylation specificity factor, 25kDa subunit
AT4G25900	4	13161088	13161487	Promoter (<=1kb)	13161279	13163678	2400	1	AT4G25900.1	0	AT4G25900	Galactose mutarotase-like superfamily protein
AT4G25950	4	13175723	13176122	Promoter (1-2kb)	13173953	13174541	589	2	AT4G25950.2	-1182	VATG3	vacuolar ATP synthase G3
AT4G26740	4	13475234	13475633	Promoter (<=1kb)	13473516	13475371	1856	2	AT4G26740.1	0	ATS1	peroxygenase 1
AT4G27300	4	13672548	13672947	Promoter (<=1kb)	13668676	13672413	3738	2	AT4G27300.1	-135	AT4G27300	S-locus lectin protein kinase family protein
AT4G27310	4	13676978	13677377	3' UTR	13675537	13677055	1519	1	AT4G27310.1	1441	BBX28	B-box type zinc finger family protein
AT4G27740	4	13837653	13838052	Promoter (<=1kb)	13839038	13839842	805	1	AT4G27740.1	-986	AT4G27740	Yippee family putative zinc-binding protein
AT4G27810	4	13855745	13856144	Promoter (<=1kb)	13854318	13855865	1548	2	AT4G27810.1	0	AT4G27810	Putative uncharacterized protein
AT4G27870	4	13877947	13878346	Promoter (<=1kb)	13878701	13882905	4205	1	AT4G27870.1	-355	AT4G27870	Vacuolar iron transporter (VIT) family protein
AT4G27950	4	13911282	13911681	Promoter (<=1kb)	13909542	13910995	1454	2	AT4G27950.1	-287	CRF4	cytokinin response factor 4
AT4G27970	4	13920104	13920503	Promoter (<=1kb)	13918165	13920352	2188	2	AT4G27970.1	0	SLAH2	SLAC1 homologue 2
AT4G28190	4	13987132	13987531	3' UTR	13985023	13987442	2420	1	AT4G28190.2	2109	ULT1	Developmental regulator, ULTRAPETALA
AT4G28390	4	14043210	14043609	Promoter (<=1kb)	14041288	14043347	2060	2	AT4G28390.1	0	AAC3	ADP/ATP carrier 3
AT4G28490	4	14077077	14077476	Promoter (<=1kb)	14077676	14081457	3782	1	AT4G28490.1	-200	HAE	Leucine-rich receptor-like protein kinase family protein
AT4G28730	4	14195735	14196134	Promoter (2-3kb)	14199043	14200903	1861	1	AT4G28730.1	-2909	GrxC5	Glutaredoxin family protein
AT4G29200	4	14397575	14397974	Downstream (<1kb)	14398054	14400198	2145	2	AT4G29200.1	2224	AT4G29200	Beta-galactosidase related protein
AT4G29330	4	14444747	14445146	5' UTR	14444661	14447122	2462	1	AT4G29330.2	86	DER1	DERLIN-1
AT4G29905	4	14623768	14624167	Downstream (2-3kb)	14626921	14627631	711	2	AT4G29905.1	3464	AT4G29905	Putative uncharacterized protein
AT4G30080	4	14708331	14708730	Promoter (1-2kb)	14703065	14706354	3290	2	AT4G30080.1	-1977	ARF16	auxin response factor 16
AT4G30250	4	14813096	14813495	Promoter (<=1kb)	14810936	14813107	2172	2	AT4G30250.2	0	AT4G30250	P-loop containing nucleoside triphosphate hydrolases superfamily protein
AT4G30270	4	14823375	14823774	Promoter (2-3kb)	14819192	14820595	1404	2	AT4G30270.1	-2780	XTH24	xyloglucan endotransglucosylase/hydrolase 24
AT4G30490	4	14902429	14902828	Promoter (<=1kb)	14899034	14902144	3111	2	AT4G30490.1	-285	AT4G30490	AFG1-like ATPase family protein
AT4G30630	4	14950136	14950535	Promoter (<=1kb)	14950320	14952446	2127	1	AT4G30630.1	0	AT4G30630	hypothetical protein
AT4G30935	4	15054208	15054607	Promoter (<=1kb)	15051764	15054107	2344	2	AT4G30935.1	-101	WRKY32	WRKY DNA-binding protein 32
AT4G30950	4	15061567	15061966	Promoter (1-2kb)	15056975	15059846	2872	2	AT4G30950.1	-1721	FAD6	fatty acid desaturase 6
AT4G31330	4	15201948	15202347	Promoter (<=1kb)	15202288	15203562	1275	1	AT4G31330.1	0	AT4G31330	transmembrane protein, putative (Protein of unknown function, DUF599)
AT4G31615	4	15322223	15322622	Promoter (<=1kb)	15320026	15322311	2286	2	AT4G31615.1	0	AT4G31615	Transcriptional factor B3 family protein
AT4G31890	4	15426891	15427290	3' UTR	15425886	15429113	3228	2	AT4G31890.3	1823	AT4G31890	ARM repeat superfamily protein
AT4G32105	4	15514881	15515280	Promoter (<=1kb)	15513214	15514087	874	2	AT4G32105.1	-794	AT4G32105	Beta-1,3-N-Acetylglucosaminyltransferase family protein
AT4G32295	4	15592440	15592839	Promoter (<=1kb)	15592888	15594555	1668	1	AT4G32295.1	-49	AT4G32295	histone acetyltransferase
AT4G32980	4	15918015	15918414	Promoter (<=1kb)	15914670	15918153	3484	2	AT4G32980.1	0	ATH1	homeobox protein ATH1
AT4G33565	4	16136149	16136548	Promoter (<=1kb)	16136749	16138287	1539	1	AT4G33565.1	-201	AT4G33565	RING/U-box superfamily protein
AT4G34139	4	16347591	16347990	Promoter (<=1kb)	16348104	16349118	1015	1	AT4G34139.1	-114	AT4G34139	hypothetical protein
AT4G34240	4	16389423	16389822	Promoter (<=1kb)	16389428	16392842	3415	1	AT4G34240.1	0	ALDH3I1	aldehyde dehydrogenase 3I1
AT4G34410	4	16451485	16451884	Promoter (<=1kb)	16451876	16453260	1385	1	AT4G34410.1	0	RRTF1	redox responsive transcription factor 1
AT4G35060	4	16688955	16689354	Promoter (2-3kb)	16685612	16686818	1207	2	AT4G35060.1	-2137	HIPP25	Heavy metal transport/detoxification superfamily protein
AT4G35230	4	16758597	16758996	Promoter (<=1kb)	16755092	16758358	3267	2	AT4G35230.1	-239	BSK1	BR-signaling kinase 1
AT4G35610	4	16900389	16900788	Promoter (<=1kb)	16899256	16900268	1013	2	AT4G35610.1	-121	AT4G35610	zinc finger (C2H2 type) family protein
AT4G35900	4	17001994	17002393	Promoter (1-2kb)	17004382	17006462	2081	1	AT4G35900.2	-1989	FD	Basic-leucine zipper (bZIP) transcription factor family protein
AT4G36000	4	17039443	17039842	Promoter (<=1kb)	17037385	17038955	1571	2	AT4G36000.2	-488	AT4G36000	Pathosis-related thaumatin superfamily protein
AT4G36860	4	17364618	17365017	Promoter (2-3kb)	17358343	17362129	3787	2	AT4G36860.2	-2489	AT4G36860	LIM domain-containing protein
AT4G37150	4	17494168	17494567	Promoter (<=1kb)	17492871	17494279	1409	2	AT4G37150.1	0	MES9	methyl esterase 9
AT4G37175	4	17502266	17502665	Promoter (1-2kb)	17500807	17500878	72	2	AT4G37175.1	-1388	AT4G37175	pre-tRNA
AT4G37550	4	17643242	17643641	Promoter (<=1kb)	17643335	17645584	2250	1	AT4G37550.5	0	AT4G37550	Acetamidase/Formamidase family protein
AT4G37740	4	17730645	17731044	Promoter (2-3kb)	17725337	17727909	2573	2	AT4G37740.1	-2736	GRF2	GROWTH-REGULATING FACTOR 2
AT4G38520	4	18018188	18018587	Promoter (<=1kb)	18015620	18018500	2881	2	AT4G38520.1	0	AT4G38520	Protein phosphatase 2C family protein
AT4G38580	4	18034157	18034556	Promoter (<=1kb)	18034363	18035922	1560	1	AT4G38580.2	0	FP6	farnesylated protein 6
AT4G38660	4	18065797	18066196	3' UTR	18066177	18067873	1697	2	AT4G38660.2	1677	AT4G38660	Pathosis-related thaumatin superfamily protein
AT4G39260	4	18274845	18275244	Promoter (<=1kb)	18273829	18275216	1388	2	AT4G39260.1	0	CCR1	cold, circadian rhythm, and RNA binding 1
AT4G39360	4	18302284	18302683	Promoter (<=1kb)	18302775	18303624	850	1	AT4G39360.1	-92	AT4G39360	hypothetical protein
AT4G39838	4	18487000	18487399	Promoter (<=1kb)	18484794	18486870	2077	2	AT4G39838.1	-130	AT4G39838	ncRNA
AT5G00755	5	142698	143097	Promoter (<=1kb)	142551	142633	83	2	AT5G00755.1	-65	AT5G00755	ncRNA
AT5G00850	5	534777	535176	Exon (AT5G00850.1/AT5G00850, exon 1 of 1)	535044	535256	213	2	AT5G00850.1	80	AT5G00850	ncRNA
AT5G00935	5	968610	969009	Promoter (<=1kb)	968641	968841	201	1	AT5G00935.1	0	AT5G00935	ncRNA
AT5G01170	5	56798	57197	Promoter (<=1kb)	58011	60136	2126	1	AT5G01170.1	-814	OPSL1	Protein OCTOPUS-like
AT5G01370	5	154548	154947	Downstream (<1kb)	152446	154467	2022	1	AT5G01370.1	2102	ACI1	ALC-interacting protein 1
AT5G01380	5	159195	159594	Promoter (1-2kb)	155610	157601	1992	2	AT5G01380.1	-1594	AT5G01380	Homeodomain-like superfamily protein
AT5G01520	5	206070	206469	Promoter (<=1kb)	206432	208611	2180	1	AT5G01520.1	0	AIRP2	RING/U-box superfamily protein
AT5G01542	5	210430	210829	Promoter (<=1kb)	211017	213593	2577	1	AT5G01542.1	-188	AT5G01542	ncRNA
AT5G01747	5	285171	285570	Promoter (2-3kb)	287584	287736	153	1	AT5G01747.1	-2014	ath-MIR164b	ath-MIR164b
AT5G01810	5	308900	309299	Promoter (<=1kb)	309374	312097	2724	1	AT5G01810.1	-75	CIPK15	CBL-interacting protein kinase 15
AT5G01850	5	328700	329099	Promoter (3-4kb)	332330	334543	2214		AT5G01850.2	-3229	AT5G01850	Protein kinase superfamily protein
AT5G02240	5	450985	451384	Promoter (<=1kb)	451406	453496	2091	1	AT5G02240.1	-22	AT5G02240	NAD(P)-binding Rossmann-fold superfamily protein
AT5G02335	5	4916964	4917363	Exon (AT5G02335.1/AT5G02335, exon 1 of 1)	4917187	4917590	404	2	AT5G02335.1	227	AT5G02335	ncRNA
AT5G02500	5	556297	556696	Promoter (<=1kb)	553745	556442	2698	2	AT5G02500.2	0	HSC70-1	heat shock cognate protein 70-1
AT5G02955	5	6391886	6392285	Exon (AT5G02955.1/AT5G02955, exon 1 of 1)	6392029	6392693	665	2	AT5G02955.1	408	AT5G02955	ncRNA
AT5G02965	5	6394872	6395271	Downstream (<1kb)	6396119	6396321	203	2	AT5G02965.1	1050	AT5G02965	ncRNA
AT5G03140	5	742326	742725	Promoter (2-3kb)	737468	740319	2852	2	AT5G03140.1	-2007	AT5G03140	Concanavalin A-like lectin protein kinase family protein
AT5G03325	5	7271108	7271507	Promoter (<=1kb)	7270934	7271458	525	2	AT5G03325.1	0	AT5G03325	ncRNA
AT5G03350	5	816722	817121	Promoter (<=1kb)	815610	816670	1061	2	AT5G03350.1	-52	AT5G03350	Legume lectin family protein
AT5G03560	5	902479	902878	Promoter (<=1kb)	900315	902770	2456	2	AT5G03560.1	0	AT5G03560	Tetratricopeptide repeat (TPR)-like superfamily protein
AT5G03690	5	962636	963035	Downstream (<1kb)	963148	965097	1950	2	AT5G03690.4	2062	FBA4	Aldolase superfamily protein
AT5G03955	5	8777445	8777844	Promoter (<=1kb)	8776926	8777236	311	2	AT5G03955.1	-209	AT5G03955	ncRNA
AT5G04140	5	1129495	1129894	Promoter (<=1kb)	1129785	1138488	8704	1	AT5G04140.1	0	GLU1	glutamate synthase 1
AT5G04760	5	1374849	1375248	Promoter (<=1kb)	1373530	1374787	1258	2	AT5G04760.1	-62	AT5G04760	Duplicated homeodomain-like superfamily protein
AT5G04920	5	1442362	1442761	Promoter (<=1kb)	1438959	1442017	3059	2	AT5G04920.1	-345	AT5G04920	EAP30/Vps36 family protein
AT5G05410	5	1601917	1602316	Promoter (<=1kb)	1602205	1603926	1722	1	AT5G05410.2	0	DREB2A	DRE-binding protein 2A
AT5G05590	5	1669052	1669451	Promoter (<=1kb)	1667039	1668569	1531	2	AT5G05590.4	-483	PAI2	phosphoribosylanthranilate isomerase 2
AT5G05700	5	1711324	1711723	Downstream (<1kb)	1712670	1715731	3062	2	AT5G05700.1	4008	ATE1	arginine-tRNA protein transferase 1
AT5G06570	5	2010856	2011255	Promoter (<=1kb)	2007419	2011179	3761	2	AT5G06570.3	0	AT5G06570	alpha/beta-Hydrolases superfamily protein
AT5G06790	5	2099693	2100092	Promoter (<=1kb)	2097669	2099055	1387	2	AT5G06790.1	-638	AT5G06790	cotton fiber protein
AT5G06880	5	18982080	18982479	Downstream (<1kb)	18982793	18983022	230	2	AT5G06880.1	543	AT5G06880	ncRNA
AT5G07200	5	2247517	2247916	Promoter (2-3kb)	2243553	2245339	1787	2	AT5G07200.1	-2178	GA20OX3	gibberellin 20-oxidase 3
AT5G07255	5	19761989	19762388	Downstream (<1kb)	19762359	19762647	289	2	AT5G07255.1	259	AT5G07255	ncRNA
AT5G07350	5	2326447	2326846	Promoter (<=1kb)	2319994	2325535	5542	2	AT5G07350.1	-912	Tudor1	TUDOR-SN protein 1
AT5G07580	5	2399262	2399661	Promoter (<=1kb)	2399726	2400349	624	1	AT5G07580.1	-65	AT5G07580	ethylene-responsive transcription factor
AT5G07785	5	21016596	21016995	Promoter (<=1kb)	21016641	21016906	266	2	AT5G07785.1	0	AT5G07785	ncRNA
AT5G07970	5	2548501	2548900	Promoter (<=1kb)	2543742	2548829	5088	2	AT5G07970.1	0	AT5G07970	dentin sialophosphoprotein-like protein
AT5G08139	5	2615365	2615764	Promoter (<=1kb)	2616134	2617888	1755	1	AT5G08139.1	-370	AT5G08139	RING/U-box superfamily protein
AT5G08195	5	22083703	22084102	Promoter (<=1kb)	22083737	22083940	204	2	AT5G08195.1	0	AT5G08195	ncRNA
AT5G08260	5	2658542	2658941	Intron (AT5G08260.1/AT5G08260, intron 1 of 7)	2657054	2661437	4384	1	AT5G08260.1	1488	scpl35	serine carboxypeptidase-like 35
AT5G08655	5	22997152	22997551	Promoter (2-3kb)	22994445	22994649	205	2	AT5G08655.1	-2503	AT5G08655	ncRNA
AT5G08790	5	2860705	2861104	Promoter (<=1kb)	2858849	2860558	1710	2	AT5G08790.1	-147	ATAF2	NAC (No Apical Meristem) domain transcriptional regulator superfamily protein
AT5G08975	5	24482385	24482784	Exon (AT5G08975.1/AT5G08975, exon 1 of 1)	24482215	24482821	607	2	AT5G08975.1	37	AT5G08975	ncRNA
AT5G09010	5	24730530	24730929	Promoter (<=1kb)	24730635	24730829	195	2	AT5G09010.1	0	U2.7	ncRNA
AT5G09425	5	26253235	26253634	Promoter (<=1kb)	26253240	26253451	212	2	AT5G09425.1	0	AT5G09425	ncRNA
AT5G09450	5	2943718	2944117	Downstream (<1kb)	2941798	2943668	1871	1	AT5G09450.1	1920	AT5G09450	Tetratricopeptide repeat (TPR)-like superfamily protein
AT5G09455	5	26286384	26286783	Promoter (<=1kb)	26285456	26285697	242	2	AT5G09455.1	-687	AT5G09455	ncRNA
AT5G09460	5	2943718	2944117	3'UTR	2943738	2946839	3102		AT5G09460.1	2721	SACL1	transcription factor bHLH143
AT5G09705	5	26659310	26659709	Exon (AT5G09705.1/AT5G09705, exon 1 of 1)	26659553	26660007	455	2	AT5G09705.1	298	AT5G09705	ncRNA
AT5G09805	5	3046653	3047052	Promoter (<=1kb)	3047011	3047753	743	1	AT5G09805.1	0	IDL3	inflorescence deficient in abscission (IDA)-like 3
AT5G09810	5	3052061	3052460	Promoter (<=1kb)	3052062	3054691	2630	1	AT5G09810.1	0	ACT7	actin 7
AT5G09870	5	3071151	3071550	Promoter (1-2kb)	3072870	3078416	5547	1	AT5G09870.1	-1320	CESA5	cellulose synthase 5
AT5G09945	5	26966598	26966997	Promoter (<=1kb)	26966885	26967079	195	1	AT5G09945.1	0	U2.8	ncRNA
AT5G10170	5	3190687	3191086	Promoter (<=1kb)	3187277	3190321	3045	2	AT5G10170.1	-366	MIPS3	myo-inositol-1-phosphate synthase 3
AT5G10510	5	3317938	3318337	Intron (AT5G10510.4/AT5G10510, intron 4 of 8)	3316247	3320008	3762	1	AT5G10510.7	1691	AIL6	AINTEGUMENTA-like 6
AT5G10930	5	3444979	3445378	3' UTR	3445029	3447278	2250	2	AT5G10930.1	1900	CIPK5	CBL-interacting protein kinase 5
AT5G10946	5	3457207	3457606	Promoter (<=1kb)	3455430	3457557	2128	2	AT5G10946.1	0	AT5G10946	unknown protein
AT5G10960	5	3466000	3466399	3' UTR	3464098	3466314	2217	1	AT5G10960.1	1902	AT5G10960	Polynucleotidyl transferase, ribonuclease H-like superfamily protein
AT5G10970	5	3468027	3468426	Promoter (<=1kb)	3469268	3470086	819	1	AT5G10970.1	-842	AT5G10970	C2H2 and C2HC zinc fingers superfamily protein
AT5G11070	5	3515060	3515459	Downstream (<1kb)	3516092	3517035	944	2	AT5G11070.1	1576	AT5G11070	Uncharacterized protein
AT5G11100	5	3531296	3531695	Promoter (<=1kb)	3532402	3535221	2820	1	AT5G11100.1	-707	SYT4	SYNAPTOTAGMIN 4/ Calcium-dependent lipid-binding (CaLB domain) family protein
AT5G11710	5	3771768	3772167	Promoter (<=1kb)	3772401	3776662	4262	1	AT5G11710.1	-234	AT5G11710	ENTH/VHS family protein
AT5G11950	5	3856987	3857386	3' UTR	3854964	3857243	2280	1	AT5G11950.1	2023	LOG8	Putative lysine decarboxylase family protein
AT5G11970	5	3864163	3864562	Promoter (<=1kb)	3862849	3863824	976	2	AT5G11970.1	-339	AT5G11970	ABC family ABC transporter, putative (DUF3511)
AT5G12030	5	3884667	3885066	Promoter (<=1kb)	3883957	3884838	882	2	AT5G12030.1	0	HSP17.6A	heat shock protein 17.6A
AT5G13330	5	4271801	4272200	5' UTR	4271730	4274674	2945	1	AT5G13330.1	71	Rap2.6L	related to AP2 6l
AT5G13825	5	4464554	4464953	Downstream (<1kb)	4464967	4466052	1086	2	AT5G13825.1	1099	AT5G13825	Putative uncharacterized protein
AT5G14120	5	4555960	4556359	5' UTR	4555821	4558710	2890	1	AT5G14120.1	139	AT5G14120	Major facilitator superfamily protein
AT5G14640	5	4722490	4722889	Promoter (<=1kb)	4718994	4722371	3378	2	AT5G14640.1	-119	SK13	shaggy-like kinase 13
AT5G14790	5	4782427	4782826	Promoter (<=1kb)	4782909	4785847	2939	1	AT5G14790.1	-83	AT5G14790	ARM repeat superfamily protein
AT5G15190	5	4933585	4933984	Promoter (<=1kb)	4932708	4933620	913	2	AT5G15190.1	0	AT5G15190	hypothetical protein
AT5G15830	5	5165768	5166167	Promoter (2-3kb)	5168194	5169365	1172	1	AT5G15830.1	-2027	bZIP3	basic leucine-zipper 3
AT5G15860	5	5181382	5181781	Promoter (<=1kb)	5178157	5181761	3605	2	AT5G15860.1	0	PCME	prenylcysteine methylesterase
AT5G16190	5	5287774	5288173	Promoter (<=1kb)	5283447	5286842	3396	2	AT5G16190.3	-932	CSLA11	cellulose synthase like A11
AT5G16570	5	5419932	5420331	Downstream (1-2kb)	5421589	5424615	3027	2	AT5G16570.2	4284	GLN1;4	glutamine synthetase 1;4
AT5G16730	5	5497301	5497700	Promoter (<=1kb)	5497524	5500985	3462	1	AT5G16730.1	0	AT5G16730	weak chloroplast movement under blue light protein (DUF827)
AT5G17070	5	5616645	5617044	Promoter (<=1kb)	5613307	5616233	2927	2	AT5G17070.1	-412	AT5G17070	serine/threonine-protein phosphatase 4 regulatory subunit-like protein
AT5G17230	5	5662769	5663168	Promoter (<=1kb)	5659554	5662997	3444	2	AT5G17230.1	0	PSY	PHYTOENE SYNTHASE
AT5G17790	5	5872882	5873281	Promoter (<=1kb)	5869696	5872782	3087	2	AT5G17790.1	-100	VAR3	zinc finger (Ran-binding) family protein
AT5G18040	5	5972379	5972778	Promoter (<=1kb)	5972379	5974227	1849	1	AT5G18040.1	0	AT5G18040	target of trans acting-siR480/255 protein
AT5G18840	5	6280651	6281050	Promoter (1-2kb)	6282881	6286767	3887	1	AT5G18840.1	-1831	AT5G18840	Major facilitator superfamily protein
AT5G19080	5	6380954	6381353	Downstream (<1kb)	6378149	6380605	2457	1	AT5G19080.1	2805	LUL3	RING/U-box superfamily protein
AT5G19140	5	6423027	6423426	Promoter (<=1kb)	6423153	6426166	3014	1	AT5G19140.2	0	AILP1	aluminum induced protein with YGL and LRDR motifs
AT5G19440	5	6556129	6556528	Promoter (<=1kb)	6556348	6558373	2026	1	AT5G19440.1	0	AT5G19440	NAD(P)-binding Rossmann-fold superfamily protein
AT5G19875	5	6719513	6719912	Downstream (<1kb)	6718206	6719303	1098	1	AT5G19875.1	1307	AT5G19875	transmembrane protein
AT5G20140	5	6801170	6801569	Promoter (<=1kb)	6798923	6800977	2055	2	AT5G20140.2	-193	HBP5	SOUL heme-binding family protein
AT5G20635	5	6980530	6980929	5' UTR	6979177	6981405	2229	2	AT5G20635.2	476	AGG3	guanine nucleotide-binding protein subunit gamma
AT5G20950	5	7111675	7112074	Promoter (<=1kb)	7107272	7111453	4182	2	AT5G20950.3	-222	AT5G20950	Glycosyl hydrolase family protein
AT5G21100	5	7167503	7167902	Promoter (<=1kb)	7168106	7170961	2856	1	AT5G21100.1	-204	AT5G21100	Plant L-ascorbate oxidase
AT5G21140	5	7190307	7190706	Promoter (<=1kb)	7187096	7189696	2601	2	AT5G21140.1	-611	emb1379	embryo defective 1379
AT5G21482	5	7230530	7230929	Downstream (<1kb)	7226606	7230304	3699	1	AT5G21482.1	3924	CKX7	cytokinin oxidase 7
AT5G22315	5	7387168	7387567	Promoter (<=1kb)	7387888	7387959	72	1	AT5G22315.1	-321	AT5G22315	pre-tRNA
AT5G22460	5	7445476	7445875	Promoter (<=1kb)	7443460	7445639	2180	2	AT5G22460.1	0	AT5G22460	alpha/beta-Hydrolases superfamily protein
AT5G22890	5	7655600	7655999	Promoter (<=1kb)	7653257	7654835	1579	2	AT5G22890.1	-765	AT5G22890	C2H2 and C2HC zinc fingers superfamily protein
AT5G22920	5	7664201	7664600	Promoter (<=1kb)	7664871	7667288	2418	1	AT5G22920.1	-271	AT5G22920	CHY-type/CTCHY-type/RING-type Zinc finger protein
AT5G22950	5	7680210	7680609	Promoter (<=1kb)	7681234	7682949	1716	1	AT5G22950.1	-625	VPS24.1	SNF7 family protein
AT5G23010	5	7699570	7699969	Promoter (3-4kb)	7703041	7706973	3933	1	AT5G23010.2	-3072	MAM1	methylthioalkylmalate synthase 1
AT5G23830	5	8032660	8033059	Promoter (<=1kb)	8033665	8034977	1313	1	AT5G23830.1	-606	AT5G23830	MD-2-related lipid recognition domain-containing protein
AT5G24560	5	8403390	8403789	3' UTR	8402205	8403486	1282	1	AT5G24560.1	1185	PP2-B12	phloem protein 2-B12
AT5G24770	5	8502194	8502593	Promoter (<=1kb)	8500468	8502224	1757	2	AT5G24770.1	0	VSP2	vegetative storage protein 2
AT5G24830	5	8529443	8529842	Promoter (1-2kb)	8530915	8533867	2953	1	AT5G24830.1	-1073	AT5G24830	Tetratricopeptide repeat (TPR)-like superfamily protein
AT5G24910	5	8569376	8569775	Intron (AT5G24910.1/AT5G24910, intron 1 of 3)	8567504	8570358	2855	2	AT5G24910.1	583	CYP714A1	cytochrome P450, family 714, subfamily A, polypeptide 1
AT5G24920	5	8582290	8582689	Promoter (1-2kb)	8584535	8585297	763		AT5G24920.1	-1846	GDU5	GLUTAMINE DUMPER 5
AT5G25160	5	8682576	8682975	Promoter (4-5kb)	8687188	8688415	1228	1	AT5G25160.1	-4213	ZFP3	zinc finger protein 3
AT5G25240	5	8747135	8747534	Promoter (<=1kb)	8746594	8747290	697	2	AT5G25240.1	0	AT5G25240	stress induced protein
AT5G26160	5	9142199	9142598	Promoter (<=1kb)	9142865	9146525	3661	1	AT5G26160.2	-267	AT5G26160	light-independent protochlorophyllide reductase subunit
AT5G26622	5	9358742	9359141	Promoter (1-2kb)	9355953	9357449	1497	2	AT5G26622.1	-1293	AT5G26622	Beta-galactosidase related protein
AT5G27220	5	9577867	9578266	Promoter (<=1kb)	9578373	9582960	4588	1	AT5G27220.1	-107	AT5G27220	Frigida-like protein
AT5G27360	5	9657912	9658311	Promoter (<=1kb)	9658422	9662634	4213	1	AT5G27360.5	-111	SFP2	Major facilitator superfamily protein
AT5G28490	5	10455538	10455937	Promoter (<=1kb)	10454388	10455681	1294	2	AT5G28490.1	0	LSH1	LIGHT-DEPENDENT SHORT HYPOCOTYLS-like protein (DUF640)
AT5G28491	5	10458879	10459278	Promoter (3-4kb)	10455682	10455807	126	2	AT5G28491.1	-3072	AT5G28491	unknown protein
AT5G34850	5	13111421	13111820	Promoter (<=1kb)	13107626	13111656	4031	2	AT5G34850.1	0	PAP26	purple acid phosphatase 26
AT5G35320	5	13521621	13522020	Promoter (<=1kb)	13521746	13523506	1761	1	AT5G35320.1	0	AT5G35320	DBH-like monooxygenase
AT5G35995	5	14138507	14138906	Promoter (<=1kb)	14136394	14138647	2254	2	AT5G35995.1	0	AT5G35995	F-box/RNI-like superfamily protein
AT5G37740	5	14992614	14993013	Exon (AT5G37740.1/AT5G37740, exon 2 of 3)	14992049	14993562	1514	1	AT5G37740.2	565	AT5G37740	Calcium-dependent lipid-binding (CaLB domain) family protein
AT5G37780	5	15004122	15004521	3' UTR	15004527	15006205	1679	2	AT5G37780.2	1684	CAM1	calmodulin 1
AT5G37790	5	15016419	15016818	Distal Intergenic	15008139	15011257	3119	2	AT5G37790.1	-5162	AT5G37790	Protein kinase superfamily protein
AT5G38300	5	15307021	15307420	Downstream (<1kb)	15305847	15307008	1162	1	AT5G38300.1	1174	AT5G38300	homeobox Hox-B3-like protein
AT5G38710	5	15499859	15500258	Promoter (<=1kb)	15501126	15504269	3144	1	AT5G38710.1	-868	AT5G38710	Methylenetetrahydrofolate reductase family protein
AT5G39050	5	15630913	15631312	Promoter (3-4kb)	15634444	15636480	2037	1	AT5G39050.1	-3132	PMAT1	HXXXD-type acyl-transferase family protein
AT5G39770	5	15927548	15927947	Promoter (<=1kb)	15919241	15927549	8309	2	AT5G39770.1	0	AT5G39770	Restriction endonuclease, type II-like superfamily protein
AT5G40030	5	16025955	16026354	Promoter (<=1kb)	16026047	16028483	2437	1	AT5G40030.1	0	AT5G40030	Protein kinase superfamily protein
AT5G40720	5	16297083	16297482	Promoter (<=1kb)	16297300	16300037	2738	1	AT5G40720.2	0	AT5G40720	C3H4 type zinc finger protein (DUF23)
AT5G40850	5	16366316	16366715	Promoter (<=1kb)	16366353	16368923	2571	1	AT5G40850.2	0	UPM1	urophorphyrin methylase 1
AT5G41315	5	16528715	16529114	Promoter (<=1kb)	16529090	16533287	4198	1	AT5G41315.2	0	GL3	basic helix-loop-helix (bHLH) DNA-binding superfamily protein
AT5G41380	5	16563540	16563939	Promoter (<=1kb)	16561278	16563732	2455	2	AT5G41380.1	0	AT5G41380	CCT motif family protein
AT5G41400	5	16571268	16571667	Promoter (<=1kb)	16569375	16570275	901	2	AT5G41400.1	-993	AT5G41400	RING/U-box superfamily protein
AT5G41590	5	16632784	16633183	Intron (AT5G41590.1/AT5G41590, intron 1 of 1)	16632086	16634012	1927	2	AT5G41590.1	829	AT5G41590	LURP-one-like protein (DUF567)
AT5G41663	5	16664289	16664688	Promoter (3-4kb)	16660469	16660640	172		AT5G41663.1	-3649	MIR319B	MICRORNA 319B
AT5G41670	5	16664289	16664688	3' UTR	16664674	16667171	2498	2	AT5G41670.2	2483	AT5G41670	6-phosphogluconate dehydrogenase family protein
AT5G41820	5	16739904	16740303	Promoter (<=1kb)	16740593	16743440	2848	1	AT5G41820.2	-290	RGTA2	RAB geranylgeranyl transferase alpha subunit 2
AT5G42220	5	16872262	16872661	5' UTR	16872238	16878383	6146	1	AT5G42220.2	24	AT5G42220	Ubiquitin-like superfamily protein
AT5G42380	5	16943449	16943848	Promoter (<=1kb)	16942447	16943820	1374	2	AT5G42380.1	0	CML37	calmodulin like 37
AT5G42680	5	17112822	17113221	Promoter (<=1kb)	17114098	17115416	1319	1	AT5G42680.2	-877	AT5G42680	MIZU-KUSSEI-like protein (Protein of unknown function, DUF617)
AT5G42750	5	17141333	17141732	Downstream (1-2kb)	17142816	17144672	1857	2	AT5G42750.1	2940	BKI1	BRI1 kinase inhibitor 1
AT5G42780	5	17154519	17154918	Promoter (<=1kb)	17154718	17155757	1040	1	AT5G42780.1	0	HB27	homeobox protein 27
AT5G43910	5	17670219	17670618	Promoter (<=1kb)	17667310	17670292	2983	2	AT5G43910.2	0	AT5G43910	pfkB-like carbohydrate kinase family protein
AT5G44180	5	17792645	17793044	Downstream (2-3kb)	17782428	17790234	7807		AT5G44180.1	10218	RLT2	RINGLET 2
AT5G44210	5	17807648	17808047	Downstream (<1kb)	17806397	17807541	1145	1	AT5G44210.1	1251	ERF9	erf domain protein 9
AT5G44380	5	17879927	17880326	Exon (AT5G44380.2/AT5G44380, exon 2 of 2)	17878681	17881483	2803	2	AT5G44380.1	1157	AT5G44380	FAD-binding Berberine family protein
AT5G44860	5	18111592	18111991	Promoter (<=1kb)	18110018	18111812	1795	2	AT5G44860.2	0	AT5G44860	polyadenylate-binding protein 1-B-binding protein
AT5G45095	5	18210335	18210734	Downstream (1-2kb)	18207363	18209052	1690	1	AT5G45095.1	2972	AT5G45095	Putative uncharacterized protein
AT5G45100	5	18215552	18215951	Promoter (2-3kb)	18218586	18219960	1375	1	AT5G45100.2	-2635	BRG1	SBP (S-ribonuclease binding protein) family protein
AT5G45275	5	18337340	18337739	Promoter (<=1kb)	18334205	18337396	3192	2	AT5G45275.1	0	AT5G45275	Major facilitator superfamily protein
AT5G45700	5	18538343	18538742	3' UTR	18537239	18538418	1180	1	AT5G45700.1	1104	AT5G45700	Haloacid dehalogenase-like hydrolase (HAD) superfamily protein
AT5G46170	5	18716729	18717128	Promoter (<=1kb)	18714864	18717031	2168	2	AT5G46170.1	0	AT5G46170	F-box family protein
AT5G46450	5	18835246	18835645	Promoter (<=1kb)	18835605	18839546	3942	1	AT5G46450.2	0	AT5G46450	Disease resistance protein (TIR-NBS-LRR class) family
AT5G46570	5	18893316	18893715	Promoter (<=1kb)	18894378	18897406	3029	1	AT5G46570.1	-663	BSK2	BR-signaling kinase 2
AT5G47700	5	19328646	19329045	Promoter (<=1kb)	19327566	19328986	1421	2	AT5G47700.1	0	AT5G47700	60S acidic ribosomal protein family
AT5G47730	5	19337626	19338025	Promoter (<=1kb)	19334250	19337148	2899	2	AT5G47730.1	-478	AT5G47730	Sec14p-like phosphatidylinositol transfer family protein
AT5G48570	5	19693642	19694041	Promoter (<=1kb)	19690461	19693845	3385	2	AT5G48570.1	0	AT5G48570	FKBP-type peptidyl-prolyl cis-trans isomerase family protein
AT5G49215	5	19952759	19953158	Promoter (<=1kb)	19953459	19956145	2687	1	AT5G49215.1	-301	AT5G49215	Pectin lyase-like superfamily protein
AT5G49230	5	19960838	19961237	Promoter (<=1kb)	19958872	19960681	1810	2	AT5G49230.1	-157	HRB1	Drought-responsive family protein
AT5G51190	5	20801661	20802060	Promoter (<=1kb)	20800473	20801437	965	2	AT5G51190.1	-224	AT5G51190	Integrase-type DNA-binding superfamily protein
AT5G52310	5	21240558	21240957	Promoter (<=1kb)	21240717	21243644	2928	1	AT5G52310.1	0	LTI78	low-temperature-responsive protein 78 (LTI78) / desiccation-responsive protein 29A (RD29A)
AT5G52640	5	21352222	21352621	Promoter (<=1kb)	21352557	21355147	2591	1	AT5G52640.1	0	HSP90.1	heat shock-like protein
AT5G52655	5	21359536	21359935	Exon (AT5G52660.2/AT5G52660, exon 6 of 8)	21357752	21358250	499	1	AT5G52655.1	1784	AT5G52655	hypothetical protein
AT5G52890	5	21444011	21444410	Downstream (<1kb)	21444793	21447242	2450	2	AT5G52890.1	2832	AT5G52890	AT hook motif-containing protein
AT5G53030	5	21504497	21504896	Promoter (<=1kb)	21505074	21506605	1532	1	AT5G53030.1	-178	AT5G53030	Uncharacterized protein
AT5G53120	5	21533510	21533909	Promoter (<=1kb)	21534473	21537733	3261	1	AT5G53120.6	-564	SPDS3	spermidine synthase 3
AT5G53370	5	21652870	21653269	Promoter (1-2kb)	21649683	21651713	2031	2	AT5G53370.2	-1157	PMEPCRF	pectin methylesterase PCR fragment F
AT5G53400	5	21661313	21661712	Promoter (<=1kb)	21661444	21663843	2400	1	AT5G53400.1	0	BOB1	HSP20-like chaperones superfamily protein
AT5G53660	5	21793364	21793763	Promoter (<=1kb)	21794177	21796092	1916	1	AT5G53660.1	-414	GRF7	growth-regulating factor 7
AT5G53760	5	21820519	21820918	Promoter (1-2kb)	21822323	21826488	4166	1	AT5G53760.1	-1405	MLO11	Seven transmembrane MLO family protein
AT5G54160	5	21980521	21980920	Promoter (<=1kb)	21981902	21984399	2498	1	AT5G54160.1	-982	OMT1	O-methyltransferase 1
AT5G54720	5	22232847	22233246	Promoter (<=1kb)	22231448	22232949	1502	2	AT5G54720.1	0	AT5G54720	Ankyrin repeat family protein
AT5G54770	5	22245763	22246162	Promoter (<=1kb)	22246519	22248332	1814	1	AT5G54770.1	-357	THI1	thiazole biosynthetic enzyme, chloroplast (ARA6) (THI1) (THI4)
AT5G55530	5	22493097	22493496	Promoter (<=1kb)	22493103	22495956	2854	1	AT5G55530.3	0	AT5G55530	Calcium-dependent lipid-binding (CaLB domain) family protein
AT5G55550	5	22505247	22505646	Promoter (1-2kb)	22501535	22504144	2610	2	AT5G55550.1	-1103	AT5G55550	RNA-binding (RRM/RBD/RNP motifs) family protein
AT5G56840	5	22982687	22983086	Downstream (1-2kb)	22980638	22982425	1788	1	AT5G56840.1	2049	AT5G56840	myb-like transcription factor family protein
AT5G57180	5	23170553	23170952	3' UTR	23167842	23170146	3252	1	AT5G57180.1	2711	CIA2	chloroplast import apparatus 2
AT5G57390	5	23256957	23257356	Promoter (<=1kb)	23252989	23256703	3715	2	AT5G57390.1	-254	AIL5	AINTEGUMENTA-like 5
AT5G57770	5	23403622	23404021	Promoter (<=1kb)	23400864	23403150	2287	2	AT5G57770.1	-472	AT5G57770	auxin canalization protein (DUF828)
AT5G57887	5	23446359	23446758	Promoter (<=1kb)	23446721	23447249	529	1	AT5G57887.1	0	AT5G57887	transmembrane protein
AT5G58350	5	23584447	23584846	Promoter (<=1kb)	23584789	23587801	3013	1	AT5G58350.1	0	WNK4	with no lysine (K) kinase 4
AT5G58360	5	23587922	23588321	Downstream (1-2kb)	23589550	23591197	1648	2	AT5G58360.1	2876	OFP3	ovate family protein 3
AT5G58500	5	23646085	23646484	Promoter (<=1kb)	23645062	23646347	1286	2	AT5G58500.1	0	LSH5	LIGHT-DEPENDENT SHORT HYPOCOTYLS-like protein (DUF640)
AT5G58590	5	23681575	23681974	Promoter (<=1kb)	23680063	23681935	1873	2	AT5G58590.1	0	RANBP1	RAN binding protein 1
AT5G58650	5	23700273	23700672	Promoter (<=1kb)	23699708	23700226	519	2	AT5G58650.1	-47	PSY1	plant peptide containing sulfated tyrosine 1
AT5G59000	5	23816690	23817089	Promoter (1-2kb)	23818184	23820315	2132	1	AT5G59000.1	-1095	AT5G59000	RING/FYVE/PHD zinc finger superfamily protein
AT5G59080	5	23849096	23849495	Promoter (<=1kb)	23844977	23849107	4131	2	AT5G59080.1	0	AT5G59080	hypothetical protein
AT5G59990	5	24151489	24151888	Intron (AT5G59990.1/AT5G59990, intron 2 of 2)	24151851	24153084	1234	2	AT5G59990.1	1196	AT5G59990	CCT motif family protein
AT5G60200	5	24239950	24240349	Promoter (<=1kb)	24240810	24242523	1714	1	AT5G60200.1	-461	TMO6	TARGET OF MONOPTEROS 6
AT5G60400	5	24292030	24292429	Promoter (<=1kb)	24290993	24292336	1344	2	AT5G60400.3	0	AT5G60400	unknown protein
AT5G60450	5	24314533	24314932	Promoter (1-2kb)	24308255	24312784	4530	2	AT5G60450.2	-1749	ARF4	auxin response factor 4
AT5G60460	5	24315934	24316333	Downstream (<1kb)	24317122	24317935	814	2	AT5G60460.2	1602	AT5G60460	Preprotein translocase Sec, Sec61-beta subunit protein
AT5G60680	5	24390353	24390752	Distal Intergenic	24386010	24387304	1295	1	AT5G60680.1	4343	AT5G60680	transcription initiation factor TFIID subunit (Protein of unknown function, DUF584)
AT5G60790	5	24456723	24457122	Promoter (<=1kb)	24453258	24456115	2858	2	AT5G60790.1	-608	ABCF1	ABC transporter family protein
AT5G61120	5	24585856	24586255	Promoter (<=1kb)	24582225	24585818	3594	2	AT5G61120.3	-38	AT5G61120	zinc ion-binding protein
AT5G61270	5	24641724	24642123	Promoter (<=1kb)	24638491	24640765	2275	2	AT5G61270.2	-959	PIF7	phytochrome-interacting factor7
AT5G61460	5	24721713	24722112	Promoter (<=1kb)	24714076	24721970	7895	2	AT5G61460.1	0	MIM	P-loop containing nucleoside triphosphate hydrolases superfamily protein
AT5G61560	5	24752549	24752948	Promoter (<=1kb)	24752783	24756768	3986	1	AT5G61560.1	0	AT5G61560	U-box domain-containing protein kinase family protein
AT5G61590	5	24765203	24765602	Promoter (<=1kb)	24764256	24765511	1256	2	AT5G61590.1	0	AT5G61590	Integrase-type DNA-binding superfamily protein
AT5G61605	5	24769238	24769637	Promoter (<=1kb)	24768382	24769010	629	2	AT5G61605.1	-228	AT5G61605	EMBRYO SURROUNDING FACTOR-like protein
AT5G62230	5	24995660	24996059	Promoter (<=1kb)	24996129	25002322	6194	1	AT5G62230.2	-70	ERL1	ERECTA-like 1
AT5G63087	5	25306855	25307254	Downstream (1-2kb)	25304750	25305371	622	1	AT5G63087.1	2105	AT5G63087	Plant thionin family protein
AT5G63450	5	25412574	25412973	Promoter (1-2kb)	25408821	25410725	1905	2	AT5G63450.2	-1849	CYP94B1	cytochrome P450, family 94, subfamily B, polypeptide 1
AT5G63500	5	25423039	25423438	Promoter (<=1kb)	25423370	25423880	511	1	AT5G63500.1	0	AT5G63500	transmembrane protein, putative (DUF 3339)
AT5G63640	5	25477187	25477586	Promoter (<=1kb)	25477541	25481715	4175	1	AT5G63640.1	0	AT5G63640	ENTH/VHS/GAT family protein
AT5G64110	5	25657466	25657865	Promoter (1-2kb)	25654074	25656067	1994	2	AT5G64110.1	-1399	AT5G64110	Peroxidase superfamily protein
AT5G64330	5	25730456	25730855	Downstream (<1kb)	25727126	25730358	3233	2	AT5G64330.1	3331	NPH3	NON-PHOTOTROPIC HYPOCOTYL 3
AT5G64400	5	25748641	25749040	Promoter (<=1kb)	25748840	25750356	1517	1	AT5G64400.2	0	AT5G64400	CHCH domain protein
AT5G64660	5	25844229	25844628	Promoter (<=1kb)	25841913	25843555	1643	2	AT5G64660.1	-674	CMPG2	CYS, MET, PRO, and GLY protein 2
AT5G64667	5	25850440	25850839	Promoter (<=1kb)	25850509	25851375	867	1	AT5G64667.1	0	IDL2	inflorescence deficient in abscission (IDA)-like 2
AT5G64910	5	25940453	25940852	Promoter (<=1kb)	25940661	25944058	3398	1	AT5G64910.3	0	AT5G64910	Serine/Threonine-kinase
AT5G65210	5	26054497	26054896	Promoter (3-4kb)	26057533	26061135	3603		AT5G65210.1	-3214	TGA1	TGACG SEQUENCE-SPECIFIC BINDING PROTEIN 1
AT5G65410	5	26134106	26134505	Promoter (1-2kb)	26136002	26137554	1553	1	AT5G65410.1	-1497	HB25	homeobox protein 25
AT5G65510	5	26187267	26187666	Intron (AT5G65510.1/AT5G65510, intron 4 of 8)	26186208	26189413	3206	1	AT5G65510.4	1059	AIL7	AINTEGUMENTA-like 7
AT5G65600	5	26218021	26218420	5' UTR	26215991	26218623	2633	2	AT5G65600.1	203	AT5G65600	Concanavalin A-like lectin protein kinase family protein
AT5G65670	5	26250594	26250993	Promoter (2-3kb)	26253408	26256544	3137	1	AT5G65670.1	-2415	IAA9	indole-3-acetic acid inducible 9
AT5G65683	5	26260249	26260648	Promoter (<=1kb)	26261136	26264170	3035	1	AT5G65683.1	-488	WAVH2	Zinc finger (C3HC4-type RING finger) family protein
AT5G65740	5	26301304	26301703	3' UTR	26301463	26303512	2050	2	AT5G65740.9	1809	AT5G65740	zinc ion binding protein
AT5G66310	5	26492180	26492579	Promoter (<=1kb)	26485666	26491721	6056	2	AT5G66310.1	-459	AT5G66310	ATP binding microtubule motor family protein
AT5G66360	5	26509554	26509953	Promoter (<=1kb)	26510146	26511844	1699	1	AT5G66360.2	-193	DIM1B	Ribosomal RNA adenine dimethylase family protein
AT5G66770	5	26657586	26657985	Promoter (<=1kb)	26660311	26662919	2609	2	AT5G66770.1	-602	AT5G66770	GRAS family transcription factor
AT5G66880	5	26709979	26710378	Promoter (<=1kb)	26710302	26712971	2670	1	AT5G66880.1	0	SNRK2.3	sucrose nonfermenting 1(SNF1)-related protein kinase 2.3
AT5G67350	5	26870667	26871066	Promoter (<=1kb)	26868290	26869719	1430	2	AT5G67350.1	-948	AT5G67350	hypothetical protein
AT5G67380	5	26883988	26884387	Promoter (<=1kb)	26880966	26884079	3114	2	AT5G67380.1	0	CKA1	casein kinase alpha 1
AT5G67390	5	26888651	26889050	Promoter (<=1kb)	26887611	26888993	1383	2	AT5G67390.2	0	AT5G67390	glycosyltransferase-like protein
AT5G67440	5	26916325	26916724	Promoter (<=1kb)	26912707	26916453	3747	2	AT5G67440.1	0	NPY3	Phototropic-responsive NPH3 family protein
AT5G67480	5	26930505	26930904	3' UTR	26930940	26932825	2814	2	AT5G67480.1	1921	BT4	BTB and TAZ domain protein 4
