# Supplementary material for: Regulation of meristem and hormone function revealed through analysis of directly-regulated SHOOT MERISTEMLESS target genes
Source: Sci Rep. 2025 Jan 2;15:240. doi: 10.1038/s41598-024-83985-1 (PMC11696002; doi:10.1038/s41598-024-83985-1)
Supplement: Supplementary file 2 — Supplementary Material 2 [file 41598_2024_83985_MOESM2_ESM.xlsx]

## Sheet: Loci associated with each motif
Supplementary Table S2. List of genes locus IDs associated with each consensus motif found in STM ChIP-seq peaks.
Motif 1	Motif 2	Motif 3	Motif 4	Motif 5
AT1G01100	AT1G02770	AT1G01100	AT1G02900	AT1G02770
AT1G02770	AT1G04050	AT1G03300	AT1G04050	AT1G04540
AT1G02900	AT1G04397	AT1G03840	AT1G04540	AT1G04690
AT1G03300	AT1G04407	AT1G04050	AT1G04993	AT1G04793
AT1G03840	AT1G04540	AT1G04397	AT1G05350	AT1G05350
AT1G04397	AT1G04683	AT1G04690	AT1G05497	AT1G05613
AT1G04407	AT1G04690	AT1G04983	AT1G05613	AT1G05963
AT1G04540	AT1G05410	AT1G04993	AT1G05863	AT1G06157
AT1G04683	AT1G05700	AT1G05153	AT1G05870	AT1G06980
AT1G04690	AT1G05807	AT1G05410	AT1G06157	AT1G07843
AT1G04793	AT1G06980	AT1G05497	AT1G07843	AT1G09950
AT1G04983	AT1G08573	AT1G05613	AT1G08100	AT1G10690
AT1G04993	AT1G10070	AT1G05870	AT1G08717	AT1G11362
AT1G05140	AT1G10150	AT1G08237	AT1G09520	AT1G13740
AT1G05153	AT1G10690	AT1G08573	AT1G10070	AT1G14770
AT1G05350	AT1G11710	AT1G09123	AT1G10150	AT1G21830
AT1G05410	AT1G12110	AT1G09520	AT1G11710	AT1G25500
AT1G05497	AT1G13080	AT1G09950	AT1G13080	AT1G27350
AT1G05613	AT1G14340	AT1G10690	AT1G13600	AT1G30320
AT1G05700	AT1G14770	AT1G11710	AT1G13635	AT1G33110
AT1G05863	AT1G17480	AT1G13080	AT1G14770	AT1G34210
AT1G05870	AT1G18330	AT1G13740	AT1G17480	AT1G45170
AT1G05963	AT1G18990	AT1G18330	AT1G17600	AT1G47990
AT1G06157	AT1G20090	AT1G22040	AT1G18400	AT1G49830
AT1G06347	AT1G22040	AT1G22570	AT1G19780	AT1G51140
AT1G06570	AT1G22160	AT1G22770	AT1G23052	AT1G51700
AT1G06980	AT1G22180	AT1G24267	AT1G24267	AT1G54740
AT1G07210	AT1G22570	AT1G24600	AT1G24600	AT1G55220
AT1G07430	AT1G22660	AT1G26800	AT1G25500	AT1G55820
AT1G08035	AT1G22770	AT1G28310	AT1G27190	AT1G57560
AT1G08100	AT1G24540	AT1G29660	AT1G28310	AT1G58180
AT1G08210	AT1G26800	AT1G30282	AT1G29660	AT1G58370
AT1G08237	AT1G27350	AT1G30320	AT1G30282	AT1G58602
AT1G08573	AT1G28310	AT1G30330	AT1G30320	AT1G59730
AT1G08717	AT1G29300	AT1G32540	AT1G30330	AT1G60900
AT1G08910	AT1G29660	AT1G32550	AT1G30475	AT1G61130
AT1G09123	AT1G30660	AT1G35210	AT1G31760	AT1G62045
AT1G09273	AT1G32230	AT1G49830	AT1G32540	AT1G62770
AT1G09520	AT1G42990	AT1G54740	AT1G32550	AT1G63240
AT1G09577	AT1G48635	AT1G56150	AT1G33110	AT1G65730
AT1G09950	AT1G50840	AT1G57990	AT1G34210	AT1G65910
AT1G10070	AT1G51070	AT1G59730	AT1G35830	AT1G65930
AT1G10150	AT1G51140	AT1G60900	AT1G45170	AT1G67050
AT1G10682	AT1G52342	AT1G61130	AT1G48320	AT1G68790
AT1G12420	AT1G57790	AT1G62045	AT1G49830	AT1G69030
AT1G13600	AT1G59730	AT1G64625	AT1G50110	AT1G69480
AT1G13635	AT1G61130	AT1G65480	AT1G51510	AT1G69760
AT1G13740	AT1G61250	AT1G65730	AT1G54740	AT1G70710
AT1G14340	AT1G62660	AT1G66235	AT1G55820	AT1G71866
AT1G14687	AT1G65730	AT1G66783	AT1G60900	AT1G72510
AT1G14770	AT1G65930	AT1G67050	AT1G61130	AT1G73390
AT1G15400	AT1G66783	AT1G67105	AT1G62045	AT1G77450
AT1G15950	AT1G67105	AT1G67580	AT1G63480	AT1G77760
AT1G16530	AT1G68710	AT1G67775	AT1G64455	AT1G77855
AT1G17600	AT1G68820	AT1G68360	AT1G65630	AT1G78490
AT1G18330	AT1G69480	AT1G69310	AT1G66880	AT1G80580
AT1G18400	AT1G70510	AT1G69580	AT1G67105	AT1G80760
AT1G18990	AT1G70700	AT1G69760	AT1G67580	AT1G80820
AT1G19660	AT1G71010	AT1G71830	AT1G68710	AT2G01180
AT1G19780	AT1G71180	AT1G72180	AT1G69580	AT2G18550
AT1G20090	AT1G71520	AT1G73080	AT1G70510	AT2G19580
AT1G21360	AT1G71970	AT1G75170	AT1G70700	AT2G19920
AT1G21830	AT1G72175	AT1G75270	AT1G70710	AT2G20060
AT1G22040	AT1G73080	AT1G75750	AT1G72180	AT2G23390
AT1G22160	AT1G73390	AT1G76955	AT1G73390	AT2G25140
AT1G22570	AT1G74020	AT1G79970	AT1G73500	AT2G25470
AT1G22660	AT1G75270	AT1G80050	AT1G74020	AT2G26750
AT1G22770	AT1G75750	AT1G80820	AT1G75170	AT2G27150
AT1G23052	AT1G76590	AT2G01180	AT1G76540	AT2G27250
AT1G24267	AT1G76955	AT2G03550	AT1G77120	AT2G27500
AT1G24540	AT1G77120	AT2G07005	AT1G78020	AT2G27680
AT1G24600	AT1G77660	AT2G08265	AT1G78490	AT2G28350
AT1G25500	AT1G77880	AT2G18510	AT1G78970	AT2G28605
AT1G26800	AT1G78020	AT2G21500	AT2G01300	AT2G29340
AT1G26960	AT1G79970	AT2G22125	AT2G03550	AT2G30230
AT1G27190	AT1G80050	AT2G23170	AT2G04595	AT2G31160
AT1G27350	AT1G80730	AT2G25100	AT2G08845	AT2G31730
AT1G28310	AT2G01990	AT2G25140	AT2G18860	AT2G32970
AT1G28360	AT2G04515	AT2G27150	AT2G21500	AT2G34480
AT1G29060	AT2G08845	AT2G27220	AT2G22125	AT2G34925
AT1G29640	AT2G08945	AT2G27250	AT2G23170	AT2G36770
AT1G29660	AT2G09005	AT2G27550	AT2G24755	AT2G36910
AT1G30320	AT2G18510	AT2G28350	AT2G26690	AT2G37630
AT1G30330	AT2G18550	AT2G28550	AT2G26740	AT2G38160
AT1G30350	AT2G20100	AT2G28605	AT2G26750	AT2G39830
AT1G30475	AT2G21500	AT2G28610	AT2G27220	AT2G41880
AT1G30660	AT2G22125	AT2G31160	AT2G28080	AT2G42570
AT1G32230	AT2G23690	AT2G31730	AT2G28150	AT2G44500
AT1G32540	AT2G25100	AT2G32280	AT2G28350	AT2G45610
AT1G32550	AT2G26530	AT2G34070	AT2G28550	AT2G46590
AT1G33110	AT2G26560	AT2G34650	AT2G28605	AT2G46600
AT1G34210	AT2G26690	AT2G35950	AT2G28610	AT2G46970
AT1G35210	AT2G27920	AT2G36350	AT2G29960	AT2G47180
AT1G35830	AT2G28080	AT2G36770	AT2G30230	AT3G02210
AT1G43910	AT2G28350	AT2G36910	AT2G30520	AT3G03005
AT1G45170	AT2G28605	AT2G39200	AT2G32930	AT3G03225
AT1G47990	AT2G28610	AT2G39560	AT2G32970	AT3G03335
AT1G48635	AT2G29960	AT2G39830	AT2G33470	AT3G04000
AT1G49830	AT2G31270	AT2G39865	AT2G33700	AT3G04365
AT1G50110	AT2G33051	AT2G41370	AT2G34070	AT3G05660
AT1G51140	AT2G33700	AT2G41380	AT2G34480	AT3G06615
AT1G51510	AT2G34330	AT2G41880	AT2G37220	AT3G06870
AT1G51700	AT2G34480	AT2G42570	AT2G39560	AT3G08455
AT1G52342	AT2G34830	AT2G46370	AT2G40113	AT3G12060
AT1G54740	AT2G35390	AT2G47170	AT2G46600	AT3G13690
AT1G55120	AT2G35600	AT2G47180	AT2G46970	AT3G16520
AT1G55220	AT2G37220	AT3G01470	AT2G47170	AT3G21150
AT1G55820	AT2G38160	AT3G01885	AT2G47180	AT3G21320
AT1G57560	AT2G39560	AT3G02210	AT3G03225	AT3G22190
AT1G57790	AT2G40113	AT3G02390	AT3G03300	AT3G23637
AT1G57990	AT2G41880	AT3G03225	AT3G04600	AT3G24310
AT1G58180	AT2G46370	AT3G03770	AT3G06870	AT3G24770
AT1G58360	AT2G46680	AT3G04000	AT3G07320	AT3G27990
AT1G58370	AT2G46930	AT3G05160	AT3G07550	AT3G48240
AT1G58602	AT2G46970	AT3G05770	AT3G08455	AT3G49800
AT1G59730	AT3G03225	AT3G06615	AT3G08460	AT3G50440
AT1G60800	AT3G03770	AT3G06870	AT3G09005	AT3G51210
AT1G60900	AT3G04000	AT3G07320	AT3G11090	AT3G51750
AT1G61130	AT3G05390	AT3G07330	AT3G12060	AT3G52180
AT1G62045	AT3G07330	AT3G08455	AT3G12610	AT3G54400
AT1G62660	AT3G08455	AT3G08460	AT3G13061	AT3G55780
AT1G62770	AT3G09005	AT3G09005	AT3G15020	AT3G56080
AT1G63020	AT3G10960	AT3G10572	AT3G15030	AT3G57130
AT1G63240	AT3G11410	AT3G12060	AT3G16240	AT3G58770
AT1G63480	AT3G11660	AT3G13690	AT3G16520	AT3G59695
AT1G64455	AT3G12710	AT3G15720	AT3G19390	AT3G62000
AT1G64625	AT3G13061	AT3G15990	AT3G24310	AT3G62650
AT1G64740	AT3G13740	AT3G16520	AT3G27990	AT3G63450
AT1G65480	AT3G13980	AT3G17400	AT3G49110	AT4G03415
AT1G65630	AT3G16190	AT3G18840	AT3G49940	AT4G07240
AT1G65730	AT3G18840	AT3G19274	AT3G50650	AT4G07865
AT1G65810	AT3G19035	AT3G21750	AT3G50665	AT4G08435
AT1G65910	AT3G19390	AT3G22565	AT3G51210	AT4G09240
AT1G65930	AT3G21150	AT3G24780	AT3G52060	AT4G12440
AT1G66235	AT3G22190	AT3G25640	AT3G52180	AT4G13180
AT1G66783	AT3G23637	AT3G26090	AT3G55560	AT4G14740
AT1G66880	AT3G24340	AT3G27660	AT3G55780	AT4G15080
AT1G67050	AT3G24770	AT3G29760	AT3G57120	AT4G15248
AT1G67105	AT3G25640	AT3G51210	AT3G58770	AT4G16155
AT1G67238	AT3G27660	AT3G52060	AT3G60000	AT4G16960
AT1G67580	AT3G49520	AT3G52180	AT3G60320	AT4G17230
AT1G67775	AT3G49800	AT3G55560	AT3G61250	AT4G18197
AT1G68360	AT3G50665	AT3G60000	AT3G62000	AT4G21120
AT1G68500	AT3G51330	AT3G60320	AT4G01540	AT4G21510
AT1G68620	AT3G52060	AT3G61250	AT4G02280	AT4G21690
AT1G68710	AT3G52700	AT3G62110	AT4G08150	AT4G21910
AT1G68790	AT3G55290	AT3G63450	AT4G09045	AT4G22280
AT1G68820	AT3G55610	AT4G01070	AT4G13790	AT4G23030
AT1G69030	AT3G57130	AT4G02110	AT4G14455	AT4G28730
AT1G69130	AT3G62000	AT4G03415	AT4G16960	AT4G29200
AT1G69310	AT3G62630	AT4G04320	AT4G17230	AT4G29905
AT1G69430	AT3G62650	AT4G04625	AT4G17490	AT4G30270
AT1G69440	AT3G63450	AT4G07110	AT4G18830	AT4G30630
AT1G69480	AT4G00355	AT4G08150	AT4G21690	AT4G32105
AT1G69580	AT4G01540	AT4G08785	AT4G22550	AT4G35610
AT1G69760	AT4G03415	AT4G09045	AT4G23030	AT4G35900
AT1G70510	AT4G04720	AT4G09265	AT4G23530	AT4G37175
AT1G70700	AT4G07110	AT4G11660	AT4G24000	AT4G39838
AT1G70710	AT4G08150	AT4G13180	AT4G27740	AT5G00850
AT1G71010	AT4G09015	AT4G13640	AT4G28190	AT5G01520
AT1G71015	AT4G09115	AT4G14723	AT4G28390	AT5G01810
AT1G71040	AT4G09265	AT4G14740	AT4G30250	AT5G01850
AT1G71180	AT4G13640	AT4G16155	AT4G30490	AT5G02240
AT1G71520	AT4G14455	AT4G16780	AT4G30630	AT5G02955
AT1G71770	AT4G15545	AT4G16960	AT4G32980	AT5G03140
AT1G71866	AT4G18830	AT4G17230	AT4G37740	AT5G03325
AT1G72180	AT4G19710	AT4G17250	AT4G39838	AT5G05410
AT1G72410	AT4G20010	AT4G18040	AT5G01370	AT5G06570
AT1G72510	AT4G21120	AT4G18830	AT5G01520	AT5G06790
AT1G73390	AT4G21910	AT4G24000	AT5G02240	AT5G07255
AT1G73500	AT4G22550	AT4G25950	AT5G02500	AT5G07580
AT1G73670	AT4G22570	AT4G26740	AT5G03325	AT5G08655
AT1G74310	AT4G22590	AT4G27300	AT5G03350	AT5G08790
AT1G74750	AT4G22690	AT4G27740	AT5G03560	AT5G09870
AT1G75170	AT4G24000	AT4G28190	AT5G03955	AT5G09945
AT1G75270	AT4G25550	AT4G28390	AT5G04920	AT5G10170
AT1G75750	AT4G26740	AT4G28730	AT5G05410	AT5G10960
AT1G76540	AT4G27300	AT4G29200	AT5G06570	AT5G11100
AT1G76955	AT4G29905	AT4G31615	AT5G06790	AT5G11950
AT1G77120	AT4G30630	AT4G31890	AT5G07200	AT5G15190
AT1G77450	AT4G30950	AT4G34139	AT5G07580	AT5G15860
AT1G77760	AT4G32980	AT4G35230	AT5G08260	AT5G16190
AT1G77855	AT4G34410	AT4G35900	AT5G09450	AT5G17230
AT1G77880	AT4G35060	AT4G36000	AT5G09455	AT5G20950
AT1G78020	AT4G35230	AT4G38660	AT5G09460	AT5G21100
AT1G78170	AT4G37150	AT4G39360	AT5G09945	AT5G21140
AT1G78490	AT4G37175	AT5G00755	AT5G10170	AT5G22460
AT1G78970	AT4G37550	AT5G00935	AT5G11070	AT5G23010
AT1G79580	AT4G39360	AT5G01520	AT5G11100	AT5G24770
AT1G80050	AT4G39838	AT5G01542	AT5G11950	AT5G25240
AT1G80730	AT5G01170	AT5G02240	AT5G13330	AT5G39770
AT1G80760	AT5G01520	AT5G02335	AT5G15190	AT5G41380
AT1G80820	AT5G01810	AT5G03325	AT5G15860	AT5G42680
AT2G01180	AT5G02335	AT5G03690	AT5G16570	AT5G42750
AT2G01300	AT5G02965	AT5G03955	AT5G17790	AT5G42780
AT2G01990	AT5G03140	AT5G05700	AT5G18840	AT5G45095
AT2G02100	AT5G04760	AT5G07200	AT5G19140	AT5G46450
AT2G03550	AT5G04920	AT5G07350	AT5G21140	AT5G53660
AT2G07005	AT5G06790	AT5G07580	AT5G22315	AT5G54770
AT2G08265	AT5G07255	AT5G07970	AT5G24560	AT5G58500
AT2G08945	AT5G08260	AT5G08139	AT5G25240	AT5G58650
AT2G09070	AT5G10510	AT5G08655	AT5G26622	AT5G61590
AT2G09315	AT5G10930	AT5G09455	AT5G28490	AT5G64910
AT2G09635	AT5G10960	AT5G09870	AT5G38300	AT5G65410
AT2G15050	AT5G12030	AT5G10170	AT5G40720	AT5G66360
AT2G17480	AT5G15190	AT5G11070	AT5G42380
AT2G18510	AT5G17070	AT5G13330	AT5G42780
AT2G18550	AT5G19080	AT5G13825	AT5G44860
AT2G18860	AT5G19875	AT5G15190	AT5G46170
AT2G19580	AT5G20635	AT5G16570	AT5G52310
AT2G19920	AT5G20950	AT5G17070	AT5G52890
AT2G20060	AT5G21482	AT5G17230	AT5G54770
AT2G20100	AT5G22950	AT5G18840	AT5G57180
AT2G22125	AT5G23010	AT5G19080	AT5G57390
AT2G23170	AT5G23830	AT5G19140	AT5G58350
AT2G23390	AT5G24560	AT5G20140	AT5G58650
AT2G23600	AT5G24830	AT5G20635	AT5G59990
AT2G23690	AT5G24910	AT5G22950	AT5G60790
AT2G23760	AT5G25240	AT5G25240	AT5G61460
AT2G23820	AT5G26160	AT5G26160	AT5G63640
AT2G24755	AT5G35995	AT5G26622	AT5G64910
AT2G25000	AT5G37740	AT5G28490	AT5G65410
AT2G25100	AT5G39770	AT5G35320	AT5G67390
AT2G25140	AT5G41315	AT5G41315
AT2G25470	AT5G41590	AT5G41380
AT2G25685	AT5G41820	AT5G44380
AT2G26080	AT5G42380	AT5G44860
AT2G26530	AT5G44180	AT5G45100
AT2G26560	AT5G45095	AT5G49215
AT2G26690	AT5G45100	AT5G53370
AT2G26740	AT5G45700	AT5G53660
AT2G26750	AT5G52655	AT5G54770
AT2G27150	AT5G53660	AT5G55530
AT2G27220	AT5G53760	AT5G55550
AT2G27250	AT5G58350	AT5G56840
AT2G27550	AT5G58650	AT5G58360
AT2G27680	AT5G59000	AT5G58500
AT2G27830	AT5G59080	AT5G58650
AT2G27920	AT5G59990	AT5G59000
AT2G28130	AT5G60680	AT5G59990
AT2G28150	AT5G60790	AT5G60450
AT2G28350	AT5G61120	AT5G61270
AT2G28550	AT5G61605	AT5G63450
AT2G28605	AT5G63087	AT5G63500
AT2G28610	AT5G64110	AT5G64660
AT2G29340	AT5G65740	AT5G66360
AT2G29960	AT5G66770
AT2G30230	AT5G66880
AT2G30520	AT5G67390
AT2G30870
AT2G31160
AT2G31270
AT2G31730
AT2G32280
AT2G32930
AT2G32970
AT2G33470
AT2G33700
AT2G33870
AT2G34070
AT2G34330
AT2G34480
AT2G34650
AT2G34830
AT2G35600
AT2G35860
AT2G35950
AT2G36350
AT2G37220
AT2G37630
AT2G38160
AT2G39200
AT2G39230
AT2G39560
AT2G39830
AT2G39860
AT2G39865
AT2G40113
AT2G41370
AT2G41380
AT2G41450
AT2G41810
AT2G41870
AT2G41880
AT2G42570
AT2G44500
AT2G44820
AT2G45170
AT2G45610
AT2G46370
AT2G46590
AT2G46600
AT2G46680
AT2G46685
AT2G46930
AT2G47170
AT2G47180
AT2G47560
AT2G47790
AT3G01075
AT3G01100
AT3G01470
AT3G01885
AT3G02210
AT3G02390
AT3G02435
AT3G02910
AT3G03005
AT3G03225
AT3G03300
AT3G03335
AT3G03540
AT3G03770
AT3G03773
AT3G04000
AT3G04365
AT3G04600
AT3G05160
AT3G05390
AT3G05630
AT3G05660
AT3G05770
AT3G06615
AT3G06870
AT3G07320
AT3G07435
AT3G07550
AT3G08150
AT3G08455
AT3G08460
AT3G08860
AT3G08905
AT3G09005
AT3G09440
AT3G09775
AT3G10120
AT3G10572
AT3G11090
AT3G12060
AT3G12710
AT3G12900
AT3G13080
AT3G13690
AT3G13980
AT3G14310
AT3G14620
AT3G14860
AT3G15020
AT3G15030
AT3G15990
AT3G16190
AT3G16240
AT3G16520
AT3G17400
AT3G18290
AT3G18840
AT3G19035
AT3G19274
AT3G19390
AT3G21150
AT3G21270
AT3G21750
AT3G21890
AT3G22190
AT3G22565
AT3G22790
AT3G23930
AT3G24310
AT3G24780
AT3G25020
AT3G25640
AT3G25720
AT3G26090
AT3G27540
AT3G27660
AT3G27990
AT3G29400
AT3G29760
AT3G44555
AT3G44970
AT3G47250
AT3G48190
AT3G48240
AT3G49110
AT3G49520
AT3G49800
AT3G49940
AT3G50440
AT3G50650
AT3G50665
AT3G50930
AT3G51210
AT3G51330
AT3G51750
AT3G51840
AT3G52060
AT3G52180
AT3G52700
AT3G54220
AT3G54400
AT3G54790
AT3G55290
AT3G55560
AT3G55610
AT3G55780
AT3G56080
AT3G57120
AT3G57130
AT3G58770
AT3G59695
AT3G60000
AT3G60320
AT3G61160
AT3G61250
AT3G62000
AT3G62630
AT3G62650
AT3G63010
AT4G00355
AT4G01070
AT4G01090
AT4G02110
AT4G02280
AT4G02380
AT4G02940
AT4G03415
AT4G04320
AT4G04720
AT4G05100
AT4G07170
AT4G07240
AT4G07865
AT4G08150
AT4G08435
AT4G08785
AT4G09045
AT4G09115
AT4G09240
AT4G10767
AT4G11660
AT4G12440
AT4G13180
AT4G13640
AT4G13790
AT4G14455
AT4G14723
AT4G14730
AT4G14740
AT4G15080
AT4G15248
AT4G15430
AT4G15545
AT4G15620
AT4G16155
AT4G16780
AT4G17230
AT4G17250
AT4G17490
AT4G18040
AT4G18197
AT4G18350
AT4G18830
AT4G19030
AT4G19700
AT4G19710
AT4G20010
AT4G20370
AT4G20860
AT4G21120
AT4G21510
AT4G21910
AT4G22010
AT4G22280
AT4G22550
AT4G22570
AT4G22690
AT4G23030
AT4G23530
AT4G23750
AT4G24000
AT4G24540
AT4G25480
AT4G25900
AT4G25950
AT4G26740
AT4G27300
AT4G27310
AT4G27740
AT4G27870
AT4G27950
AT4G27970
AT4G28190
AT4G28390
AT4G28490
AT4G28730
AT4G29200
AT4G30250
AT4G30270
AT4G30490
AT4G30630
AT4G30935
AT4G31330
AT4G31615
AT4G32105
AT4G32295
AT4G32980
AT4G33565
AT4G34139
AT4G34240
AT4G34410
AT4G35060
AT4G35230
AT4G35610
AT4G36000
AT4G36860
AT4G37150
AT4G37740
AT4G38520
AT4G38580
AT4G38660
AT4G39260
AT4G39360
AT4G39838
AT5G00755
AT5G00850
AT5G01170
AT5G01380
AT5G01520
AT5G01542
AT5G01747
AT5G01850
AT5G02240
AT5G02335
AT5G02955
AT5G03140
AT5G03325
AT5G03350
AT5G03560
AT5G03690
AT5G03955
AT5G04140
AT5G04760
AT5G04920
AT5G05590
AT5G05700
AT5G06570
AT5G06790
AT5G06880
AT5G07200
AT5G07255
AT5G07580
AT5G07785
AT5G07970
AT5G08139
AT5G08195
AT5G08655
AT5G08790
AT5G08975
AT5G09010
AT5G09425
AT5G09450
AT5G09455
AT5G09460
AT5G09705
AT5G09805
AT5G09870
AT5G09945
AT5G10170
AT5G10510
AT5G10930
AT5G10946
AT5G10960
AT5G11070
AT5G11100
AT5G11710
AT5G11950
AT5G13330
AT5G14120
AT5G14640
AT5G15190
AT5G15830
AT5G16190
AT5G16570
AT5G16730
AT5G17070
AT5G17230
AT5G17790
AT5G18040
AT5G19080
AT5G19140
AT5G19440
AT5G20635
AT5G20950
AT5G22315
AT5G22890
AT5G22920
AT5G24560
AT5G24770
AT5G24830
AT5G24910
AT5G24920
AT5G25160
AT5G25240
AT5G26622
AT5G27220
AT5G27360
AT5G28490
AT5G28491
AT5G35320
AT5G35995
AT5G37780
AT5G37790
AT5G38300
AT5G38710
AT5G39770
AT5G40030
AT5G40720
AT5G40850
AT5G41315
AT5G41380
AT5G41400
AT5G41590
AT5G41820
AT5G42380
AT5G42680
AT5G42750
AT5G42780
AT5G43910
AT5G44180
AT5G44380
AT5G44860
AT5G45275
AT5G46170
AT5G46450
AT5G46570
AT5G47700
AT5G47730
AT5G49215
AT5G49230
AT5G52310
AT5G52640
AT5G52655
AT5G52890
AT5G53030
AT5G53120
AT5G53370
AT5G53660
AT5G53760
AT5G54160
AT5G54720
AT5G54770
AT5G55530
AT5G55550
AT5G56840
AT5G57180
AT5G57390
AT5G57770
AT5G57887
AT5G58350
AT5G58500
AT5G58650
AT5G59990
AT5G60450
AT5G60460
AT5G60680
AT5G60790
AT5G61120
AT5G61270
AT5G61460
AT5G61590
AT5G61605
AT5G62230
AT5G63450
AT5G63500
AT5G63640
AT5G64330
AT5G64660
AT5G64667
AT5G64910
AT5G65210
AT5G65410
AT5G65670
AT5G65683
AT5G65740
AT5G66310
AT5G66360
AT5G66880
AT5G67350
AT5G67380
AT5G67440
AT5G67480
