# Supplementary material for: Regulation of meristem and hormone function revealed through analysis of directly-regulated SHOOT MERISTEMLESS target genes
Source: Sci Rep. 2025 Jan 2;15:240. doi: 10.1038/s41598-024-83985-1 (PMC11696002; doi:10.1038/s41598-024-83985-1)
Supplement: Supplementary file 3 — Supplementary Material 3 [file 41598_2024_83985_MOESM3_ESM.xlsx]

## Sheet: GO terms for 859 ChIP-seq genes
Supplementary Table S3. Gene Ontology Enrichment data for 859 genes associated with STM ChIP-seq peaks.
source	term_name	term_id	highlighted	adjusted_p_value	negative_log10_of_adjusted_p_value	term_size	query_size	intersection_size	effective_domain_size	intersections
GO:MF	DNA-binding transcription factor activity	GO:0003700	TRUE	7.11E-12	11.1481	1659	637	101	23288	AT1G03840,AT1G13600,AT1G14687,AT1G18330,AT1G18400,AT1G26960,AT1G28310,AT1G28360,AT1G30330,AT1G42990,AT1G49830,AT1G51070,AT1G51140,AT1G51700,AT1G57560,AT1G63100,AT1G64625,AT1G65910,AT1G68360,AT1G69310,AT1G69580,AT1G70510,AT1G71520,AT1G77450,AT1G79580,AT1G80580,AT1G80730,AT2G18550,AT2G20100,AT2G23760,AT2G25000,AT2G27220,AT2G28350,AT2G28550,AT2G28610,AT2G31730,AT2G34830,AT2G37630,AT2G45650,AT2G46270…
GO:MF	transcription regulator activity	GO:0140110	FALSE	6.43E-10	9.19174	1811	637	102	23288	AT1G03840,AT1G13600,AT1G14687,AT1G18330,AT1G18400,AT1G26960,AT1G28310,AT1G28360,AT1G30330,AT1G42990,AT1G49830,AT1G51070,AT1G51140,AT1G51700,AT1G57560,AT1G63100,AT1G64625,AT1G65910,AT1G68360,AT1G69310,AT1G69580,AT1G70510,AT1G71520,AT1G77450,AT1G79580,AT1G80580,AT1G80730,AT2G18550,AT2G20100,AT2G23760,AT2G25000,AT2G27220,AT2G28350,AT2G28550,AT2G28610,AT2G31730,AT2G34830,AT2G37630,AT2G45650,AT2G46270…
GO:MF	DNA binding	GO:0003677	TRUE	2.19E-07	6.65901	2536	637	121	23288	AT1G03840,AT1G09950,AT1G14687,AT1G14900,AT1G16530,AT1G18330,AT1G18400,AT1G26960,AT1G28310,AT1G28360,AT1G30330,AT1G30660,AT1G32540,AT1G42990,AT1G49830,AT1G50840,AT1G51070,AT1G51140,AT1G51700,AT1G57560,AT1G63020,AT1G63100,AT1G63480,AT1G64625,AT1G65910,AT1G68360,AT1G69310,AT1G69580,AT1G70510,AT1G71520,AT1G77450,AT1G79580,AT1G80580,AT2G18550,AT2G20100,AT2G23760,AT2G25000,AT2G27220,AT2G28350,AT2G28550…
GO:MF	protein binding	GO:0005515	TRUE	7.29E-07	6.13714	7924	637	288	23288	AT1G02900,AT1G03840,AT1G04050,AT1G05140,AT1G05410,AT1G05700,AT1G06570,AT1G07210,AT1G07400,AT1G07430,AT1G10690,AT1G11330,AT1G11710,AT1G12110,AT1G13600,AT1G13740,AT1G14687,AT1G14770,AT1G15400,AT1G17480,AT1G17600,AT1G18400,AT1G18990,AT1G19660,AT1G19780,AT1G20090,AT1G22040,AT1G22160,AT1G22770,AT1G26800,AT1G27190,AT1G28360,AT1G30330,AT1G32230,AT1G34210,AT1G49830,AT1G50840,AT1G51070,AT1G51140,AT1G51510…
GO:MF	sequence-specific DNA binding	GO:0043565	FALSE	1.66573E-05	4.7784	1272	637	69	23288	AT1G03840,AT1G09950,AT1G14687,AT1G16530,AT1G26960,AT1G42990,AT1G49830,AT1G51140,AT1G51700,AT1G57560,AT1G63100,AT1G68360,AT1G69310,AT1G70510,AT1G77450,AT2G18550,AT2G20100,AT2G23760,AT2G25000,AT2G27220,AT2G28550,AT2G31730,AT2G34070,AT2G34830,AT2G37630,AT2G41370,AT2G45650,AT2G46270,AT2G46680,AT3G01470,AT3G15030,AT3G15170,AT3G21270,AT3G21890,AT3G24310,AT3G50650,AT3G51910,AT3G54220,AT4G05100,AT4G08150…
GO:MF	sequence-specific double-stranded DNA binding	GO:1990837	FALSE	0.000266782	3.57384	999	637	55	23288	AT1G03840,AT1G14687,AT1G16530,AT1G26960,AT1G49830,AT1G51140,AT1G51700,AT1G57560,AT1G68360,AT1G69310,AT1G70510,AT1G77450,AT2G20100,AT2G23760,AT2G27220,AT2G31730,AT2G34830,AT2G37630,AT2G41370,AT2G45650,AT2G46270,AT2G46680,AT3G15030,AT3G15170,AT3G21270,AT3G21890,AT3G24310,AT3G50650,AT3G51910,AT4G05100,AT4G08150,AT4G11660,AT4G17490,AT4G23750,AT4G24540,AT4G25480,AT4G32980,AT4G34410,AT4G37740,AT5G01380…
GO:MF	transcription cis-regulatory region binding	GO:0000976	FALSE	0.000329294	3.48242	980	637	54	23288	AT1G03840,AT1G14687,AT1G16530,AT1G26960,AT1G49830,AT1G51140,AT1G51700,AT1G57560,AT1G68360,AT1G69310,AT1G70510,AT1G77450,AT2G20100,AT2G23760,AT2G27220,AT2G31730,AT2G34830,AT2G37630,AT2G41370,AT2G45650,AT2G46270,AT2G46680,AT3G15170,AT3G21270,AT3G21890,AT3G24310,AT3G50650,AT3G51910,AT4G05100,AT4G08150,AT4G11660,AT4G17490,AT4G23750,AT4G24540,AT4G25480,AT4G32980,AT4G34410,AT4G37740,AT5G01380,AT5G05410…
GO:MF	transcription regulatory region nucleic acid binding	GO:0001067	FALSE	0.000329294	3.48242	980	637	54	23288	AT1G03840,AT1G14687,AT1G16530,AT1G26960,AT1G49830,AT1G51140,AT1G51700,AT1G57560,AT1G68360,AT1G69310,AT1G70510,AT1G77450,AT2G20100,AT2G23760,AT2G27220,AT2G31730,AT2G34830,AT2G37630,AT2G41370,AT2G45650,AT2G46270,AT2G46680,AT3G15170,AT3G21270,AT3G21890,AT3G24310,AT3G50650,AT3G51910,AT4G05100,AT4G08150,AT4G11660,AT4G17490,AT4G23750,AT4G24540,AT4G25480,AT4G32980,AT4G34410,AT4G37740,AT5G01380,AT5G05410…
GO:MF	double-stranded DNA binding	GO:0003690	FALSE	0.00205177	2.68787	1123	637	57	23288	AT1G03840,AT1G14687,AT1G14900,AT1G16530,AT1G26960,AT1G49830,AT1G51140,AT1G51700,AT1G57560,AT1G68360,AT1G69310,AT1G70510,AT1G77450,AT2G20100,AT2G23760,AT2G27220,AT2G31730,AT2G34830,AT2G37630,AT2G41370,AT2G45650,AT2G46270,AT2G46680,AT3G15030,AT3G15170,AT3G21270,AT3G21890,AT3G24310,AT3G50650,AT3G51910,AT4G05100,AT4G08150,AT4G11660,AT4G17490,AT4G23750,AT4G24540,AT4G25480,AT4G32980,AT4G34410,AT4G37740…
GO:MF	misfolded protein binding	GO:0051787	FALSE	0.0056224	2.25008	21	637	6	23288	AT1G26800,AT3G09440,AT3G12580,AT4G29330,AT5G02500,AT5G42220
GO:MF	identical protein binding	GO:0042802	FALSE	0.0287495	1.54137	413	637	26	23288	AT1G04050,AT1G06570,AT1G13600,AT1G14687,AT1G51140,AT1G71830,AT1G77120,AT2G25000,AT2G26560,AT2G28150,AT2G37630,AT3G01470,AT3G07330,AT3G16240,AT3G50930,AT4G08150,AT4G16780,AT4G23750,AT4G24540,AT4G26740,AT5G01380,AT5G11950,AT5G37740,AT5G42780,AT5G54770,AT5G65410
GO:MF	binding	GO:0005488	FALSE	0.0485669	1.31366	15286	637	461	23288	AT1G01100,AT1G02900,AT1G03840,AT1G04050,AT1G05140,AT1G05350,AT1G05410,AT1G05700,AT1G06570,AT1G07210,AT1G07400,AT1G07430,AT1G08910,AT1G09520,AT1G09950,AT1G10150,AT1G10690,AT1G11330,AT1G11710,AT1G12110,AT1G12420,AT1G13080,AT1G13600,AT1G13740,AT1G14340,AT1G14687,AT1G14770,AT1G14900,AT1G15400,AT1G16530,AT1G17480,AT1G17600,AT1G18330,AT1G18400,AT1G18990,AT1G19660,AT1G19780,AT1G20090,AT1G21360,AT1G22040…
GO:BP	response to stimulus	GO:0050896	TRUE	1.39E-24	23.8574	6447	627	302	23028	AT1G02900,AT1G03840,AT1G04540,AT1G05140,AT1G07400,AT1G07430,AT1G08100,AT1G08930,AT1G09950,AT1G11330,AT1G12110,AT1G12420,AT1G13080,AT1G13635,AT1G13740,AT1G15950,AT1G17600,AT1G18400,AT1G20090,AT1G22160,AT1G22770,AT1G26800,AT1G26960,AT1G27350,AT1G28360,AT1G29060,AT1G29300,AT1G29640,AT1G29660,AT1G30320,AT1G30330,AT1G31760,AT1G32230,AT1G32540,AT1G33110,AT1G34210,AT1G35210,AT1G42990,AT1G43910,AT1G45207…
GO:BP	response to chemical	GO:0042221	FALSE	8.73E-18	17.059	3116	627	172	23028	AT1G03840,AT1G07400,AT1G07430,AT1G08100,AT1G08930,AT1G09950,AT1G12110,AT1G12420,AT1G13740,AT1G22160,AT1G22770,AT1G26800,AT1G26960,AT1G27350,AT1G28360,AT1G30320,AT1G30330,AT1G32230,AT1G32540,AT1G33110,AT1G34210,AT1G42990,AT1G45207,AT1G51140,AT1G53840,AT1G56150,AT1G60900,AT1G62660,AT1G63100,AT1G64625,AT1G67580,AT1G68360,AT1G68620,AT1G68820,AT1G69310,AT1G70510,AT1G70700,AT1G71520,AT1G71830,AT1G72180…
GO:BP	response to organic substance	GO:0010033	FALSE	4.53E-16	15.3439	2352	627	139	23028	AT1G03840,AT1G07400,AT1G07430,AT1G08930,AT1G09950,AT1G12110,AT1G12420,AT1G13740,AT1G22160,AT1G22770,AT1G26800,AT1G26960,AT1G27350,AT1G28360,AT1G30330,AT1G32230,AT1G34210,AT1G42990,AT1G51140,AT1G56150,AT1G60900,AT1G62660,AT1G63100,AT1G64625,AT1G68360,AT1G68820,AT1G69310,AT1G70510,AT1G70700,AT1G71520,AT1G71830,AT1G72180,AT1G73080,AT1G73500,AT1G74020,AT1G75270,AT1G75750,AT1G76540,AT1G77120,AT1G80580…
GO:BP	biological regulation	GO:0065007	FALSE	1.83E-15	14.7374	6402	627	275	23028	AT1G01100,AT1G02900,AT1G03840,AT1G04050,AT1G04690,AT1G07430,AT1G08035,AT1G09950,AT1G10690,AT1G11362,AT1G12110,AT1G13600,AT1G13740,AT1G14687,AT1G14890,AT1G14900,AT1G17600,AT1G18330,AT1G18400,AT1G20090,AT1G22770,AT1G26800,AT1G26960,AT1G27350,AT1G28310,AT1G28360,AT1G29060,AT1G30330,AT1G32230,AT1G32540,AT1G34210,AT1G42990,AT1G45170,AT1G49830,AT1G51070,AT1G51140,AT1G51510,AT1G51700,AT1G53840,AT1G56150…
GO:BP	response to abiotic stimulus	GO:0009628	FALSE	5.42E-15	14.2663	2187	627	130	23028	AT1G05140,AT1G07400,AT1G08930,AT1G09950,AT1G12110,AT1G13080,AT1G13740,AT1G15950,AT1G18400,AT1G20090,AT1G22770,AT1G26800,AT1G29060,AT1G29300,AT1G29640,AT1G32230,AT1G35210,AT1G47990,AT1G51140,AT1G53840,AT1G60940,AT1G62660,AT1G65480,AT1G67580,AT1G68620,AT1G68820,AT1G69310,AT1G72180,AT1G73500,AT1G74310,AT1G77120,AT1G77760,AT1G80730,AT1G80820,AT2G01180,AT2G22125,AT2G25140,AT2G26560,AT2G26740,AT2G30520…
GO:BP	regulation of biological process	GO:0050789	FALSE	4.02E-14	13.3961	5863	627	254	23028	AT1G01100,AT1G02900,AT1G03840,AT1G04050,AT1G04690,AT1G07430,AT1G09950,AT1G10690,AT1G12110,AT1G13600,AT1G13740,AT1G14687,AT1G14900,AT1G17600,AT1G18330,AT1G18400,AT1G20090,AT1G22770,AT1G26960,AT1G27350,AT1G28310,AT1G28360,AT1G29060,AT1G30330,AT1G32230,AT1G32540,AT1G34210,AT1G42990,AT1G45170,AT1G49830,AT1G51070,AT1G51140,AT1G51510,AT1G51700,AT1G56150,AT1G57560,AT1G60800,AT1G60940,AT1G62660,AT1G63020…
GO:BP	response to hormone	GO:0009725	FALSE	1.31E-11	10.8823	1660	627	101	23028	AT1G03840,AT1G07430,AT1G08930,AT1G09950,AT1G12110,AT1G12420,AT1G13740,AT1G26960,AT1G28360,AT1G30330,AT1G32230,AT1G34210,AT1G51140,AT1G56150,AT1G60900,AT1G62660,AT1G63100,AT1G64625,AT1G68360,AT1G70510,AT1G70700,AT1G71520,AT1G71830,AT1G73080,AT1G73500,AT1G74020,AT1G75750,AT1G76540,AT1G77120,AT1G80580,AT1G80730,AT2G19580,AT2G26690,AT2G26740,AT2G28350,AT2G28550,AT2G31730,AT2G33700,AT2G34070,AT2G34650…
GO:BP	regulation of cellular process	GO:0050794	FALSE	1.80E-11	10.7454	5002	627	218	23028	AT1G01100,AT1G02900,AT1G03840,AT1G04690,AT1G07430,AT1G09950,AT1G10690,AT1G12110,AT1G13600,AT1G13740,AT1G14687,AT1G14900,AT1G17600,AT1G18330,AT1G18400,AT1G20090,AT1G22770,AT1G26960,AT1G27350,AT1G28310,AT1G28360,AT1G30330,AT1G32230,AT1G32540,AT1G34210,AT1G42990,AT1G45170,AT1G49830,AT1G51070,AT1G51140,AT1G51510,AT1G51700,AT1G56150,AT1G57560,AT1G60940,AT1G62660,AT1G63020,AT1G63100,AT1G64625,AT1G65480…
GO:BP	response to endogenous stimulus	GO:0009719	FALSE	3.91E-11	10.4078	1689	627	101	23028	AT1G03840,AT1G07430,AT1G08930,AT1G09950,AT1G12110,AT1G12420,AT1G13740,AT1G26960,AT1G28360,AT1G30330,AT1G32230,AT1G34210,AT1G51140,AT1G56150,AT1G60900,AT1G62660,AT1G63100,AT1G64625,AT1G68360,AT1G70510,AT1G70700,AT1G71520,AT1G71830,AT1G73080,AT1G73500,AT1G74020,AT1G75750,AT1G76540,AT1G77120,AT1G80580,AT1G80730,AT2G19580,AT2G26690,AT2G26740,AT2G28350,AT2G28550,AT2G31730,AT2G33700,AT2G34070,AT2G34650…
GO:BP	cellular response to stimulus	GO:0051716	FALSE	5.11E-11	10.2913	3359	627	162	23028	AT1G02900,AT1G03840,AT1G07400,AT1G07430,AT1G08100,AT1G09950,AT1G12110,AT1G13635,AT1G13740,AT1G17600,AT1G20090,AT1G22770,AT1G26800,AT1G27350,AT1G28360,AT1G30330,AT1G31760,AT1G32230,AT1G32540,AT1G34210,AT1G42990,AT1G43910,AT1G50840,AT1G51140,AT1G53840,AT1G56150,AT1G60940,AT1G62660,AT1G63100,AT1G64625,AT1G67580,AT1G68360,AT1G68620,AT1G69480,AT1G70510,AT1G70700,AT1G71040,AT1G71520,AT1G71830,AT1G73500…
GO:BP	response to stress	GO:0006950	FALSE	1.39E-10	9.85738	3990	627	182	23028	AT1G04540,AT1G05140,AT1G07400,AT1G08930,AT1G09950,AT1G12110,AT1G13080,AT1G13635,AT1G13740,AT1G15950,AT1G17600,AT1G22160,AT1G22770,AT1G26800,AT1G27350,AT1G28360,AT1G29060,AT1G29660,AT1G31760,AT1G32230,AT1G32540,AT1G42990,AT1G43910,AT1G50840,AT1G51140,AT1G53840,AT1G58602,AT1G60800,AT1G60940,AT1G62660,AT1G67580,AT1G68620,AT1G68820,AT1G69310,AT1G69440,AT1G69480,AT1G70700,AT1G71040,AT1G72180,AT1G73080…
GO:BP	cellular response to chemical stimulus	GO:0070887	FALSE	2.20E-10	9.65735	1788	627	103	23028	AT1G03840,AT1G07400,AT1G07430,AT1G08100,AT1G09950,AT1G12110,AT1G26800,AT1G27350,AT1G28360,AT1G30330,AT1G32230,AT1G32540,AT1G34210,AT1G42990,AT1G51140,AT1G53840,AT1G56150,AT1G62660,AT1G63100,AT1G64625,AT1G67580,AT1G68360,AT1G68620,AT1G70510,AT1G70700,AT1G71520,AT1G71830,AT1G73500,AT1G74310,AT1G75270,AT1G75750,AT1G76540,AT1G77120,AT1G80580,AT1G80730,AT1G80760,AT2G01180,AT2G19580,AT2G26560,AT2G28350…
GO:BP	response to oxygen-containing compound	GO:1901700	FALSE	2.95E-10	9.53087	1745	627	101	23028	AT1G03840,AT1G07400,AT1G07430,AT1G08100,AT1G08930,AT1G09950,AT1G12110,AT1G12420,AT1G13740,AT1G22160,AT1G22770,AT1G26960,AT1G30320,AT1G32230,AT1G32540,AT1G34210,AT1G45207,AT1G51140,AT1G60900,AT1G62660,AT1G63100,AT1G68360,AT1G68820,AT1G69310,AT1G70700,AT1G71830,AT1G72180,AT1G73080,AT1G74020,AT1G75270,AT1G75750,AT1G77120,AT1G80730,AT2G22125,AT2G25000,AT2G26690,AT2G26740,AT2G28350,AT2G30870,AT2G31730…
GO:BP	cell communication	GO:0007154	FALSE	9.56E-10	9.01959	2257	627	119	23028	AT1G02900,AT1G03840,AT1G07430,AT1G09950,AT1G12110,AT1G13740,AT1G17600,AT1G20090,AT1G22770,AT1G27350,AT1G28360,AT1G30330,AT1G32230,AT1G34210,AT1G42990,AT1G43910,AT1G56150,AT1G60940,AT1G62660,AT1G63100,AT1G67775,AT1G68360,AT1G69480,AT1G70510,AT1G70700,AT1G71040,AT1G71520,AT1G71830,AT1G73500,AT1G73670,AT1G74020,AT1G75270,AT1G75750,AT1G76540,AT1G80580,AT1G80730,AT1G80760,AT2G19580,AT2G25685,AT2G27250…
GO:BP	cellular response to organic substance	GO:0071310	FALSE	1.12E-08	7.95191	1267	627	78	23028	AT1G03840,AT1G07430,AT1G09950,AT1G12110,AT1G26800,AT1G27350,AT1G28360,AT1G30330,AT1G32230,AT1G34210,AT1G42990,AT1G51140,AT1G56150,AT1G62660,AT1G63100,AT1G64625,AT1G68360,AT1G70510,AT1G70700,AT1G71520,AT1G71830,AT1G73500,AT1G75270,AT1G75750,AT1G76540,AT1G80580,AT1G80730,AT2G19580,AT2G28350,AT2G28550,AT2G34070,AT2G34650,AT2G36910,AT2G41370,AT2G46370,AT2G47170,AT3G02885,AT3G03773,AT3G09440,AT3G11410…
GO:BP	system development	GO:0048731	FALSE	1.12E-08	7.95184	2096	627	110	23028	AT1G02900,AT1G03840,AT1G07430,AT1G08100,AT1G12110,AT1G20090,AT1G22770,AT1G26960,AT1G29640,AT1G30330,AT1G32230,AT1G51140,AT1G60800,AT1G60940,AT1G64625,AT1G65480,AT1G67580,AT1G67775,AT1G70510,AT1G71830,AT1G71866,AT1G72180,AT1G73500,AT1G75270,AT1G77450,AT1G79580,AT2G18510,AT2G22125,AT2G23760,AT2G27550,AT2G28000,AT2G28150,AT2G28350,AT2G28550,AT2G28610,AT2G31160,AT2G32280,AT2G34480,AT2G34650,AT2G34830…
GO:BP	signaling	GO:0023052	FALSE	1.96E-08	7.7076	2061	627	108	23028	AT1G02900,AT1G03840,AT1G07430,AT1G09950,AT1G12110,AT1G13740,AT1G17600,AT1G20090,AT1G22770,AT1G27350,AT1G28360,AT1G30330,AT1G32230,AT1G34210,AT1G42990,AT1G56150,AT1G60940,AT1G62660,AT1G63100,AT1G67775,AT1G68360,AT1G70510,AT1G70700,AT1G71520,AT1G71830,AT1G73500,AT1G73670,AT1G75270,AT1G75750,AT1G76540,AT1G80580,AT1G80730,AT2G19580,AT2G25685,AT2G27250,AT2G28350,AT2G28550,AT2G30520,AT2G31270,AT2G34070…
GO:BP	post-embryonic development	GO:0009791	FALSE	3.16E-08	7.49969	1651	627	92	23028	AT1G07430,AT1G08100,AT1G12110,AT1G22770,AT1G26960,AT1G30330,AT1G32230,AT1G51140,AT1G60800,AT1G60940,AT1G64625,AT1G65480,AT1G67580,AT1G67775,AT1G69440,AT1G70510,AT1G71830,AT1G71866,AT1G75270,AT1G77450,AT1G78020,AT1G80730,AT2G18510,AT2G22125,AT2G27550,AT2G28000,AT2G28350,AT2G28550,AT2G28610,AT2G31160,AT2G32280,AT2G34480,AT2G34650,AT2G34830,AT2G36910,AT2G37630,AT2G41370,AT2G45650,AT2G46370,AT2G46590…
GO:BP	multicellular organismal process	GO:0032501	FALSE	5.32E-08	7.27431	2972	627	139	23028	AT1G02900,AT1G03840,AT1G07430,AT1G08100,AT1G12110,AT1G19780,AT1G20090,AT1G22770,AT1G26960,AT1G29640,AT1G30330,AT1G32230,AT1G34210,AT1G51140,AT1G60800,AT1G60940,AT1G64625,AT1G65480,AT1G67580,AT1G67775,AT1G69440,AT1G70510,AT1G71040,AT1G71830,AT1G71866,AT1G72180,AT1G73500,AT1G75270,AT1G77450,AT1G78020,AT1G79580,AT1G80730,AT2G01990,AT2G18510,AT2G22125,AT2G23760,AT2G27250,AT2G27550,AT2G28000,AT2G28150…
GO:BP	shoot system development	GO:0048367	FALSE	6.08E-08	7.21602	996	627	65	23028	AT1G22770,AT1G29640,AT1G30330,AT1G60800,AT1G65480,AT1G70510,AT1G71830,AT1G71866,AT1G72180,AT1G73500,AT1G77450,AT2G22125,AT2G23760,AT2G27550,AT2G28350,AT2G28610,AT2G31160,AT2G32280,AT2G34650,AT2G34925,AT2G36910,AT2G37630,AT2G39200,AT2G41370,AT2G45650,AT3G01470,AT3G15030,AT3G15170,AT3G21150,AT3G21890,AT3G22190,AT3G23637,AT3G24770,AT3G48520,AT3G54220,AT3G57130,AT3G61250,AT3G63010,AT4G01540,AT4G14723…
GO:BP	multicellular organism development	GO:0007275	FALSE	8.00E-08	7.097	2700	627	129	23028	AT1G02900,AT1G03840,AT1G07430,AT1G08100,AT1G12110,AT1G20090,AT1G22770,AT1G26960,AT1G29640,AT1G30330,AT1G32230,AT1G34210,AT1G51140,AT1G60800,AT1G60940,AT1G64625,AT1G65480,AT1G67580,AT1G67775,AT1G69440,AT1G70510,AT1G71830,AT1G71866,AT1G72180,AT1G73500,AT1G75270,AT1G77450,AT1G78020,AT1G79580,AT1G80730,AT2G18510,AT2G22125,AT2G23760,AT2G27550,AT2G28000,AT2G28150,AT2G28350,AT2G28550,AT2G28610,AT2G31160…
GO:BP	anatomical structure development	GO:0048856	FALSE	9.50E-08	7.02207	3173	627	145	23028	AT1G02900,AT1G03840,AT1G07430,AT1G08100,AT1G10682,AT1G12110,AT1G19780,AT1G20090,AT1G22770,AT1G26960,AT1G29640,AT1G30330,AT1G32230,AT1G34210,AT1G51140,AT1G60800,AT1G60940,AT1G64625,AT1G65480,AT1G67580,AT1G67775,AT1G68360,AT1G69440,AT1G70510,AT1G71040,AT1G71830,AT1G71866,AT1G72180,AT1G73500,AT1G75270,AT1G75750,AT1G76540,AT1G77450,AT1G78020,AT1G79580,AT1G80730,AT2G18510,AT2G22125,AT2G23760,AT2G27250…
GO:BP	signal transduction	GO:0007165	FALSE	1.26E-07	6.89997	2017	627	104	23028	AT1G02900,AT1G03840,AT1G07430,AT1G09950,AT1G12110,AT1G13740,AT1G17600,AT1G20090,AT1G22770,AT1G27350,AT1G28360,AT1G30330,AT1G32230,AT1G34210,AT1G42990,AT1G56150,AT1G60940,AT1G62660,AT1G63100,AT1G68360,AT1G70510,AT1G70700,AT1G71520,AT1G71830,AT1G73500,AT1G73670,AT1G75270,AT1G75750,AT1G76540,AT1G80580,AT1G80730,AT2G19580,AT2G25685,AT2G28350,AT2G28550,AT2G30520,AT2G31270,AT2G34070,AT2G34650,AT2G36910…
GO:BP	regulation of macromolecule biosynthetic process	GO:0010556	FALSE	2.92E-07	6.53502	2581	627	123	23028	AT1G03840,AT1G13600,AT1G13740,AT1G14687,AT1G14900,AT1G18330,AT1G18400,AT1G22770,AT1G26960,AT1G28310,AT1G28360,AT1G30330,AT1G42990,AT1G49830,AT1G51070,AT1G51140,AT1G51510,AT1G51700,AT1G57560,AT1G63020,AT1G63100,AT1G64625,AT1G65910,AT1G68360,AT1G69310,AT1G69440,AT1G69580,AT1G70510,AT1G71520,AT1G71770,AT1G73500,AT1G74310,AT1G77450,AT1G79580,AT1G80580,AT1G80730,AT2G18510,AT2G18550,AT2G20100,AT2G22125…
GO:BP	regulation of biosynthetic process	GO:0009889	FALSE	3.13E-07	6.50411	2699	627	127	23028	AT1G03840,AT1G13600,AT1G13740,AT1G14687,AT1G14900,AT1G18330,AT1G18400,AT1G22770,AT1G26960,AT1G28310,AT1G28360,AT1G30330,AT1G42990,AT1G49830,AT1G51070,AT1G51140,AT1G51510,AT1G51700,AT1G57560,AT1G63020,AT1G63100,AT1G64625,AT1G65910,AT1G68360,AT1G69310,AT1G69440,AT1G69580,AT1G70510,AT1G71520,AT1G71770,AT1G73500,AT1G74310,AT1G77450,AT1G79580,AT1G80580,AT1G80730,AT2G18510,AT2G18550,AT2G20100,AT2G22125…
GO:BP	regulation of cellular biosynthetic process	GO:0031326	FALSE	3.26E-07	6.48703	2643	627	125	23028	AT1G03840,AT1G13600,AT1G13740,AT1G14687,AT1G14900,AT1G18330,AT1G18400,AT1G22770,AT1G26960,AT1G28310,AT1G28360,AT1G30330,AT1G42990,AT1G49830,AT1G51070,AT1G51140,AT1G51510,AT1G51700,AT1G57560,AT1G63020,AT1G63100,AT1G64625,AT1G65910,AT1G68360,AT1G69310,AT1G69440,AT1G69580,AT1G70510,AT1G71520,AT1G71770,AT1G73500,AT1G74310,AT1G77450,AT1G79580,AT1G80580,AT1G80730,AT2G18510,AT2G18550,AT2G20100,AT2G23760…
GO:BP	regulation of cellular metabolic process	GO:0031323	FALSE	3.38E-07	6.47172	3082	627	140	23028	AT1G01100,AT1G03840,AT1G10690,AT1G13600,AT1G13740,AT1G14687,AT1G14900,AT1G18330,AT1G18400,AT1G22770,AT1G26960,AT1G28310,AT1G28360,AT1G30330,AT1G32230,AT1G32540,AT1G42990,AT1G49830,AT1G51070,AT1G51140,AT1G51510,AT1G51700,AT1G57560,AT1G63020,AT1G63100,AT1G64625,AT1G65910,AT1G68360,AT1G69310,AT1G69440,AT1G69580,AT1G70510,AT1G71520,AT1G71770,AT1G73500,AT1G74310,AT1G77450,AT1G79580,AT1G80580,AT1G80730…
GO:BP	hormone-mediated signaling pathway	GO:0009755	FALSE	3.82E-07	6.41799	1017	627	64	23028	AT1G03840,AT1G07430,AT1G09950,AT1G12110,AT1G28360,AT1G30330,AT1G32230,AT1G34210,AT1G56150,AT1G62660,AT1G63100,AT1G68360,AT1G70510,AT1G70700,AT1G71520,AT1G71830,AT1G73500,AT1G75750,AT1G76540,AT1G80580,AT1G80730,AT2G19580,AT2G28350,AT2G28550,AT2G34070,AT2G34650,AT2G36910,AT2G41370,AT2G46370,AT2G47170,AT3G02885,AT3G03773,AT3G11410,AT3G13980,AT3G26090,AT3G57130,AT3G63010,AT4G01540,AT4G14740,AT4G17490…
GO:BP	regulation of gene expression	GO:0010468	FALSE	4.92E-07	6.3082	2981	627	136	23028	AT1G03840,AT1G04050,AT1G13600,AT1G13740,AT1G14687,AT1G14900,AT1G18330,AT1G18400,AT1G22770,AT1G26960,AT1G28310,AT1G28360,AT1G30330,AT1G42990,AT1G49830,AT1G51070,AT1G51140,AT1G51510,AT1G51700,AT1G57560,AT1G63020,AT1G63100,AT1G64625,AT1G65910,AT1G67775,AT1G68360,AT1G69310,AT1G69440,AT1G69580,AT1G70510,AT1G71520,AT1G71770,AT1G73500,AT1G74310,AT1G76540,AT1G77450,AT1G79580,AT1G80580,AT1G80730,AT2G18510…
GO:BP	cellular response to hormone stimulus	GO:0032870	FALSE	6.67E-07	6.17571	1080	627	66	23028	AT1G03840,AT1G07430,AT1G09950,AT1G12110,AT1G28360,AT1G30330,AT1G32230,AT1G34210,AT1G51140,AT1G56150,AT1G62660,AT1G63100,AT1G64625,AT1G68360,AT1G70510,AT1G70700,AT1G71520,AT1G71830,AT1G73500,AT1G75750,AT1G76540,AT1G80580,AT1G80730,AT2G19580,AT2G28350,AT2G28550,AT2G34070,AT2G34650,AT2G36910,AT2G41370,AT2G46370,AT2G47170,AT3G02885,AT3G03773,AT3G11410,AT3G13980,AT3G26090,AT3G57130,AT3G63010,AT4G01540…
GO:BP	regulation of metabolic process	GO:0019222	FALSE	7.59E-07	6.11992	3661	627	158	23028	AT1G01100,AT1G03840,AT1G04050,AT1G10690,AT1G13600,AT1G13740,AT1G14687,AT1G14900,AT1G18330,AT1G18400,AT1G22770,AT1G26960,AT1G28310,AT1G28360,AT1G30330,AT1G32230,AT1G32540,AT1G42990,AT1G49830,AT1G51070,AT1G51140,AT1G51510,AT1G51700,AT1G57560,AT1G63020,AT1G63100,AT1G64625,AT1G65910,AT1G67775,AT1G68360,AT1G69310,AT1G69440,AT1G69580,AT1G70510,AT1G71520,AT1G71770,AT1G73500,AT1G74310,AT1G76540,AT1G77450…
GO:BP	nucleic acid-templated transcription	GO:0097659	FALSE	9.94E-07	6.00259	2546	627	120	23028	AT1G03840,AT1G09950,AT1G13600,AT1G13740,AT1G14687,AT1G14900,AT1G18330,AT1G18400,AT1G22770,AT1G26960,AT1G28310,AT1G28360,AT1G30330,AT1G42990,AT1G49830,AT1G51070,AT1G51140,AT1G51700,AT1G57560,AT1G63020,AT1G63100,AT1G64625,AT1G65910,AT1G68360,AT1G69310,AT1G69580,AT1G70510,AT1G71520,AT1G73500,AT1G77450,AT1G79580,AT1G80580,AT1G80730,AT2G18510,AT2G18550,AT2G19920,AT2G20100,AT2G23760,AT2G25000,AT2G27220…
GO:BP	regulation of DNA-templated transcription	GO:0006355	FALSE	1.09713E-06	5.95974	2350	627	113	23028	AT1G03840,AT1G13600,AT1G13740,AT1G14687,AT1G14900,AT1G18330,AT1G18400,AT1G22770,AT1G26960,AT1G28310,AT1G28360,AT1G30330,AT1G42990,AT1G49830,AT1G51070,AT1G51140,AT1G51700,AT1G57560,AT1G63100,AT1G64625,AT1G65910,AT1G68360,AT1G69310,AT1G69580,AT1G70510,AT1G71520,AT1G73500,AT1G77450,AT1G79580,AT1G80580,AT1G80730,AT2G18510,AT2G18550,AT2G20100,AT2G23760,AT2G25000,AT2G27220,AT2G28350,AT2G28550,AT2G28610…
GO:BP	regulation of nucleic acid-templated transcription	GO:1903506	FALSE	1.09713E-06	5.95974	2350	627	113	23028	AT1G03840,AT1G13600,AT1G13740,AT1G14687,AT1G14900,AT1G18330,AT1G18400,AT1G22770,AT1G26960,AT1G28310,AT1G28360,AT1G30330,AT1G42990,AT1G49830,AT1G51070,AT1G51140,AT1G51700,AT1G57560,AT1G63100,AT1G64625,AT1G65910,AT1G68360,AT1G69310,AT1G69580,AT1G70510,AT1G71520,AT1G73500,AT1G77450,AT1G79580,AT1G80580,AT1G80730,AT2G18510,AT2G18550,AT2G20100,AT2G23760,AT2G25000,AT2G27220,AT2G28350,AT2G28550,AT2G28610…
GO:BP	regulation of RNA biosynthetic process	GO:2001141	FALSE	1.09713E-06	5.95974	2350	627	113	23028	AT1G03840,AT1G13600,AT1G13740,AT1G14687,AT1G14900,AT1G18330,AT1G18400,AT1G22770,AT1G26960,AT1G28310,AT1G28360,AT1G30330,AT1G42990,AT1G49830,AT1G51070,AT1G51140,AT1G51700,AT1G57560,AT1G63100,AT1G64625,AT1G65910,AT1G68360,AT1G69310,AT1G69580,AT1G70510,AT1G71520,AT1G73500,AT1G77450,AT1G79580,AT1G80580,AT1G80730,AT2G18510,AT2G18550,AT2G20100,AT2G23760,AT2G25000,AT2G27220,AT2G28350,AT2G28550,AT2G28610…
GO:BP	RNA biosynthetic process	GO:0032774	FALSE	1.17257E-06	5.93086	2553	627	120	23028	AT1G03840,AT1G09950,AT1G13600,AT1G13740,AT1G14687,AT1G14900,AT1G18330,AT1G18400,AT1G22770,AT1G26960,AT1G28310,AT1G28360,AT1G30330,AT1G42990,AT1G49830,AT1G51070,AT1G51140,AT1G51700,AT1G57560,AT1G63020,AT1G63100,AT1G64625,AT1G65910,AT1G68360,AT1G69310,AT1G69580,AT1G70510,AT1G71520,AT1G73500,AT1G77450,AT1G79580,AT1G80580,AT1G80730,AT2G18510,AT2G18550,AT2G19920,AT2G20100,AT2G23760,AT2G25000,AT2G27220…
GO:BP	DNA-templated transcription	GO:0006351	FALSE	1.62132E-06	5.79013	2538	627	119	23028	AT1G03840,AT1G09950,AT1G13600,AT1G13740,AT1G14687,AT1G14900,AT1G18330,AT1G18400,AT1G22770,AT1G26960,AT1G28310,AT1G28360,AT1G30330,AT1G42990,AT1G49830,AT1G51070,AT1G51140,AT1G51700,AT1G57560,AT1G63020,AT1G63100,AT1G64625,AT1G65910,AT1G68360,AT1G69310,AT1G69580,AT1G70510,AT1G71520,AT1G73500,AT1G77450,AT1G79580,AT1G80580,AT1G80730,AT2G18510,AT2G18550,AT2G20100,AT2G23760,AT2G25000,AT2G27220,AT2G28350…
GO:BP	developmental process	GO:0032502	FALSE	1.62942E-06	5.78797	3335	627	146	23028	AT1G02900,AT1G03840,AT1G07430,AT1G08100,AT1G10682,AT1G12110,AT1G19780,AT1G20090,AT1G22770,AT1G26960,AT1G29640,AT1G30330,AT1G32230,AT1G34210,AT1G51140,AT1G60800,AT1G60940,AT1G64625,AT1G65480,AT1G67580,AT1G67775,AT1G68360,AT1G69440,AT1G70510,AT1G71040,AT1G71830,AT1G71866,AT1G72180,AT1G73500,AT1G75270,AT1G75750,AT1G76540,AT1G77450,AT1G78020,AT1G79580,AT1G80730,AT2G18510,AT2G22125,AT2G23760,AT2G27250…
GO:BP	cellular response to endogenous stimulus	GO:0071495	FALSE	2.01833E-06	5.69501	1110	627	66	23028	AT1G03840,AT1G07430,AT1G09950,AT1G12110,AT1G28360,AT1G30330,AT1G32230,AT1G34210,AT1G51140,AT1G56150,AT1G62660,AT1G63100,AT1G64625,AT1G68360,AT1G70510,AT1G70700,AT1G71520,AT1G71830,AT1G73500,AT1G75750,AT1G76540,AT1G80580,AT1G80730,AT2G19580,AT2G28350,AT2G28550,AT2G34070,AT2G34650,AT2G36910,AT2G41370,AT2G46370,AT2G47170,AT3G02885,AT3G03773,AT3G11410,AT3G13980,AT3G26090,AT3G57130,AT3G63010,AT4G01540…
GO:BP	response to lipid	GO:0033993	FALSE	2.59197E-06	5.58637	1018	627	62	23028	AT1G03840,AT1G07430,AT1G08930,AT1G09950,AT1G12420,AT1G13740,AT1G26960,AT1G32230,AT1G34210,AT1G51140,AT1G60900,AT1G62660,AT1G63100,AT1G68360,AT1G70700,AT1G71830,AT1G73080,AT1G74020,AT1G75750,AT1G77120,AT1G80730,AT2G26690,AT2G28350,AT2G31730,AT2G33700,AT2G34070,AT2G37220,AT2G41370,AT2G41870,AT2G46270,AT2G46370,AT2G46680,AT2G47180,AT3G02885,AT3G11410,AT3G26090,AT3G57130,AT3G63010,AT4G05100,AT4G19700…
GO:BP	regulation of nucleobase-containing compound metabolic process	GO:0019219	FALSE	2.69926E-06	5.56875	2589	627	120	23028	AT1G03840,AT1G10690,AT1G13600,AT1G13740,AT1G14687,AT1G14900,AT1G18330,AT1G18400,AT1G22770,AT1G26960,AT1G28310,AT1G28360,AT1G30330,AT1G42990,AT1G49830,AT1G51070,AT1G51140,AT1G51700,AT1G57560,AT1G63020,AT1G63100,AT1G64625,AT1G65910,AT1G68360,AT1G69310,AT1G69580,AT1G70510,AT1G71520,AT1G71770,AT1G73500,AT1G77450,AT1G79580,AT1G80580,AT1G80730,AT2G18510,AT2G18550,AT2G20100,AT2G23760,AT2G25000,AT2G27220…
GO:BP	regulation of RNA metabolic process	GO:0051252	FALSE	2.80244E-06	5.55246	2475	627	116	23028	AT1G03840,AT1G13600,AT1G13740,AT1G14687,AT1G14900,AT1G18330,AT1G18400,AT1G22770,AT1G26960,AT1G28310,AT1G28360,AT1G30330,AT1G42990,AT1G49830,AT1G51070,AT1G51140,AT1G51700,AT1G57560,AT1G63020,AT1G63100,AT1G64625,AT1G65910,AT1G68360,AT1G69310,AT1G69580,AT1G70510,AT1G71520,AT1G71770,AT1G73500,AT1G77450,AT1G79580,AT1G80580,AT1G80730,AT2G18510,AT2G18550,AT2G20100,AT2G23760,AT2G25000,AT2G27220,AT2G28350…
GO:BP	plant organ development	GO:0099402	FALSE	3.06684E-06	5.51331	1172	627	68	23028	AT1G02900,AT1G03840,AT1G08100,AT1G12110,AT1G20090,AT1G26960,AT1G29640,AT1G32230,AT1G60800,AT1G60940,AT1G64625,AT1G67775,AT1G70510,AT1G71830,AT1G72180,AT1G73500,AT1G77450,AT1G79580,AT2G22125,AT2G23760,AT2G28150,AT2G28350,AT2G28610,AT2G31160,AT2G32280,AT2G34650,AT2G36910,AT2G37630,AT2G39200,AT2G39830,AT2G41370,AT2G45650,AT3G01470,AT3G03773,AT3G05630,AT3G07330,AT3G15030,AT3G15170,AT3G22190,AT3G24770…
GO:BP	nucleobase-containing compound biosynthetic process	GO:0034654	FALSE	8.25356E-06	5.08336	2875	627	128	23028	AT1G03840,AT1G09950,AT1G13600,AT1G13740,AT1G14687,AT1G14900,AT1G18330,AT1G18400,AT1G22770,AT1G26960,AT1G28310,AT1G28360,AT1G30330,AT1G42990,AT1G49830,AT1G50840,AT1G51070,AT1G51140,AT1G51700,AT1G57560,AT1G63020,AT1G63100,AT1G64625,AT1G65910,AT1G68360,AT1G69310,AT1G69580,AT1G70510,AT1G71520,AT1G73080,AT1G73500,AT1G77450,AT1G79580,AT1G80050,AT1G80580,AT1G80730,AT2G18510,AT2G18550,AT2G19920,AT2G20100…
GO:BP	regulation of macromolecule metabolic process	GO:0060255	FALSE	1.16074E-05	4.93527	3404	627	145	23028	AT1G01100,AT1G03840,AT1G04050,AT1G10690,AT1G13600,AT1G13740,AT1G14687,AT1G14900,AT1G18330,AT1G18400,AT1G22770,AT1G26960,AT1G28310,AT1G28360,AT1G30330,AT1G42990,AT1G49830,AT1G51070,AT1G51140,AT1G51510,AT1G51700,AT1G57560,AT1G63020,AT1G63100,AT1G64625,AT1G65910,AT1G67775,AT1G68360,AT1G69310,AT1G69440,AT1G69580,AT1G70510,AT1G71520,AT1G71770,AT1G73500,AT1G74310,AT1G76540,AT1G77450,AT1G79580,AT1G80580…
GO:BP	flower development	GO:0009908	FALSE	1.43004E-05	4.84465	545	627	40	23028	AT1G22770,AT1G30330,AT1G60800,AT1G65480,AT1G70510,AT1G71830,AT2G22125,AT2G27550,AT2G28350,AT2G28610,AT2G31160,AT2G36910,AT2G37630,AT2G41370,AT2G45650,AT3G15170,AT3G21150,AT3G21890,AT3G48520,AT3G57130,AT3G61250,AT3G63010,AT4G15248,AT4G20370,AT4G24540,AT4G28190,AT4G28490,AT4G32980,AT4G35900,AT5G07200,AT5G09805,AT5G10510,AT5G27220,AT5G41380,AT5G44180,AT5G53400,AT5G59990,AT5G62230,AT5G64667,AT5G67440
GO:BP	reproductive structure development	GO:0048608	FALSE	2.0674E-05	4.68458	1308	627	71	23028	AT1G07430,AT1G12110,AT1G22770,AT1G30330,AT1G32230,AT1G51140,AT1G60800,AT1G64625,AT1G65480,AT1G67580,AT1G67775,AT1G70510,AT1G71830,AT1G75270,AT1G77450,AT2G18510,AT2G22125,AT2G27550,AT2G28000,AT2G28350,AT2G28550,AT2G28610,AT2G31160,AT2G32280,AT2G34480,AT2G34650,AT2G34830,AT2G36910,AT2G37630,AT2G41370,AT2G45650,AT3G04600,AT3G15030,AT3G15170,AT3G21150,AT3G21320,AT3G21890,AT3G24770,AT3G27660,AT3G48520…
GO:BP	reproductive system development	GO:0061458	FALSE	2.26525E-05	4.64488	1311	627	71	23028	AT1G07430,AT1G12110,AT1G22770,AT1G30330,AT1G32230,AT1G51140,AT1G60800,AT1G64625,AT1G65480,AT1G67580,AT1G67775,AT1G70510,AT1G71830,AT1G75270,AT1G77450,AT2G18510,AT2G22125,AT2G27550,AT2G28000,AT2G28350,AT2G28550,AT2G28610,AT2G31160,AT2G32280,AT2G34480,AT2G34650,AT2G34830,AT2G36910,AT2G37630,AT2G41370,AT2G45650,AT3G04600,AT3G15030,AT3G15170,AT3G21150,AT3G21320,AT3G21890,AT3G24770,AT3G27660,AT3G48520…
GO:BP	heterocycle biosynthetic process	GO:0018130	FALSE	2.46636E-05	4.60794	3109	627	134	23028	AT1G03840,AT1G09950,AT1G13600,AT1G13740,AT1G14687,AT1G14900,AT1G18330,AT1G18400,AT1G22770,AT1G26960,AT1G28310,AT1G28360,AT1G30330,AT1G42990,AT1G49830,AT1G50840,AT1G51070,AT1G51140,AT1G51700,AT1G57560,AT1G63020,AT1G63100,AT1G64625,AT1G65910,AT1G68360,AT1G69310,AT1G69580,AT1G70510,AT1G71520,AT1G73080,AT1G73500,AT1G77450,AT1G79580,AT1G80050,AT1G80580,AT1G80730,AT2G18510,AT2G18550,AT2G19920,AT2G20100…
GO:BP	reproductive shoot system development	GO:0090567	FALSE	2.72982E-05	4.56387	558	627	40	23028	AT1G22770,AT1G30330,AT1G60800,AT1G65480,AT1G70510,AT1G71830,AT2G22125,AT2G27550,AT2G28350,AT2G28610,AT2G31160,AT2G36910,AT2G37630,AT2G41370,AT2G45650,AT3G15170,AT3G21150,AT3G21890,AT3G48520,AT3G57130,AT3G61250,AT3G63010,AT4G15248,AT4G20370,AT4G24540,AT4G28190,AT4G28490,AT4G32980,AT4G35900,AT5G07200,AT5G09805,AT5G10510,AT5G27220,AT5G41380,AT5G44180,AT5G53400,AT5G59990,AT5G62230,AT5G64667,AT5G67440
GO:BP	aromatic compound biosynthetic process	GO:0019438	FALSE	3.31699E-05	4.47926	3185	627	136	23028	AT1G03840,AT1G09950,AT1G13600,AT1G13740,AT1G14687,AT1G14900,AT1G15950,AT1G18330,AT1G18400,AT1G22770,AT1G26960,AT1G28310,AT1G28360,AT1G30330,AT1G42990,AT1G49830,AT1G50840,AT1G51070,AT1G51140,AT1G51700,AT1G57560,AT1G63020,AT1G63100,AT1G64625,AT1G65910,AT1G68360,AT1G69310,AT1G69580,AT1G70510,AT1G71520,AT1G73080,AT1G73500,AT1G77450,AT1G79580,AT1G80050,AT1G80580,AT1G80730,AT1G80820,AT2G18510,AT2G18550…
GO:BP	regulation of primary metabolic process	GO:0080090	FALSE	3.84263E-05	4.41537	3132	627	134	23028	AT1G01100,AT1G03840,AT1G10690,AT1G13600,AT1G13740,AT1G14687,AT1G14900,AT1G18330,AT1G18400,AT1G22770,AT1G26960,AT1G28310,AT1G28360,AT1G30330,AT1G42990,AT1G49830,AT1G51070,AT1G51140,AT1G51510,AT1G51700,AT1G57560,AT1G63020,AT1G63100,AT1G64625,AT1G65910,AT1G68360,AT1G69310,AT1G69440,AT1G69580,AT1G70510,AT1G71520,AT1G71770,AT1G73500,AT1G74310,AT1G77450,AT1G79580,AT1G80580,AT1G80730,AT2G18510,AT2G18550…
GO:BP	organic cyclic compound biosynthetic process	GO:1901362	FALSE	4.73204E-05	4.32495	3326	627	140	23028	AT1G03840,AT1G09950,AT1G13600,AT1G13740,AT1G14687,AT1G14900,AT1G15950,AT1G18330,AT1G18400,AT1G22770,AT1G26960,AT1G28310,AT1G28360,AT1G30330,AT1G42990,AT1G49830,AT1G50840,AT1G51070,AT1G51140,AT1G51700,AT1G57560,AT1G63020,AT1G63100,AT1G64625,AT1G65910,AT1G68360,AT1G69310,AT1G69580,AT1G70510,AT1G71520,AT1G73080,AT1G73500,AT1G77450,AT1G78490,AT1G79580,AT1G80050,AT1G80580,AT1G80730,AT1G80820,AT2G18510…
GO:BP	response to radiation	GO:0009314	FALSE	0.00012185	3.91418	803	627	49	23028	AT1G12110,AT1G18400,AT1G20090,AT1G22770,AT1G29300,AT1G29640,AT1G35210,AT1G47990,AT1G51140,AT1G65480,AT1G67580,AT1G77760,AT1G80730,AT2G01180,AT2G30520,AT2G31160,AT2G36910,AT2G46370,AT2G46590,AT2G46970,AT3G01470,AT3G05210,AT3G21150,AT3G21320,AT3G21890,AT3G23290,AT3G49110,AT3G50930,AT4G13790,AT4G16780,AT4G17490,AT4G21690,AT4G27310,AT4G30950,AT4G32980,AT4G35900,AT5G04140,AT5G05410,AT5G07200,AT5G08790…
GO:BP	response to light stimulus	GO:0009416	FALSE	0.000128024	3.89271	780	627	48	23028	AT1G12110,AT1G18400,AT1G20090,AT1G22770,AT1G29300,AT1G29640,AT1G35210,AT1G47990,AT1G51140,AT1G65480,AT1G67580,AT1G77760,AT1G80730,AT2G01180,AT2G30520,AT2G31160,AT2G36910,AT2G46370,AT2G46590,AT2G46970,AT3G01470,AT3G05210,AT3G21150,AT3G21320,AT3G21890,AT3G23290,AT3G49110,AT3G50930,AT4G13790,AT4G16780,AT4G17490,AT4G21690,AT4G27310,AT4G30950,AT4G32980,AT4G35900,AT5G04140,AT5G05410,AT5G07200,AT5G08790…
GO:BP	post-embryonic plant morphogenesis	GO:0090698	TRUE	0.000139536	3.85531	201	627	21	23028	AT1G26960,AT1G32230,AT1G70510,AT1G71866,AT2G31160,AT2G32280,AT2G41370,AT3G15030,AT3G23290,AT3G57130,AT3G63010,AT4G14723,AT4G16780,AT4G28490,AT5G10510,AT5G28490,AT5G53400,AT5G57390,AT5G58500,AT5G62230,AT5G65510
GO:BP	regulation of nitrogen compound metabolic process	GO:0051171	FALSE	0.000159637	3.79687	3056	627	129	23028	AT1G01100,AT1G03840,AT1G10690,AT1G13600,AT1G13740,AT1G14687,AT1G14900,AT1G18330,AT1G18400,AT1G22770,AT1G26960,AT1G28310,AT1G28360,AT1G30330,AT1G42990,AT1G49830,AT1G51070,AT1G51140,AT1G51510,AT1G51700,AT1G57560,AT1G63020,AT1G63100,AT1G64625,AT1G65910,AT1G68360,AT1G69310,AT1G69440,AT1G69580,AT1G70510,AT1G71520,AT1G71770,AT1G73500,AT1G74310,AT1G77450,AT1G79580,AT1G80580,AT1G80730,AT2G18510,AT2G18550…
GO:BP	regulation of response to stimulus	GO:0048583	FALSE	0.000200777	3.69729	792	627	48	23028	AT1G03840,AT1G07430,AT1G09950,AT1G17600,AT1G18400,AT1G22770,AT1G29060,AT1G32540,AT1G51140,AT1G63100,AT1G67580,AT1G70700,AT1G75270,AT1G77120,AT1G80730,AT2G25000,AT2G28550,AT2G36910,AT2G37630,AT2G41370,AT2G46370,AT3G03773,AT3G11410,AT3G13980,AT3G21320,AT3G25020,AT3G26090,AT3G49110,AT3G55560,AT3G57130,AT3G63010,AT4G01090,AT4G19030,AT4G24540,AT4G27310,AT4G28190,AT4G34410,AT4G35900,AT4G39260,AT5G01520…
GO:BP	response to inorganic substance	GO:0010035	FALSE	0.000232654	3.63329	796	627	48	23028	AT1G07400,AT1G08100,AT1G08930,AT1G12110,AT1G13740,AT1G22770,AT1G32230,AT1G32540,AT1G51140,AT1G62660,AT1G68820,AT1G69310,AT1G77120,AT2G22125,AT2G26530,AT2G26560,AT2G26740,AT2G30870,AT2G33700,AT2G41870,AT2G46370,AT2G46590,AT2G46680,AT2G47180,AT3G11410,AT3G12900,AT3G26090,AT3G60320,AT4G00430,AT4G02280,AT4G25480,AT4G34240,AT4G39260,AT5G05410,AT5G10930,AT5G12030,AT5G13330,AT5G21100,AT5G22890,AT5G23010…
GO:BP	response to heat	GO:0009408	FALSE	0.00033576	3.47397	268	627	24	23028	AT1G07400,AT1G13080,AT1G68820,AT1G74310,AT2G25140,AT2G47180,AT3G02885,AT3G03773,AT3G09440,AT3G12580,AT3G51910,AT4G17250,AT4G38580,AT5G02500,AT5G05410,AT5G07350,AT5G12030,AT5G18040,AT5G46170,AT5G48570,AT5G51190,AT5G52640,AT5G53400,AT5G64910
GO:BP	reproductive process	GO:0022414	FALSE	0.00054702	3.262	1845	627	86	23028	AT1G07430,AT1G12110,AT1G19780,AT1G20090,AT1G22770,AT1G29300,AT1G30330,AT1G32230,AT1G34210,AT1G51140,AT1G60800,AT1G64625,AT1G65480,AT1G67580,AT1G67775,AT1G70510,AT1G71830,AT1G73500,AT1G75270,AT1G77450,AT2G01990,AT2G18510,AT2G22125,AT2G27550,AT2G28000,AT2G28350,AT2G28550,AT2G28610,AT2G31160,AT2G32280,AT2G34480,AT2G34650,AT2G34830,AT2G36910,AT2G37630,AT2G41370,AT2G45650,AT3G04600,AT3G05210,AT3G05320…
GO:BP	developmental process involved in reproduction	GO:0003006	FALSE	0.000683278	3.1654	1572	627	76	23028	AT1G07430,AT1G12110,AT1G19780,AT1G20090,AT1G22770,AT1G30330,AT1G32230,AT1G34210,AT1G51140,AT1G60800,AT1G64625,AT1G65480,AT1G67580,AT1G67775,AT1G70510,AT1G71830,AT1G75270,AT1G77450,AT2G18510,AT2G22125,AT2G27550,AT2G28000,AT2G28350,AT2G28550,AT2G28610,AT2G31160,AT2G32280,AT2G34480,AT2G34650,AT2G34830,AT2G36910,AT2G37630,AT2G41370,AT2G45650,AT3G04600,AT3G05770,AT3G07330,AT3G15030,AT3G15170,AT3G21150…
GO:BP	reproduction	GO:0000003	FALSE	0.000798849	3.09754	1862	627	86	23028	AT1G07430,AT1G12110,AT1G19780,AT1G20090,AT1G22770,AT1G29300,AT1G30330,AT1G32230,AT1G34210,AT1G51140,AT1G60800,AT1G64625,AT1G65480,AT1G67580,AT1G67775,AT1G70510,AT1G71830,AT1G73500,AT1G75270,AT1G77450,AT2G01990,AT2G18510,AT2G22125,AT2G27550,AT2G28000,AT2G28350,AT2G28550,AT2G28610,AT2G31160,AT2G32280,AT2G34480,AT2G34650,AT2G34830,AT2G36910,AT2G37630,AT2G41370,AT2G45650,AT3G04600,AT3G05210,AT3G05320…
GO:BP	response to external stimulus	GO:0009605	FALSE	0.000940985	3.02642	1985	627	90	23028	AT1G17600,AT1G22160,AT1G22770,AT1G29300,AT1G29640,AT1G29660,AT1G32230,AT1G32540,AT1G43910,AT1G58180,AT1G58360,AT1G58602,AT1G62660,AT1G69440,AT1G69480,AT1G71040,AT1G72180,AT1G73080,AT1G73500,AT1G74020,AT1G78020,AT1G80760,AT2G01180,AT2G02100,AT2G25000,AT2G25685,AT2G26560,AT2G27250,AT2G28550,AT2G30230,AT2G30520,AT2G34650,AT2G36910,AT2G37220,AT2G37630,AT2G39200,AT2G41370,AT2G45170,AT2G46370,AT3G03300…
GO:BP	response to temperature stimulus	GO:0009266	FALSE	0.00173783	2.75999	655	627	40	23028	AT1G05140,AT1G07400,AT1G08930,AT1G13080,AT1G15950,AT1G22770,AT1G68820,AT1G74310,AT1G77120,AT1G80820,AT2G25140,AT2G37220,AT2G46590,AT2G47180,AT3G02885,AT3G03773,AT3G09440,AT3G11410,AT3G12580,AT3G27660,AT3G51910,AT4G17250,AT4G24540,AT4G25480,AT4G38580,AT4G39260,AT5G02500,AT5G05410,AT5G07350,AT5G12030,AT5G13330,AT5G18040,AT5G46170,AT5G48570,AT5G51190,AT5G52310,AT5G52640,AT5G53400,AT5G54770,AT5G64910
GO:BP	response to salt	GO:1902074	FALSE	0.0024369	2.61316	544	627	35	23028	AT1G08100,AT1G08930,AT1G12110,AT1G13740,AT1G32230,AT1G51140,AT1G62660,AT1G68820,AT1G69310,AT1G77120,AT2G22125,AT2G26740,AT2G30870,AT2G33700,AT2G41870,AT2G46590,AT2G46680,AT2G47180,AT3G11410,AT3G26090,AT3G60320,AT4G00430,AT4G02280,AT4G25480,AT4G34240,AT5G04760,AT5G05410,AT5G10930,AT5G13330,AT5G23010,AT5G37780,AT5G38710,AT5G52310,AT5G61590,AT5G66880
GO:BP	response to water	GO:0009415	FALSE	0.00307492	2.51217	434	627	30	23028	AT1G08930,AT1G12110,AT1G13740,AT1G32230,AT1G51140,AT1G62660,AT1G68820,AT1G69310,AT1G77120,AT2G22125,AT2G26740,AT2G30870,AT2G33700,AT2G41870,AT2G46590,AT2G46680,AT2G47180,AT3G11410,AT3G26090,AT4G00430,AT4G02280,AT4G25480,AT4G34240,AT5G05410,AT5G13330,AT5G23010,AT5G38710,AT5G52310,AT5G61590,AT5G66880
GO:BP	immune system process	GO:0002376	FALSE	0.00439006	2.35753	289	627	23	23028	AT1G11330,AT1G17600,AT1G32540,AT1G42990,AT1G73080,AT2G01180,AT2G26560,AT2G27250,AT2G28550,AT2G37220,AT2G37630,AT2G41370,AT2G46370,AT3G03300,AT3G29400,AT3G49110,AT3G50930,AT3G55560,AT3G57130,AT4G37150,AT4G39260,AT5G52640,AT5G65600
GO:BP	response to water deprivation	GO:0009414	FALSE	0.00523349	2.28121	423	627	29	23028	AT1G08930,AT1G12110,AT1G13740,AT1G32230,AT1G51140,AT1G62660,AT1G68820,AT1G69310,AT1G77120,AT2G22125,AT2G26740,AT2G30870,AT2G33700,AT2G41870,AT2G46680,AT2G47180,AT3G11410,AT3G26090,AT4G00430,AT4G02280,AT4G25480,AT4G34240,AT5G05410,AT5G13330,AT5G23010,AT5G38710,AT5G52310,AT5G61590,AT5G66880
GO:BP	pattern specification process	GO:0007389	FALSE	0.00537215	2.26985	212	627	19	23028	AT1G70510,AT1G79580,AT2G28150,AT2G28350,AT2G28610,AT2G31160,AT2G32280,AT2G37630,AT2G41370,AT3G54220,AT3G57130,AT4G08150,AT4G14740,AT4G30080,AT5G10510,AT5G53400,AT5G57390,AT5G60200,AT5G65510
GO:BP	root development	GO:0048364	FALSE	0.0061374	2.21202	616	627	37	23028	AT1G02900,AT1G03840,AT1G08100,AT1G12110,AT1G20090,AT1G26960,AT1G32230,AT1G60940,AT1G64625,AT1G67775,AT1G72180,AT1G77450,AT1G79580,AT2G22125,AT2G28150,AT2G28350,AT2G34650,AT2G39830,AT3G03773,AT3G05630,AT3G15170,AT3G24770,AT3G54220,AT4G16780,AT4G23750,AT4G28490,AT4G30080,AT4G34410,AT4G37740,AT5G01170,AT5G09810,AT5G10510,AT5G52310,AT5G57390,AT5G60200,AT5G65510,AT5G65683
GO:BP	root system development	GO:0022622	FALSE	0.00636449	2.19624	617	627	37	23028	AT1G02900,AT1G03840,AT1G08100,AT1G12110,AT1G20090,AT1G26960,AT1G32230,AT1G60940,AT1G64625,AT1G67775,AT1G72180,AT1G77450,AT1G79580,AT2G22125,AT2G28150,AT2G28350,AT2G34650,AT2G39830,AT3G03773,AT3G05630,AT3G15170,AT3G24770,AT3G54220,AT4G16780,AT4G23750,AT4G28490,AT4G30080,AT4G34410,AT4G37740,AT5G01170,AT5G09810,AT5G10510,AT5G52310,AT5G57390,AT5G60200,AT5G65510,AT5G65683
GO:BP	heat acclimation	GO:0010286	FALSE	0.00648396	2.18816	63	627	10	23028	AT1G13080,AT3G02885,AT4G17250,AT4G38580,AT5G02500,AT5G05410,AT5G18040,AT5G46170,AT5G48570,AT5G53400
GO:BP	meristem maintenance	GO:0010073	FALSE	0.00954316	2.02031	182	627	17	23028	AT1G03840,AT1G60800,AT1G65480,AT1G67775,AT1G71040,AT2G18510,AT2G27250,AT2G31160,AT2G41370,AT3G24770,AT3G57130,AT4G20370,AT4G24540,AT4G28190,AT4G32980,AT5G10510,AT5G65510
GO:BP	tissue development	GO:0009888	FALSE	0.00960659	2.01743	729	627	41	23028	AT1G03840,AT1G20090,AT1G60800,AT1G64625,AT1G65480,AT1G67775,AT1G68360,AT1G71040,AT1G71866,AT1G76540,AT1G77450,AT2G18510,AT2G27250,AT2G31160,AT2G32280,AT2G34650,AT2G34925,AT2G39830,AT2G41370,AT2G46600,AT3G03773,AT3G15170,AT3G24770,AT3G57130,AT4G08150,AT4G14723,AT4G14740,AT4G17490,AT4G20370,AT4G24540,AT4G28190,AT4G32980,AT4G34410,AT5G01170,AT5G09810,AT5G10510,AT5G41315,AT5G53400,AT5G60200,AT5G62230…
GO:BP	immune response	GO:0006955	FALSE	0.010174	1.99251	283	627	22	23028	AT1G11330,AT1G17600,AT1G32540,AT1G73080,AT2G01180,AT2G26560,AT2G27250,AT2G28550,AT2G37220,AT2G37630,AT2G41370,AT2G46370,AT3G03300,AT3G29400,AT3G49110,AT3G50930,AT3G55560,AT3G57130,AT4G37150,AT4G39260,AT5G52640,AT5G65600
GO:BP	floral organ abscission	GO:0010227	FALSE	0.0113014	1.94687	30	627	7	23028	AT1G71830,AT2G41370,AT3G57130,AT4G28490,AT4G32980,AT5G09805,AT5G64667
GO:BP	response to acid chemical	GO:0001101	FALSE	0.0113863	1.94362	464	627	30	23028	AT1G08930,AT1G12110,AT1G13740,AT1G32230,AT1G51140,AT1G62660,AT1G68820,AT1G69310,AT1G77120,AT2G22125,AT2G26740,AT2G30870,AT2G33700,AT2G41870,AT2G46590,AT2G46680,AT2G47180,AT3G11410,AT3G26090,AT4G00430,AT4G02280,AT4G25480,AT4G34240,AT5G05410,AT5G13330,AT5G23010,AT5G38710,AT5G52310,AT5G61590,AT5G66880
GO:BP	response to virus	GO:0009615	TRUE	0.0174808	1.75744	101	627	12	23028	AT1G69440,AT2G26560,AT2G37630,AT3G03300,AT3G09440,AT3G11410,AT3G11660,AT3G12580,AT4G18040,AT4G39260,AT5G02500,AT5G21100
GO:BP	auxin mediated signaling pathway involved in phyllotactic patterning	GO:0060774	TRUE	0.0179387	1.74621	3	627	3	23028	AT5G10510,AT5G57390,AT5G65510
GO:BP	regionalization	GO:0003002	FALSE	0.0181367	1.74144	172	627	16	23028	AT1G70510,AT1G79580,AT2G28610,AT2G31160,AT2G32280,AT2G37630,AT2G41370,AT3G54220,AT3G57130,AT4G08150,AT4G14740,AT5G10510,AT5G53400,AT5G57390,AT5G60200,AT5G65510
GO:BP	cellular process	GO:0009987	FALSE	0.0239581	1.62055	15485	627	468	23028	AT1G01100,AT1G02900,AT1G03840,AT1G04050,AT1G04690,AT1G05700,AT1G06570,AT1G07210,AT1G07400,AT1G07430,AT1G08035,AT1G08100,AT1G08930,AT1G09950,AT1G10070,AT1G10690,AT1G11330,AT1G12110,AT1G13600,AT1G13635,AT1G13740,AT1G14687,AT1G14900,AT1G15950,AT1G17480,AT1G17600,AT1G18330,AT1G18400,AT1G19660,AT1G19780,AT1G20090,AT1G21360,AT1G22180,AT1G22570,AT1G22660,AT1G22770,AT1G25500,AT1G26800,AT1G26960,AT1G27190…
GO:BP	response to alcohol	GO:0097305	FALSE	0.0246323	1.60849	606	627	35	23028	AT1G07430,AT1G08930,AT1G09950,AT1G12420,AT1G13740,AT1G51140,AT1G60900,AT1G62660,AT1G75750,AT1G77120,AT1G80730,AT2G28350,AT2G33700,AT2G37220,AT2G41870,AT2G45170,AT2G46270,AT2G46680,AT2G47180,AT3G11410,AT3G26090,AT4G05100,AT4G34240,AT5G01520,AT5G01810,AT5G02240,AT5G04760,AT5G05700,AT5G10970,AT5G13330,AT5G20635,AT5G25160,AT5G37740,AT5G52310,AT5G66880
GO:BP	gibberellin biosynthetic process	GO:0009686	TRUE	0.0271705	1.5659	34	627	7	23028	AT1G47990,AT2G46590,AT4G21690,AT4G32980,AT5G07200,AT5G07350,AT5G65410
GO:BP	ethylene-activated signaling pathway	GO:0009873	FALSE	0.0367862	1.43432	202	627	17	23028	AT1G28360,AT1G32230,AT1G71520,AT1G73500,AT1G80580,AT2G28550,AT4G17490,AT4G23750,AT4G27950,AT4G34410,AT5G07580,AT5G13330,AT5G44210,AT5G51190,AT5G57390,AT5G61590,AT5G65510
GO:BP	regulation of developmental process	GO:0050793	FALSE	0.0386987	1.4123	801	627	42	23028	AT1G03840,AT1G07430,AT1G20090,AT1G22770,AT1G60800,AT1G65480,AT1G67775,AT1G69440,AT1G72180,AT1G76540,AT1G77450,AT1G79580,AT2G18510,AT2G22125,AT2G27250,AT2G27550,AT2G28150,AT2G31160,AT2G45650,AT2G46590,AT2G47790,AT3G21150,AT3G21890,AT3G24770,AT3G61250,AT4G15248,AT4G20370,AT4G24540,AT4G27310,AT4G28190,AT4G35900,AT5G01170,AT5G02500,AT5G05700,AT5G08790,AT5G10510,AT5G41380,AT5G52310,AT5G53400,AT5G57390…
GO:BP	gibberellin metabolic process	GO:0009685	FALSE	0.040217	1.39559	36	627	7	23028	AT1G47990,AT2G46590,AT4G21690,AT4G32980,AT5G07200,AT5G07350,AT5G65410
GO:BP	response to abscisic acid	GO:0009737	FALSE	0.0422941	1.37372	597	627	34	23028	AT1G07430,AT1G08930,AT1G09950,AT1G12420,AT1G13740,AT1G51140,AT1G60900,AT1G62660,AT1G75750,AT1G77120,AT1G80730,AT2G28350,AT2G33700,AT2G37220,AT2G41870,AT2G46270,AT2G46680,AT2G47180,AT3G11410,AT3G26090,AT4G05100,AT4G34240,AT5G01520,AT5G01810,AT5G02240,AT5G04760,AT5G05700,AT5G10970,AT5G13330,AT5G20635,AT5G25160,AT5G37740,AT5G52310,AT5G66880
GO:BP	innate immune response	GO:0045087	FALSE	0.0449073	1.34768	268	627	20	23028	AT1G17600,AT1G32540,AT1G73080,AT2G01180,AT2G26560,AT2G27250,AT2G28550,AT2G37220,AT2G37630,AT2G41370,AT2G46370,AT3G03300,AT3G49110,AT3G50930,AT3G55560,AT3G57130,AT4G37150,AT4G39260,AT5G52640,AT5G65600
GO:CC	cell periphery	GO:0071944	TRUE	0.0018829	2.72517	3400	589	134	21204	AT1G04690,AT1G07430,AT1G08100,AT1G08210,AT1G11330,AT1G12110,AT1G15400,AT1G19780,AT1G20090,AT1G25500,AT1G27190,AT1G34210,AT1G53840,AT1G57990,AT1G58360,AT1G58370,AT1G60800,AT1G61250,AT1G64740,AT1G68710,AT1G69480,AT1G71830,AT1G72180,AT1G73080,AT1G74020,AT1G75270,AT1G75370,AT1G75750,AT1G77120,AT1G80050,AT1G80760,AT2G02100,AT2G17480,AT2G19580,AT2G22125,AT2G25470,AT2G27500,AT2G28150,AT2G30870,AT2G33470…
GO:CC	plasma membrane	GO:0005886	FALSE	0.00296539	2.52792	2964	589	119	21204	AT1G04690,AT1G07430,AT1G08100,AT1G11330,AT1G12110,AT1G15400,AT1G19780,AT1G20090,AT1G25500,AT1G27190,AT1G34210,AT1G53840,AT1G57990,AT1G58360,AT1G60800,AT1G61250,AT1G64740,AT1G68710,AT1G69480,AT1G71830,AT1G72180,AT1G73080,AT1G74020,AT1G75270,AT1G75370,AT1G77120,AT1G80050,AT1G80760,AT2G02100,AT2G17480,AT2G19580,AT2G22125,AT2G25470,AT2G27500,AT2G28150,AT2G30870,AT2G33470,AT2G33870,AT2G34650,AT2G36350…
GO:CC	nucleus	GO:0005634	TRUE	0.0055834	2.2531	6396	589	223	21204	AT1G01100,AT1G03300,AT1G03840,AT1G04050,AT1G05410,AT1G07430,AT1G10690,AT1G13740,AT1G14687,AT1G14900,AT1G15400,AT1G16530,AT1G17480,AT1G17600,AT1G18330,AT1G18400,AT1G19660,AT1G20090,AT1G22160,AT1G22770,AT1G26960,AT1G28310,AT1G28360,AT1G29660,AT1G30330,AT1G31760,AT1G32230,AT1G32540,AT1G33110,AT1G34210,AT1G42990,AT1G49830,AT1G51070,AT1G51140,AT1G51510,AT1G51700,AT1G53840,AT1G55820,AT1G56450,AT1G60900…
WP	Flower development: initiation	WP:WP2108	FALSE	0.0155951	1.80701	17	23	4	622	AT1G65480,AT2G28550,AT4G24540,AT4G35900
