# Supplementary material for: Regulation of meristem and hormone function revealed through analysis of directly-regulated SHOOT MERISTEMLESS target genes
Source: Sci Rep. 2025 Jan 2;15:240. doi: 10.1038/s41598-024-83985-1 (PMC11696002; doi:10.1038/s41598-024-83985-1)
Supplement: Supplementary file 4 — Supplementary Material 4 [file 41598_2024_83985_MOESM4_ESM.xlsx]

## Sheet: Early Responders - Annotated
Supplementary Figure S5. Overlap between 859 genes associated with STM ChIP-seq peaks and early responding target genes from Scofield et al., 2018. See main text for details.
Locus ID	Gene Name	Distance To TSS	Regulation Direction	Description
AT1G04050	SUVR1	0	+	SUVR1 (ARABIDOPSIS HOMOLOG OF SU(VAR)3-9 1); histone-lysine N-methyltransferase
AT1G09950	RAS1	-46	+	RESPONSE TO ABA AND SALT 1
AT1G10070	BCAT2	-308	+	Branched-chain amino acid aminotransferase 2
AT1G13600	bZIP58	-2114	+	basic leucine-zipper 58 transcription factor
AT1G14687	HB32/ ZHD14	815	+	HOMEOBOX PROTEIN 32
AT1G16530	ASL9/ LBD3	331	+	ASL9 (ASYMMETRIC LEAVES 2 LIKE 9)/ LOB domain-containing protein 3
AT1G18400	BEE1	1925	+	BR enhanced expression 1 helix-loop-helix protein
AT1G22160	FLZ5/ DUF581	-596	+	FCS-Like Zinc finger 5/ DUF581 senescence-associated family protein
AT1G32540	LOL1	2904	+	LSD one like 1
AT1G49830	AT1G49830	1398	+	Basic helix-loop-helix (BHLH) DNA-binding superfamily protein
AT1G58180	BCA6	0	+	Beta carbonic anhydrase 2C
AT1G58360	AAP1	2586	+	AMINO ACID PERMEASE 1 amino acid transmembrane transporter
AT1G61130	SCPL32	-2425	+	Serine carboxypeptidase-like 32
AT1G65480	FT	3619	+	FT (FLOWERING LOCUS T); phosphatidylethanolamine binding / protein binding
AT1G68710	AT1G68710	0	+	ATPase E1-E2 type family protein / haloacid dehalogenase-like hydrolase family protein
AT1G70510	KNAT2	-820	+	KNOTTED-like from Arabidopsis thaliana 2
AT1G77660	AT1G77660	1888	+	Histone H3 K4-specific methyltransferase SET7/9 family protein
AT1G78970	LUP1	-772	+	Lupeol synthase 1
AT1G79970	AT1G79970	0	+	hypothetical protein
AT1G80050	APT2	-841	+	ADENINE PHOSPHORIBOSYL TRANSFERASE 2
AT2G01300	At2g01300	0	+	Mediator of RNA polymerase II transcription subunit
AT2G01990	AT2G01990	-1452	+	XRI1-like protein
AT2G28130	ASAP1	-243	+	ARABIDOPSIS SNI1 ASSOCIATED PROTEIN 1
AT2G29340	At2g29340	0	+	tropinone reductase-like protein/ NAD-dependent epimerase/dehydratase family protein
AT2G30870	GSTF10	0	+	Glutathione S-transferase F10
AT2G31160	LSH3	-2103	+	LIGHT SENSITIVE HYPOCOTYLS 3/ LIGHT-DEPENDENT SHORT HYPOCOTYLS 3
AT2G32280	AT2G32280	875	+	GPI inositol-deacylase C, putative (DUF1218)
AT2G32970	AT2G32970	-104	+	hypothetical protein/ putative G1/S-specific cyclin-E protein
AT2G34830	WRKY35	3597	+	WRKY DNA-BINDING PROTEIN 35
AT2G37630	AS1	-2192	+	ASYMMETRIC LEAVES 1 myb-like HTH transcriptional regulator family protein
AT2G38160	AT2G38160	0	+	hypothetical protein
AT2G39230	LOJ	-95	+	LATERAL ORGAN JUNCTION pentatricopeptide repeat protein
AT2G41370	BOP2	-1172	+	BLADE ON PETIOLE 2 Ankyrin repeat family protein / BTB/POZ domain-containing protein
AT2G44210	At2g44210	-1867	+	putative carboxyl-terminal peptidase (DUF239)
AT2G44500	OFUT20	-1193	+	O-fucosyltransferase family protein
AT2G44820	AT2G44820	1698	-	axoneme-associated protein MST101(2) protein
AT2G46590	DOF2.5/ DAG2	-119	+	DOF AFFECTING GERMINATION 2; Dof zinc finger protein DOF2.5
AT2G46680	ATHB7/ HB7	-4120	+	ARABIDOPSIS THALIANA HOMEOBOX 7
AT2G46710	ROPGAP3	256	+	Rho GTPase activating protein with PAK-box/P21-Rho-binding domain-containing protein
AT3G11090	LBD21	-320	+	LOB DOMAIN-CONTAINING PROTEIN 21
AT3G15030	TCP4	-3067	-	TCP family transcription factor 4
AT3G15170	CUC1	-48	+	CUP-SHAPED COTYLEDON1 NAC domain transcriptional regulator
AT3G15720	AT3G15720	-262	+	Probable polygalacturonase
AT3G21270	DOF2	-1175	+	DOF ZINC FINGER PROTEIN 2
AT3G23290	LSH4	-805/ 2608	+	LIGHT SENSITIVE HYPOCOTYLS 4/ LIGHT-DEPENDENT SHORT HYPOCOTYLS 4
AT3G24340	CHR40/ CLSY4	0	+	CHROMATIN REMODELING 40/ CLASSY4
AT3G24450	AT3G24450	1345/ -3063	+	Heavy metal transport/detoxification superfamily protein
AT3G27660	OLEO4	-265	+	OLEOSIN4
AT3G44820	AT3G44820	0	+	BTB/POZ domain-containing protein; Phototropic-responsive NPH3 family protein
AT3G50440	MES10	-961	+	METHYLESTERASE 10
AT3G54820	PIP2;5/ PIP2D	2228	+	PLASMA MEMBRANE INTRINSIC PROTEIN 2;5
AT3G57120	AT3G57120	2588	+	Protein kinase superfamily protein
AT3G57130	BOP1	-2533	+	BLADE ON PETIOLE 1 Ankyrin repeat family protein / BTB/POZ domain-containing protein
AT3G58770	AT3G58770	0	+	hypothetical protein
AT3G61250	MYB17	-154	+	MYB DOMAIN PROTEIN 17
AT4G08150	KNAT1/ BP	0	+	KNOTTED-like from Arabidopsis thaliana 1/ BREVIPEDICELLUS
AT4G16780	HB2/ HAT4	-1487	+	Homeobox protein 2
AT4G22010	SKS4	1201	-	SKU5 SIMILAR 4
AT4G37150	MES9	0	+	METHYLESTERASE 9
AT5G10170	MIPS3	-366	-	MYO-INOSITOL-1-PHOSTPATE SYNTHASE 3
AT5G10510	AIL6/ PLT3	1691	+	AINTEGUMENTA-like 6/ PLETHORA 3
AT5G11950	LOG8	2023	+	cytokinin riboside 5'-monophosphate phosphoribohydrolase LONELY GUY8
AT5G13330	RAP2.6L	71	+	RELATED TO AP2 6L
AT5G15860	ICME/ PCME	0	+	prenylcysteine methylesterase
AT5G16190	CSLA11	-932	-	cellulose synthase like A11
AT5G28490	LSH1	0	+	LIGHT-DEPENDENT SHORT HYPOCOTYLS 1/ LIGHT-SENSITIVE SHORT HYPOCOTYLS; ORGAN BOUNDARY 2
AT5G41400	AT5G41400	-993	+	RING/U-box superfamily protein
AT5G53030	At5g53030	-178	+	Hypothetical protein
AT5G53370	PMEPCRF	-1157	+	pectin methylesterase PCR fragment F
AT5G53660	GRF7	-414	+	GROWTH-REGULATING FACTOR 7
AT5G58500	LSH5	0	+	LIGHT SENSITIVE HYPOCOTYLS 5/ LIGHT-DEPENDENT SHORT HYPOCOTYLS 5
AT5G65410	HB25/ ZHD1	-1497	+	HOMEOBOX PROTEIN 25
AT5G65510	AIL7/ PLT7	1059	+	AINTEGUMENTA-like 7/ PLETHORA 7
AT5G66880	SNRK2.3	0	-	SUCROSE NONFERMENTING 1(SNF1)-RELATED PROTEIN KINASE 2.3
