# Supplementary material for: Regulation of meristem and hormone function revealed through analysis of directly-regulated SHOOT MERISTEMLESS target genes
Source: Sci Rep. 2025 Jan 2;15:240. doi: 10.1038/s41598-024-83985-1 (PMC11696002; doi:10.1038/s41598-024-83985-1)
Supplement: Supplementary file 5 — Supplementary Material 5 [file 41598_2024_83985_MOESM5_ESM.xlsx]

## Sheet: 859 vs 8h
Supplementary Table S4. Overlap between 859 STM ChIP-seq peaks and transcriptomics data from Scofield et al., 2018. Each page representes a different intersection between ChIP-seq data and a timepoint following induction of STM overexpression. See Scofield et al., 2018 for further information.
Locus ID	Gene Name	Distance To TSS	logFC	Description
At1g61130	SCPL32	-2425	0.680482	Serine carboxypeptidase-like 32
At1g79970	AT1G79970	0	0.612382	hypothetical protein
At2g01990	AT2G01990	-1452	0.732332	XRI1-like protein
At2g31160	LSH3	-2103	0.602396	LIGHT SENSITIVE HYPOCOTYLS 3/ LIGHT-DEPENDENT SHORT HYPOCOTYLS 3
At2g41370	BOP2	-1172	0.435383	BLADE ON PETIOLE 2 Ankyrin repeat family protein/BTB/POZ domain-containing protein
At2g44820	AT2G44820	1698	-0.342599	axoneme-associated protein MST101(2) protein
At2g46590	DAG2/ DOF2.5	-119	0.374641	Dof zinc finger protein DOF2.5/ DOF AFFECTING GERMINATION 2
At3g15170	CUC1	-48	0.909782	CUP-SHAPED COTYLEDON1 NAC domain transcriptional regulator
At3g15720	AT3G15720	-262	0.843534	probable polygalacturonase/ pectin lyase-like superfamily protein
At3g23290	LSH4	-805/ 2608	1.22747	LIGHT SENSITIVE HYPOCOTYLS 4/ LIGHT-DEPENDENT SHORT HYPOCOTYLS 4
At3g24340	CHR40/CLSY4	0	0.612899	SNF2 domain-containing protein Chromatin Remodeling 40/ CLASSY 4
At3g50440	MES10	-961	0.555422	Methylesterase 10
At3g58770	AT3G58770	0	0.915523	hypothetical protein
At4g37150	MES9	0	0.532571	Methylesterase 9
At5g65510	AIL7/PLT7	1059	0.53567	AINTEGUMENTA-like 7/ PLETHORA7

## Sheet: 859 vs 24h
Locus ID	Gene Name	distanceToTSS	logFC	Description
AT1G04050	SUVR1	0	0.624174	SUVR1 (ARABIDOPSIS HOMOLOG OF SU(VAR)3-9 1); histone-lysine N-methyltransferase
AT1G10070	BCAT2	-308	1.13921	Branched-chain amino acid aminotransferase 2
AT1G13600	bZIP58	-2114	0.751847	basic leucine-zipper 58 transcription factor
AT1G14687	HB32/ ZHD14	815	0.411816	HOMEOBOX PROTEIN 32
AT1G16530	ASL9/ LBD3	331	0.56736	ASL9 (ASYMMETRIC LEAVES 2 LIKE 9)/ LOB domain-containing protein 3
AT1G22160	FLZ5/ DUF581	-596	1.03765	FCS-Like Zinc finger 5/ DUF581 senescence-associated family protein
AT1G49830	AT1G49830	1398	0.623001	Basic helix-loop-helix (BHLH) DNA-binding superfamily protein
AT1G58360	AAP1	2586	0.505641	AMINO ACID PERMEASE 1 amino acid transmembrane transporter
AT1G61130	SCPL32	-2425	0.537801	Serine carboxypeptidase-like 32
AT1G70510	KNAT2	-820	0.540328	KNOTTED-like from Arabidopsis thaliana 2
AT1G77660	AT1G77660	1888	0.767412	Histone H3 K4-specific methyltransferase SET7/9 family protein
AT1G78970	LUP1	-772	0.600852	Lupeol synthase 1
AT1G79970	AT1G79970	0	0.664348	hypothetical protein
AT1G80050	APT2	-841	0.630806	ADENINE PHOSPHORIBOSYL TRANSFERASE 2
AT2G01990	AT2G01990	-1452	1.2212	XRI1-like protein
AT2G28130	ASAP1	-243	0.35514	ARABIDOPSIS SNI1 ASSOCIATED PROTEIN 1
AT2G31160	LSH3	-2103	1.04344	LIGHT SENSITIVE HYPOCOTYLS 3/ LIGHT-DEPENDENT SHORT HYPOCOTYLS 3
AT2G32280	AT2G32280	875	0.503266	GPI inositol-deacylase C, putative (DUF1218)
AT2G34830	WRKY35	3597	1.148	WRKY DNA-BINDING PROTEIN 35
AT2G37630	AS1	-2192	0.407381	ASYMMETRIC LEAVES 1 myb-like HTH transcriptional regulator family protein
AT2G38160	AT2G38160	0	0.432823	hypothetical protein
AT2G41370	BOP2	-1172	0.708214	BLADE ON PETIOLE 2 Ankyrin repeat family protein / BTB/POZ domain-containing protein
AT2G46680	ATHB7/ HB7	-4120	0.818807	ARABIDOPSIS THALIANA HOMEOBOX 7
AT3G11090	LBD21	-320	0.409995	LOB DOMAIN-CONTAINING PROTEIN 21
AT3G15030	TCP4	-3067	-0.706	TCP family transcription factor 4
AT3G15170	CUC1	-48	0.95956	CUP-SHAPED COTYLEDON1 NAC domain transcriptional regulator
AT3G15720	AT3G15720	-262	1.67315	Probable polygalacturonase
AT3G23290	LSH4	-805 / 2608	1.7791	LIGHT SENSITIVE HYPOCOTYLS 4/ LIGHT-DEPENDENT SHORT HYPOCOTYLS 4
AT3G24340	CHR40/ CLSY4	0	1.0477	CHROMATIN REMODELING 40/ CLASSY4
AT3G27660	OLEO4	-265	0.570468	OLEOSIN4
AT3G50440	MES10	-961	1.08964	METHYLESTERASE 10
AT3G54820	PIP2;5/ PIP2D	2228	0.64477	PLASMA MEMBRANE INTRINSIC PROTEIN 2;5
AT3G57120	AT3G57120	2588	0.532257	Protein kinase superfamily protein
AT3G57130	BOP1	-2533	0.763474	BLADE ON PETIOLE 1 Ankyrin repeat family protein / BTB/POZ domain-containing protein
AT3G58770	AT3G58770	0	0.929837	hypothetical protein
AT3G61250	MYB17	-154	0.632195	MYB DOMAIN PROTEIN 17
AT4G08150	KNAT1/ BP	0	0.694748	KNOTTED-like from Arabidopsis thaliana 1/ BREVIPEDICELLUS
AT4G37150	MES9	0	0.807053	METHYLESTERASE 9
AT5G10170	MIPS3	-366	-0.455428	MYO-INOSITOL-1-PHOSTPATE SYNTHASE 3
AT5G13330	RAP2.6L	71	0.800148	RELATED TO AP2 6L
AT5G16190	CSLA11	-932	-0.709226	cellulose synthase like A11
AT5G41400	AT5G41400	-993	0.475	RING/U-box superfamily protein
AT5G53370	PMEPCRF	-1157	0.436757	pectin methylesterase PCR fragment F
AT5G58500	LSH5	0	0.438441	LIGHT SENSITIVE HYPOCOTYLS 5/ LIGHT-DEPENDENT SHORT HYPOCOTYLS 5
AT5G65410	HB25/ ZHD1	-1497	0.493266	HOMEOBOX PROTEIN 25
AT5G65510	AIL7/ PLT7	1059	0.552302	AINTEGUMENTA-like 7/ PLETHORA 7
AT5G66880	SNRK2.3	0	-0.402337	SUCROSE NONFERMENTING 1(SNF1)-RELATED PROTEIN KINASE 2.3

## Sheet: 859 vs 72h
Locus ID	Gene name	distanceToTSS	logFC	Description
AT1G04050	SUVR1	0	0.496373	SUVR1 (ARABIDOPSIS HOMOLOG OF SU(VAR)3-9 1); histone-lysine N-methyltransferase
AT1G05410	AT1G05410	0	0.428435	CDPK adapter, putative (DUF1423)
AT1G10070	BCAT2	-308	0.926427	branched-chain amino acid transaminase 2
AT1G13080	CYP71B2	0	0.698896	cytochrome P450, family 71, subfamily B, polypeptide 2
AT1G13600	bZIP58	-2114	1.54977	basic leucine-zipper 58
AT1G14687	HB32/ ZHD14	815	0.711158	homeobox protein 32
AT1G15400	AT1G15400	623	0.251676	hypothetical protein
AT1G15950	CCR1	213	0.337829	cinnamoyl coa reductase 1
AT1G16530	ASL9/ LBD3	331	0.884683	ASYMMETRIC LEAVES 2-like 9
AT1G20090	ARAC4/ ROP2	-840	-0.2906	RHO-related protein from plants 2
AT1G22660	AT1G22660	-310	-0.267613	Polynucleotide adenylyltransferase family protein
AT1G25500	AT1G25500	-756	0.289469	Plasma-membrane choline transporter family protein
AT1G26960	HB23	-569	0.47308	homeobox protein 23
AT1G27190	AT1G27190	2518	-0.218546	Leucine-rich repeat protein kinase family protein
AT1G28360	ERF12	-1586	0.487763	Ethylene-responsive transcription factor 12
AT1G43910	AT1G43910	0	1.14031	P-loop containing nucleoside triphosphate hydrolases superfamily protein
AT1G45170	OEP24A	0	-0.270685	outer envelope pore 24B-like protein
AT1G49830	AT1G49830	1398	1.14994	basic helix-loop-helix (bHLH) DNA-binding superfamily protein
AT1G50110	BCAT6	0	-0.442755	D-aminoacid aminotransferase-like PLP-dependent enzymes superfamily protein
AT1G51070	bHLH115	0	0.312742	basic helix-loop-helix (bHLH) DNA-binding superfamily protein
AT1G51510	Y14	-559	-0.321752	RNA-binding (RRM/RBD/RNP motifs) family protein
AT1G53840	PME1	140	-0.343915	pectin methylesterase 1
AT1G54740	AT1G54740	-12	1.05455	FANTASTIC four-like protein (DUF3049)
AT1G58360	AAP1	2586	0.371587	amino acid permease 1
AT1G58370	RXF12	-3302	-0.805991	glycosyl hydrolase family 10 protein / carbohydrate-binding domain-containing protein
AT1G60940	SRK2B/ SNRK2.10	0	0.348327	SNF1-related protein kinase 2.10
AT1G61130	SCPL32	-2425	0.91369	serine carboxypeptidase-like 32
AT1G63020	NRPD1A	-1421	0.667914	nuclear RNA polymerase D1A
AT1G63480	AHL12	-1045	-0.32256	AT hook motif DNA-binding family protein
AT1G64740	TUBA1	0	0.528388	alpha-1 tubulin
AT1G65930	CICDH	3225	0.326	isocitrate dehydrogenase
AT1G66940	AT1G66940	0	-1.24162	kinase-like protein
AT1G67050	AT1G67050	1857	-0.653	membrane-associated kinase regulator
AT1G68710	AT1G68710	0	-0.544831	ATPase E1-E2 type family protein / haloacid dehalogenase-like hydrolase family protein
AT1G69310	WRKY57	0	0.629312	WRKY DNA-binding protein 57
AT1G69430	AT1G69430	1798	-0.269033	Son of sevenless protein
AT1G69440	AGO7/ ZIP	1481	0.401	ARGONAUTE7/ ZIPPY
AT1G69480	AT1G69480	0	0.551992	EXS (ERD1/XPR1/SYG1) family protein
AT1G70510	KNAT2	-820	1.33261	KNOTTED-like from Arabidopsis thaliana 2
AT1G70700	JAZ9/ TIFY7	2776	0.890538	TIFY domain/Divergent CCT motif family protein
AT1G71040	LPR2	-1351	0.440689	Cupredoxin superfamily protein
AT1G73500	MKK9	2078	0.786617	MAP kinase kinase 9
AT1G74020	SS2	-677	0.921895	strictosidine synthase 2
AT1G75170	AT1G75170	0	0.712304	Sec14p-like phosphatidylinositol transfer family protein
AT1G75270	DHAR2	0	0.441608	dehydroascorbate reductase 2
AT1G77450	NAC032	1444	0.475294	NAC domain containing protein 32
AT1G77660	AT1G77660	1888	0.669176	Histone H3 K4-specific methyltransferase SET7/9 family protein
AT1G77760	NIA1	3639	0.759806	nitrate reductase 1
AT1G78490	CYP708A3	659	0.594018	cytochrome P450, family 708, subfamily A, polypeptide 3
AT1G78970	LUP1	-772	1.06525	lupeol synthase 1
AT1G79970	AT1G79970	0	0.570191	hypothetical protein
AT1G80050	APT2	-841	1.37432	adenine phosphoribosyl transferase 2
AT1G80580	ERF084	-420	0.411183	ethylene-responsive transcription factor ERF084
AT1G80760	NIP6-1	-1075	0.609339	NOD26-like intrinsic protein 6;1
AT1G80820	CCR2	1320	1.12984	cinnamoyl coa reductase
AT2G01990	AT2G01990	-1452	1.57324	XRI1-like protein
AT2G02100	PDF2.2/ LCR69	0	0.333905	low-molecular-weight cysteine-rich 69
AT2G15050	LTP7	4817	0.476375	lipid transfer protein
AT2G17480	MLO8	-2848	0.192562	Seven transmembrane MLO family protein
AT2G19580	TET2	0	-0.378604	tetraspanin2
AT2G22125	CSI1	-2201	0.453	cellulose synthase-interactive protein 1
AT2G23690	AT2G23690	1733	0.351177	HTH-type transcriptional regulator
AT2G23760	BLH4	-1190	-0.559356	BEL1-like homeodomain 4
AT2G25000	WRKY60	-454	0.734807	WRKY DNA-binding protein 60
AT2G25100	AT2G25100	2341	-0.415322	Polynucleotidyl transferase, ribonuclease H-like superfamily protein
AT2G25140	CLPB4	0	0.301976	casein lytic proteinase B4
AT2G26740	ATSEH	0	0.367126	soluble epoxide hydrolase
AT2G26750	AT2G26750	0	0.367126	alpha/beta-Hydrolases superfamily protein
AT2G27920	SCPL51	2692	0.746764	serine carboxypeptidase-like 51
AT2G28080	UGT86A2	3074	-0.357424	UDP-Glycosyltransferase superfamily protein
AT2G28130	AT2G28130	-243	0.776629	actin protein 2/3 complex subunit-like protein
AT2G30870	GSTF10	0	0.606025	glutathione S-transferase PHI 10
AT2G31160	LSH3	-2103	1.1979	LIGHT SENSITIVE HYPOCOTYLS 3/ LIGHT-DEPENDENT SHORT HYPOCOTYLS 3
AT2G31270	CDT1A	4051	-0.320325	CDT1-like protein A
AT2G31730	bHLH154	-238	0.382735	basic helix-loop-helix (bHLH) DNA-binding superfamily protein
AT2G32280	AT2G32280	875	0.429056	GPI inositol-deacylase C, putative (DUF1218)
AT2G33470	GLTP1	-356	0.270226	glycolipid transfer protein 1
AT2G34070	TBL37	1356	0.404111	TRICHOME BIREFRINGENCE-LIKE 37
AT2G34830	WRKY35	3597	1.719	WRKY DNA-BINDING PROTEIN 35
AT2G35390	PRS1	0	-0.394641	Phosphoribosyltransferase family protein
AT2G36910	ABCB1	-176	0.409364	ATP binding cassette subfamily B1
AT2G37630	AS1	-2192	0.581959	ASYMMETRIC LEAVES 1 myb-like HTH transcriptional regulator family protein
AT2G39560	AT2G39560	-422	-0.385615	Putative membrane lipoprotein
AT2G41370	BOP2	-1172	0.997973	BLADE ON PETIOLE 2 Ankyrin repeat family protein / BTB/POZ domain-containing protein
AT2G41380	AT2G41380	-2544	0.81888	S-adenosyl-L-methionine-dependent methyltransferases superfamily protein
AT2G44210	AT2G44210	-1867	0.350859	carboxyl-terminal peptidase (DUF239)
AT2G44820	AT2G44820	1698	-0.323651	axoneme-associated protein MST101(2) protein
AT2G46270	GBF3	-285	0.43088	G-box binding factor 3
AT2G46600	KIC	-73	0.5198	Calcium-binding EF-hand family protein
AT2G46680	HB7	-4120	1.05423	Homeobox-leucine zipper protein ATHB-7
AT2G46710	ROPGAP3	256	-0.779094	Rho GTPase activating protein with PAK-box/P21-Rho-binding domain-containing protein
AT3G01100	HYP1	0	-0.350659	hypothetical protein 1
AT3G01470	HB1/ HAT5	-453	0.557264	homeobox protein 1
AT3G02910	AT3G02910	-627	0.641123	AIG2-like (avirulence induced family protein)
AT3G05770	AT3G05770	-642	0.869823	hypothetical protein /// hypothetical protein
AT3G10960	AZG1	1888	-0.685	AZA-GUANINE RESISTANT1
AT3G11090	LBD21	-320	0.354688	LOB domain-containing protein 21
AT3G13740	AT3G13740	1665	-0.297368	Ribonuclease III family protein
AT3G14310	PME3	850	0.263236	pectin methylesterase 3
AT3G14620	CYP72A8	0	0.721169	cytochrome P450, family 72, subfamily A, polypeptide 8
AT3G15020	mMDH2	2146	0.292114	Lactate/malate dehydrogenase family protein
AT3G15030	TCP4	-3067	-2.001	TCP family transcription factor 4
AT3G15170	CUC1	-48	1.14241	CUP-SHAPED COTYLEDON1 NAC domain transcriptional regulator
AT3G15720	AT3G15720	-262	2.55031	Pectin lyase-like superfamily protein
AT3G16290	EMB2083/ FTSHI2	0	-0.2631	AAA-type ATPase family protein
AT3G18290	BTS	-2254	-1.43491	zinc finger protein-like protein
AT3G21270	DOF2	-1175	0.648	DOF ZINC FINGER PROTEIN 2
AT3G22790	NET1A	0	0.531108	Kinase interacting (KIP1-like) family protein
AT3G23290	LSH4	-805/ 2608	2.35436	LIGHT SENSITIVE HYPOCOTYLS 4/ LIGHT-DEPENDENT SHORT HYPOCOTYLS 4
AT3G23930	AT3G23930	0	0.948066	troponin T, skeletal protein
AT3G24340	CHR40/ CLSY4	0	0.864053	Chromatin remodeling 40/ CLASSY4
AT3G24450	AT3G24450	-3063/ 1345	1.92629	Heavy metal transport/detoxification superfamily protein
AT3G24770	CLE41	-2181	0.699238	CLAVATA3/ESR (CLE)-related protein 41
AT3G24780	AT3G24780	244	0.679386	hypothetical protein
AT3G25640	AT3G25640	-2693	0.961421	MIZU-KUSSEI-like protein (Protein of unknown function, DUF617)
AT3G26090	RGS1	0	0.361561	REGULATOR OF G-PROTEIN SIGNALING 1
AT3G27660	OLEO4	-265	0.732828	oleosin 4
AT3G29760	AT3G29760	0	-0.463896	Haloacid dehalogenase-like hydrolase (HAD) superfamily protein
AT3G44970	AT3G44970	3472	2.14955	Cytochrome P450 superfamily protein
AT3G44990	XTH31/ XTR8	2425	1.00225	Xyloglucan endotransglucosylase/hydrolase protein 31 / xyloglucan endo-transglycosylase-related 8
AT3G49110	PER33/ PRXCA	-40	0.649	Peroxidase 33/ CA
AT3G49940	LBD38	1966	0.869323	LOB domain-containing protein 38
AT3G50440	MES10	-961	1.56672	Methylesterase 10
AT3G50930	HSR4/ BCS1	0	1.63217	HYPER-SENSITIVITY-RELATED 4 / cytochrome BC1 synthesis
AT3G51330	AT3G51330	-2	0.688821	Eukaryotic aspartyl protease family protein
AT3G54400	AT3G54400	841	-0.561232	Eukaryotic aspartyl protease family protein
AT3G54820	PIP2-5	2228	0.597659	plasma membrane intrinsic protein 2;5
AT3G55290	AT3G55290	-271	0.769827	NAD(P)-binding Rossmann-fold superfamily protein
AT3G56080	AT3G56080	0	0.500539	S-adenosyl-L-methionine-dependent methyltransferases superfamily protein
AT3G57120	AT3G57120	2588	0.685339	Protein kinase superfamily protein
AT3G57130	BOP1	-2533	1.62077	BLADE ON PETIOLE 1 Ankyrin repeat family protein / BTB/POZ domain-containing protein
AT3G58770	AT3G58770	0	1.174	hypothetical protein
AT3G61250	MYB17	-154	1.19129	myb domain protein 17
AT3G62000	AT3G62000	-645	-0.41398	S-adenosyl-L-methionine-dependent methyltransferases superfamily protein
AT3G62630	AT3G62630	2857	0.343	stress response NST1-like protein (DUF1645)
AT4G00355	ATI2	0	0.290338	ATG8-interacting protein 2/ mesoderm induction early response protein
AT4G00430	PIP1.4	-918	0.357017	plasma membrane intrinsic protein 1;4
AT4G01070	UGT72B1	-1460	0.39285	UDP-Glycosyltransferase superfamily protein
AT1G02380	SAG21	1817	0.802	SENESCENCE-ASSOCIATED GENE 21
AT4G04320	AT4G04320	0	0.23226	malonyl-CoA decarboxylase family protein
AT4G08150	KNAT1/ BP	0	1.46342	KNOTTED-like from Arabidopsis thaliana 1/ BREVIPEDICELLUS
AT4G13180	AT4G13180	0	0.388292	NAD(P)-binding Rossmann-fold superfamily protein
AT4G13640	UNE16	0	0.419189	Homeodomain-like superfamily protein /unfertilized embryo sac 16
AT4G15430	AT4G15430	-1151	0.572068	ERD (early-responsive to dehydration stress) family protein
AT4G15620	AT4G15620	0	-0.447105	hypothetical protein
AT4G20010	OSB2/ PTAC9	-57	-0.314218	plastid transcriptionally active 9
AT4G20860	FAD-OXR	0	0.503638	FAD-binding Berberine family protein
AT4G21510	SKIP27/ FBS2	0	0.324605	F-box family protein SKIP27
AT4G21910	AT4G21910	2982	0.910971	MATE efflux family protein
AT4G22010	SKS4	1201	-0.599286	SKU5 similar 4
AT4G23250	EMB1290	0	-0.518019	cysteine-rich receptor-like protein kinase 17 / EMBRYO DEFECTIVE 1290
AT4G23750	CRF2	1917	-0.928523	cytokinin response factor 2
AT4G24000	CSLG2	-1832	0.397045	cellulose synthase like G2
AT4G24540	AGL24	-389	0.49991	AGAMOUS-like 24
AT4G25900	AT4G25900	0	0.376312	Galactose mutarotase-like superfamily protein
AT4G26740	PXG1/ ATS1	0	0.490945	peroxygenase 1
AT4G27970	SLAH2	0	0.421468	SLAC1 homologue 2
AT4G30270	XTH24	-2780	1.24118	xyloglucan endotransglucosylase/hydrolase 24
AT4G30490	AT4G30490	-285	-0.304537	AFG1-like ATPase family protein
AT4G30935	WRKY32	-101	0.237711	WRKY DNA-binding protein 32
AT4G30950	FAD6	-1721	-0.205935	fatty acid desaturase 6
AT4G31615	REM2	0	0.582	Transcriptional factor B3 family protein
AT4G31890	AT4G31890	1823	0.672568	ARM repeat superfamily protein
AT4G32980	ATH1	0	0.528692	homeobox protein ATH1
AT4G34240	ALDH3I1	0	-0.297425	aldehyde dehydrogenase 3I1
AT4G35060	HIPP25	-2137	0.529529	Heavy metal transport/detoxification superfamily protein / heavy metal associated isoprenylated plant protein 25
AT4G35230	BSK1	-239	0.198012	BR-signaling kinase 1
AT4G36860	AT4G36860	-2489	0.279837	LIM domain-containing protein
AT4G37150	MES9	0	0.827107	methyl esterase 9
AT4G37550	AT4G37550	0	0.45088	Acetamidase/Formamidase family protein
AT4G37740	GRF2	-2736	-0.623	GROWTH-REGULATING FACTOR 2
AT4G38520	AT4G38520	0	0.347308	Protein phosphatase 2C family protein
AT4G38660	AT4G38660	1677	-0.256116	Pathosis-related thaumatin superfamily protein
AT5G01810	CIPK15	-75	0.9319	CBL-interacting protein kinase 15
AT5G01850	AT5G01850	-3229	0.631	Protein kinase superfamily protein
AT5G03350	LLP	-52	2.36	lectin family protein
AT5G03690	FBA4	2062	0.44463	fructose-bisphosphate aldolase 4
AT5G05410	DREB2A	0	-0.435095	Dehydration-responsive element-binding protein 2A
AT5G07200	GA20OX3	-2178	0.392184	gibberellin 20-oxidase 3
AT5G08260	SCPL35	1488	0.471899	serine carboxypeptidase-like 35
AT5G09460	SACL1	2721	0.556	transcription factor bHLH143
AT5G10170	MIPS3	-366	-0.796012	myo-inositol-1-phosphate synthase 3
AT5G10510	AIL6/ PLT3	1691	0.422985	AINTEGUMENTA-like 6 / PLETHORA3
AT5G10930	CIPK5	1900	-0.984858	CBL-interacting protein kinase 5
AT5G11950	LOG8	2023	-0.830697	cytokinin riboside 5'-monophosphate phosphoribohydrolase LONELY GUY8
AT5G11970	AT5G11970	-339	0.545851	ABC family ABC transporter, putative (DUF3511)
AT5G13330	ERF113	71	3.34909	related to AP2 6L
AT5G15860	ICME/ PCME	0	0.257787	prenylcysteine methylesterase
AT5G16190	CSLA11	-932	-1.06027	cellulose synthase like A11
AT5G16570	GLN1-4	4284	-1.50998	glutamine synthetase 1;4
AT5G19440	AT5G19440	0	0.663002	cinnamyl-alcohol dehydrogenase - like protein/ NAD(P)-binding Rossmann-fold superfamily protein
AT5G21100	AT5G21100	-204	0.313002	Plant L-ascorbate oxidase
AT5G24770	VSP2	0	3.78909	vegetative storage protein 2
AT5G27360	SFP2	-111	0.493678	Major facilitator superfamily protein/ carbohydrate transmembrane transporter
AT5G37740	AT5G37740	565	0.560014	Calcium-dependent lipid-binding (CaLB domain) family protein
AT5G38300	AT5G38300	1174	-0.260103	homeobox Hox-B3-like protein
AT5G40850	UPM1	0	0.397587	urophorphyrin methylase 1
AT5G42680	AT5G42680	-877	0.48836	MIZU-KUSSEI-like protein (Protein of unknown function, DUF617)
AT5G43910	AT5G43910	0	0.940309	pfkB-like carbohydrate kinase family protein
AT5G44210	ERF9	1251	0.363868	Ethylene-responsive transcription factor 9
AT5G45700	AT5G45700	1104	-0.881406	Haloacid dehalogenase-like hydrolase (HAD) superfamily protein
AT5G46570	BSK2	-663	-0.246276	BR-signaling kinase 2
AT5G53120	SPDS3	-564	0.585755	spermidine synthase 3
AT5G53370	PMEPCRF	-1157	1.18088	pectin methylesterase PCR fragment F
AT5G54160	OMT1	-982	0.663262	O-methyltransferase 1
AT5G57180	CIA2	2711	-0.2703	chloroplast import apparatus 2
AT5G58350	WNK4	0	0.443221	with no lysine (K) kinase 4
AT5G58500	LSH5	0	0.789607	LIGHT SENSITIVE HYPOCOTYLS 5/ LIGHT-DEPENDENT SHORT HYPOCOTYLS 5
AT5G60450	ARF4	-1749	0.475395	auxin response factor 4
AT5G61460	SMC6B/ MIM	0	0.460854	P-loop containing nucleoside triphosphate hydrolases superfamily protein /MIM (hypersensitive to MMS, irradiation and MMC)/ Structural maintenance of chromosomes protein 6B
AT5G61560	AT5G61560	0	-0.313938	U-box domain-containing protein kinase family protein
AT5G64330	NPH3	3331	-0.604	NON-PHOTOTROPIC HYPOCOTYL 3
AT5G64660	PUB27/ CMPG2	-674	0.394354	U-box domain-containing protein 27 /CYS, MET, PRO, and GLY protein 2
AT5G65510	AIL7/ PLT7	1059	1.63903	AINTEGUMENTA-like 7 / PLETHORA7
AT5G66310	KIN7H	-459	-0.356189	Kinesin-like protein KIN-7H/ ATP binding microtubule motor family protein
AT5G66880	SRK2I/ SNRK2.3	0	-0.53722	sucrose nonfermenting 1(SNF1)-related protein kinase 2.3
AT5G67480	BT4	1921	0.908868	BTB and TAZ domain protein 4

## Sheet: 859 vs 9d
Locus ID	Gene Name	distanceToTSS	logFC	Description
AT1G01100	RPP1A	0	0.290596	60S acidic ribosomal protein family
AT1G02900	RALF1	886	0.674266	rapid alkalinization factor 1
AT1G03840	MGP	-2703	-0.434398	MAGPIE C2H2 and C2HC zinc fingers superfamily protein
AT1G04050	SUVR1	0	0.969879	SUVR1 (ARABIDOPSIS HOMOLOG OF SU(VAR)3-9 1); histone-lysine N-methyltransferase
AT1G05140	ARASP2	0	-0.479272	Peptidase M50 family protein
AT1G05350	AT1G05350	0	0.295711	NAD(P)-binding Rossmann-fold superfamily protein
AT1G05410	AT1G05410	0	1.0699	CDPK adapter, putative (DUF1423)
AT1G06570	HPD/ PDS1	0	-0.592004	4-hydroxyphenylpyruvate dioxygenase
AT1G06980	AT1G06980	2710	-0.446217	6,7-dimethyl-8-ribityllumazine synthase
AT1G07430	AIP1/ HAI2	-37	-1.90918	highly ABA-induced PP2C protein 2
AT1G08210	AT1G08210	0	0.472544	aspartyl protease family protein
AT1G08930	ERD6	0	1.25336	EARLY RESPONSE TO DEHYDRATION 6/ Major facilitator superfamily protein
AT1G09520	AT1G09520	-503	0.243143	hypothetical protein
AT1G10070	BCAT2	-308	2.23777	branched-chain amino acid transaminase 2
AT1G11710	AT1G11710	-681	0.626512	Pentatricopeptide repeat (PPR) superfamily protein
AT1G12110	NRT1.1	-1439	-0.508167	nitrate transporter 1.1
AT1G13080	CYP71B2	0	0.756462	cytochrome P450, family 71, subfamily B, polypeptide 2
AT1G13600	bZIP58	-2114	2.84517	basic leucine-zipper 58
AT1G14340	AT1G14340	-787	0.328558	RNA-binding (RRM/RBD/RNP motifs) family protein
AT1G14687	HB32/ ZHD14	815	1.0493	homeobox protein 32
AT1G14890	AT1G14890	1008	0.354326	Plant invertase/pectin methylesterase inhibitor superfamily protein
AT1G14900	HMGA	1184	0.689	HIGH MOBILITY GROUP A
AT1G15400	AT1G15400	623	0.528869	hypothetical protein
AT1G15950	CCR1	213	0.262235	cinnamoyl coa reductase 1
AT1G16530	ASL9/ LBD3	331	0.594321	ASYMMETRIC LEAVES 2-like 9
AT1G17480	IQD7	0	0.284251	IQ-domain 7
AT1G17600	AT1G17600	-393	-0.353387	Disease resistance protein (TIR-NBS-LRR class) family
AT1G18330	EPR1	-198	1.48604	EARLY-PHYTOCHROME-RESPONSIVE1 Homeodomain-like superfamily protein
AT1G18400	BEE1	1925	-0.558263	BR enhanced expression 1 helix-loop-helix protein
AT1G21360	GLTP2	427	0.777958	glycolipid transfer protein 2
AT1G21830	AT1G21830	-1246	0.844986	hypothetical protein
AT1G22160	FLZ5	-596	-1.43785	FCS-Like Zinc finger 5/ DUF581 senescence-associated family protein
AT1G22570	NPF5.15	-449	0.888252	peptide transporter/ Major facilitator superfamily protein
AT1G24600	AT1G24600	-611	-0.592496	hypothetical protein
AT1G25500	AT1G25500	-756	0.768137	Plasma-membrane choline transporter family protein
AT1G26800	MPSR1	0	1.28268	E3 ubiquitin-protein ligase MPSR1 / RING/U-box domain-containing protein
AT1G26960	HB23	-569	0.564037	homeobox protein 23
AT1G27350	RAMP4	0	0.424435	Ribosome associated membrane protein RAMP4
AT1G28360	ERF12	-1586	0.602671	Ethylene-responsive transcription factor 12
AT1G30330	ARF6	-2006	0.374051	auxin response factor 6
AT1G30660	AT1G30660	-1594	0.512633	nucleic acid binding protein
AT1G31760	AT1G31760	-395	0.534683	SWIB/MDM2 domain superfamily protein
AT1G32550	FDC2	1160	-0.747	FERREDOXIN C 2
AT1G33110	DTX21	826	0.541762	MATE efflux family protein
AT1G34210	SERK2	0	0.484593	somatic embryosis receptor-like kinase 2
AT1G43910	AT1G43910	0	1.39286	P-loop containing nucleoside triphosphate hydrolases superfamily protein
AT1G48320	DHNAT1	0	-0.34138	1,4-dihydroxy-2-naphthoyl-CoA thioesterase 1
AT1G49830	AT1G49830	1398	2.06556	basic helix-loop-helix (bHLH) DNA-binding superfamily protein
AT1G50110	BCAT6	0	-0.614021	D-aminoacid aminotransferase-like PLP-dependent enzymes superfamily protein
AT1G53840	PME1	140	-0.904914	pectin methylesterase 1
AT1G54740	AT1G54740	-12	2.43257	FANTASTIC four-like protein (DUF3049)
AT1G55820	GIP1L	0	0.297649	lysine-specific demethylase, putative (DUF1296) / GBF-interacting protein 1-like
AT1G56150	SAUR71	-34	0.657213	SAUR-like auxin-responsive protein family
AT1G57560	MYB50	-179	0.444014	myb domain protein 50
AT1G57790	AT1G57790	0	0.478489	F-box family protein
AT1G58360	AAP1	2586	-0.38317	amino acid permease 1
AT1G58370	RXF12	-3302	-0.906861	glycosyl hydrolase family 10 protein / carbohydrate-binding domain-containing protein
AT1G61250	SC3	-166	0.385191	secretory carrier 3
AT1G62660	BFRUCT3	-3279	-0.501629	beta-fructofuranosidase/ Glycosyl hydrolases family 32 protein
AT1G63020	NRPD1	-1421	1.40797	nuclear RNA polymerase D1A
AT1G63100	SCL28	0	0.695284	scarecrow-like protein 28
AT1G63240	AT1G63240	0	-0.559543	hypothetical protein
AT1G64740	TUBA1	0	0.694798	alpha-1 tubulin
AT1G65480	FT	3619	-0.362974	FT (FLOWERING LOCUS T); phosphatidylethanolamine binding / protein binding
AT1G65810	AT1G65810	-391	0.332884	P-loop containing nucleoside triphosphate hydrolases superfamily protein
AT1G65930	CICDH	3225	0.775	isocitrate dehydrogenase
AT1G66940	AT1G66940	0	-2.01692	kinase-like protein
AT1G67050	AT1G67050	1857	-0.609	membrane-associated kinase regulator
AT1G68360	GIS3	-1866	0.436474	Zinc finger protein GIS3
AT1G68500	AT1G68500	-1883	-1.70553	hypothetical protein predicted by genefinder
AT1G68620	CXE6	0	-1.28384	Carboxylesterase 6 - alpha/beta-Hydrolases superfamily protein
AT1G68710	AT1G68710	0	-0.919195	ATPase E1-E2 type family protein / haloacid dehalogenase-like hydrolase family protein
AT1G69310	WRKY57	0	1.26198	WRKY DNA-binding protein 57
AT1G69430	AT1G69430	1798	0.285401	Son of sevenless protein
AT1G69440	AGO7/ ZIP	1481	0.53	ARGONAUTE7/ ZIPPY
AT1G69580	AT1G69580	-2601	0.442207	Homeodomain-like superfamily protein
AT1G70510	KNAT2	-820	2.3814	KNOTTED-like from Arabidopsis thaliana 2
AT1G70700	JAZ9/ TIFY7	2776	0.728507	TIFY domain/Divergent CCT motif family protein
AT1G71180	AT1G71180	0	0.570963	6-phosphogluconate dehydrogenase family protein
AT1G71970	AT1G71970	-110	0.475726	hypothetical protein
AT1G72510	AT1G72510	-1786	0.430339	DUF1677 family protein (DUF1677)
AT1G73390	AT1G73390	-118	-0.61397	Endosomal targeting BRO1-like domain-containing protein
AT1G73500	MKK9	2078	1.16572	MAP kinase kinase 9
AT1G74020	SS2	-677	1.0116	strictosidine synthase 2
AT1G75170	AT1G75170	0	0.83951	Sec14p-like phosphatidylinositol transfer family protein
AT1G75270	DHAR2	0	0.668901	dehydroascorbate reductase 2
AT1G75750	GASA1	-2072	2.42497	GAST1 protein homolog 1
AT1G76540	CDKB2-1	0	0.50467	cyclin-dependent kinase B2;1
AT1G77120	ADH1	0	1.25628	alcohol dehydrogenase 1
AT1G77450	NAC032	1444	0.828004	NAC domain containing protein 32
AT1G77660	AT1G77660	1888	2.28671	Histone H3 K4-specific methyltransferase SET7/9 family protein
AT1G77760	NIA1	3639	1.55748	nitrate reductase 1
AT1G78020	FLZ6	-1520	-0.814372	FCS-Like Zinc finger 6/ senescence-associated family protein, putative (DUF581)
AT1G78170	AT1G78170	-809	-0.437282	E3 ubiquitin-protein ligase
AT1G78490	CYP708A3	659	1.05558	cytochrome P450, family 708, subfamily A, polypeptide 3
AT1G78970	LUP1	-772	1.52554	lupeol synthase 1
AT1G79970	AT1G79970	0	1.00268	hypothetical protein
AT1G80050	APT2	-841	1.14049	adenine phosphoribosyl transferase 2
AT1G80820	CCR2	1320	1.45248	cinnamoyl coa reductase
AT2G01990	AT2G01990	-1452	1.22663	XRI1-like protein
AT2G02100	PDF2.2/ LCR69	0	0.821997	low-molecular-weight cysteine-rich 69
AT2G17480	MLO8	-2848	0.244392	Seven transmembrane MLO family protein
AT2G20060	AT2G20060	-1374	0.382444	50S ribosomal protein L4
AT2G20940	AT2G20940	0	0.489219	putative transmembrane protein (DUF1279)
AT2G23170	GH3.3	-2123	1.14456	Auxin-responsive GH3 family protein
AT2G23390	AT2G23390	0	-0.469018	hypothetical acyl-CoA associated protein
AT2G23600	MES8/ACL	0	0.88561	Methyl esterase 8/ acetone-cyanohydrin lyase
AT2G23760	BLH4	-1190	-0.824927	BEL1-like homeodomain 4
AT2G25000	WRKY60	-454	1.58401	WRKY DNA-binding protein 60
AT2G25100	AT2G25100	2341	-0.295594	Polynucleotidyl transferase, ribonuclease H-like superfamily protein
AT2G25140	CLPB4	0	0.323955	casein lytic proteinase B4
AT2G25470	AtRLP21	0	0.382544	receptor like protein 21
AT2G26080	GLDP2	178	-0.595631	glycine decarboxylase P-protein 2
AT2G26560	PLP2	-1118	-1.162	phospholipase A 2A
AT2G26740	ATSEH	0	0.498317	soluble epoxide hydrolase
AT2G26750	AT2G26750	0	0.498317	alpha/beta-Hydrolases superfamily protein
AT2G27500	AT2G27500	-465	1.18795	putative glucan endo-1,3-beta-glucosidase
AT2G27680	AT2G27680	-715	-0.573251	NAD(P)-linked oxidoreductase superfamily protein
AT2G27830	AT2G27830	-478	1.11079	hypothetical protein
AT2G27920	SCPL51	2692	0.942528	serine carboxypeptidase-like 51
AT2G28000	CPN60A1	-588/ 0	-0.491018	chaperonin-60alpha
AT2G28080	UGT86A2	3074	-0.434016	UDP-Glycosyltransferase superfamily protein
AT2G28130	AT2G28130	-243	1.77633	actin protein 2/3 complex subunit-like protein
AT2G28350	ARF10	-3992	0.539157	auxin response factor 10
AT2G28605	PPD2	2571	-0.850141	Photosystem II reaction center PsbP family protein
AT2G29340	AT2G29340	0	0.672826	tropinone reductase-like protein/ NAD-dependent epimerase/dehydratase family protein
AT2G30870	GSTF10	0	0.820672	glutathione S-transferase PHI 10
AT2G31160	LSH3	-2103	2.06831	LIGHT SENSITIVE HYPOCOTYLS 3/ LIGHT-DEPENDENT SHORT HYPOCOTYLS 3
AT2G31730	bHLH154	-238	1.71986	basic helix-loop-helix (bHLH) DNA-binding superfamily protein
AT2G32280	AT2G32280	875	0.697055	GPI inositol-deacylase C, putative (DUF1218)
AT2G32930	ZFN2	-2724	-0.316831	zinc finger nuclease 2
AT2G32970	AT2G32970	-104	1.01066	hypothetical protein/ putative G1/S-specific cyclin-E protein
AT2G33470	GLTP1	-356	0.531696	glycolipid transfer protein 1
AT2G33700	PP2C27	-155	0.259311	Protein phosphatase 2C family protein
AT2G34070	TBL37	1356	0.678783	TRICHOME BIREFRINGENCE-LIKE 37
AT2G34480	AT2G34480	-117	0.304591	Ribosomal protein L18ae/LX family protein
AT2G34650	PID	-1868	0.544742	PID (PINOID) protein kinase
AT2G34830	WRKY35	3597	2.461	WRKY DNA-BINDING PROTEIN 35
AT2G35390	PRS1	0	-0.373547	Phosphoribosyltransferase family protein
AT2G35860	FLA16	0	-0.613807	FASCICLIN-like arabinogalactan protein 16
AT2G35950	EDA12	-1054	0.979099	embryo sac development arrest 12
AT2G36350	KIPK2	0	0.803845	Protein kinase superfamily protein
AT2G36910	ABCB1	-176	0.365115	ATP binding cassette subfamily B1
AT2G37220	CP29B	3493	-0.524698	RNA-binding (RRM/RBD/RNP motifs) family protein
AT2G37630	AS1	-2192	0.488353	ASYMMETRIC LEAVES 1 myb-like HTH transcriptional regulator family protein
AT2G38160	AT2G38160	0	0.962956	hypothetical protein
AT2G39200	MLO12	0	-0.45396	Seven transmembrane MLO12 (MILDEW RESISTANCE LOCUS O 12) protein
AT2G39230	LOJ	-95	1.04636	LATERAL ORGAN JUNCTION pentatricopeptide repeat protein
AT2G39560	AT2G39560	-422	-0.458227	Putative membrane lipoprotein
AT2G41370	BOP2	-1172	1.29377	BLADE ON PETIOLE 2 Ankyrin repeat family protein / BTB/POZ domain-containing protein
AT2G41870	REM4.2	0	-1.15912	Remorin family protein
AT2G41880	GK-1	2629	-0.332023	guanylate kinase 1
AT2G42570	TBL39	-3123	0.519229	TRICHOME BIREFRINGENCE-LIKE 39
AT2G44500	OFUT20	-1193	0.759432	O-fucosyltransferase family protein
AT2G45170	ATG8E	-1526	0.81871	Autophagy-related protein 8e
AT2G46680	HB7	-4120	1.57739	Homeobox-leucine zipper protein ATHB-7
AT2G46710	ROPGAP3	256	-0.55066	Rho GTPase activating protein with PAK-box/P21-Rho-binding domain-containing protein
AT2G47170	ARF1	-1491	0.187491	ADP-ribosylation factor 1/ Ras-related small GTP-binding family protein
AT2G47180	GOLS1	-646	0.559855	galactinol synthase 1
AT2G47790	GTS1	-364	0.403767	Transducin/WD40 repeat-like superfamily protein
AT3G01470	HB1/ HAT5	-453	0.832361	homeobox protein 1
AT3G02210	COBL1	157	0.757417	COBRA-like protein 1
AT3G02910	AT3G02910	-627	0.964801	AIG2-like (avirulence induced family protein)
AT3G03300	DCL2	0	0.590958	dicer-like 2
AT3G03770	AT3G03770	-682	-0.434634	Leucine-rich repeat protein kinase family protein
AT3G04000	ChlADR2	0	-0.651327	NADPH-dependent aldehyde reductase 2%2C chloroplastic
AT3G04600	AT3G04600	-348	0.283217	tryptophanyl-tRNA synthetase-like protein
AT3G05770	AT3G05770	-642	2.00761	hypothetical protein /// hypothetical protein
AT3G06870	AT3G06870	-770	-0.360844	proline-rich family protein
AT3G07320	AT3G07320	-454	0.344167	O-Glycosyl hydrolases family 17 protein
AT3G07550	FBL12	-297	0.470886	F-box/LRR-repeat protein 12/ RNI-like superfamily protein
AT3G08860	PYD4	-428	1.20566	PYRIMIDINE 4
AT3G10960	AZG1	1888	-1.068	AZA-GUANINE RESISTANT1
AT3G11410	PP2CA	2817	-0.724	PROTEIN PHOSPHATASE 2CA
AT3G12610	DRT100	-911	-0.844712	DRT100 (DNA-DAMAGE REPAIR/TOLERATION 100)
AT3G13080	ABCC3/ MRP3	-984	0.512738	MRP-like ATP-binding cassette C3
AT3G13690	AT3G13690	-1412	0.560458	kinase with adenine nucleotide alpha hydrolases-like domain-containing protein
AT3G14310	PME3	850	0.522574	pectin methylesterase 3
AT3G14620	CYP72A8	0	1.35382	cytochrome P450, family 72, subfamily A, polypeptide 8
AT3G15020	mMDH2	2146	0.488991	Lactate/malate dehydrogenase family protein
AT3G15030	TCP4	-3067	-2.737	TCP family transcription factor 4
AT3G15170	CUC1	-48	2.25885	CUP-SHAPED COTYLEDON1 NAC domain transcriptional regulator
AT3G15530	AT3G15530	-567	1.08137	S-adenosyl-L-methionine-dependent methyltransferases superfamily protein
AT3G15720	AT3G15720	-262	3.45008	Pectin lyase-like superfamily protein
AT3G15990	SULTR3;4	1439	-0.772974	sulfate transporter 3;4
AT3G16290	FTSHI2/ EMB2083	0	-0.378443	AAA-type ATPase family protein
AT3G16520	UGT88A1	0	-0.389953	UDP-glucosyl transferase 88A1
AT3G18290	BTS	-2254	-1.75645	zinc finger protein-like protein
AT3G19390	RD21C	0	0.501356	Granulin repeat cysteine protease family protein
AT3G21270	DOF2	-1175	0.409	DOF ZINC FINGER PROTEIN 2
AT3G21890	MIP1B/ BBX31	-1856	-0.874497	B-box type zinc finger family protein
AT3G22190	IQD5	0	0.459887	IQ-domain 5
AT3G22790	NET1A	0	0.643112	Kinase interacting (KIP1-like) family protein
AT3G23290	LSH4	-805/ 2608	2.88006	LIGHT SENSITIVE HYPOCOTYLS 4/ LIGHT-DEPENDENT SHORT HYPOCOTYLS 4
AT3G23930	AT3G23930	0	1.84485	troponin T, skeletal protein
AT3G24340	CHR40/ CLSY4	0	1.76639	Chromatin remodeling 40/ CLASSY4
AT3G24450	AT3G24450	-3063/ 1345	2.839	Heavy metal transport/detoxification superfamily protein
AT3G24770	CLE41	-2181	0.867296	CLAVATA3/ESR (CLE)-related protein 41
AT3G24780	AT3G24780	244	0.863746	hypothetical protein
AT3G25640	AT3G25640	-2693	2.02043	MIZU-KUSSEI-like protein (Protein of unknown function, DUF617)
AT3G26090	RGS1	0	0.781769	REGULATOR OF G-PROTEIN SIGNALING 1
AT3G27540	AT3G27540	0	-0.482223	beta-1,4-N-acetylglucosaminyltransferase family protein
AT3G27660	OLEO4	-265	1.69805	oleosin 4
AT3G29400	EXO70E1	2514	-0.327456	exocyst subunit exo70 family protein E1
AT3G29760	AT3G29760	0	-0.650067	Haloacid dehalogenase-like hydrolase (HAD) superfamily protein
AT3G44970	AT3G44970	3472	3.8211	Cytochrome P450 superfamily protein
AT3G44990	XTH31	2425	1.39126	Xyloglucan endotransglucosylase/hydrolase protein 31 / xyloglucan endo-transglycosylase-related 8
AT3G49110	PER33/ PRXCA	-40	0.596104	Peroxidase 33/ CA
AT3G49940	LBD38	1966	1.88953	LOB domain-containing protein 38
AT3G50440	MES10	-961	1.56712	Methylesterase 10
AT3G50930	HSR4/BCS1	0	1.18017	HYPER-SENSITIVITY-RELATED 4 / cytochrome BC1 synthesis
AT3G51750	AT3G51750	0	-1.10345	hypothetical protein
AT3G51840	ACX4	-1133	0.884333	acyl-CoA oxidase 4
AT3G51910	HSFA7A	-913/ -4251	0.458157	heat shock transcription factor A7A
AT3G52180	DSP4/ SEX4	0	-0.547812	STARCH-EXCESS 4/ dual specificity protein phosphatase (DsPTP1) family protein
AT3G54400	AT3G54400	841	-0.896076	Eukaryotic aspartyl protease family protein
AT3G54790	PUB3	-26	-0.239082	U-box domain-containing protein 3/ ARM repeat superfamily protein
AT3G54820	PIP2-5	2228	0.999464	plasma membrane intrinsic protein 2;5
AT3G55290	AT3G55290	-271	-0.785534	NAD(P)-binding Rossmann-fold superfamily protein
AT3G55560	AHL15/ AGF2	0	0.891792	AT-hook protein of GA feedback 2
AT3G55610	P5CSB/ P5CS2	-2004	-0.5676	delta 1-pyrroline-5-carboxylate synthase 2
AT3G57120	AT3G57120	2588	1.09165	Protein kinase superfamily protein
AT3G57130	BOP1	-2533	2.26684	BLADE ON PETIOLE 1 Ankyrin repeat family protein / BTB/POZ domain-containing protein
AT3G58770	AT3G58770	0	2.21723	hypothetical protein
AT3G61160	AT3G61160	-124	1.51809	shaggy-related protein kinase beta
AT3G61250	MYB17	-154	1.88582	myb domain protein 17
AT3G62000	AT3G62000	-645	-0.400535	S-adenosyl-L-methionine-dependent methyltransferases superfamily protein
AT3G62110	AT3G62110	281	0.581731	Pectin lyase-like superfamily protein
AT3G62650	AT3G62650	-48	0.506184	hypothetical protein
AT3G63010	GID1B	-477	0.737903	GA INSENSITIVE DWARF1B
AT4G00355	ATI2	0	0.533214	ATG8-interacting protein 2/ mesoderm induction early response protein
AT4G00430	PIP1.4	-918	0.608355	plasma membrane intrinsic protein 1;4
AT4G02280	SUS3	4746	0.499859	sucrose synthase 3
AT1G02380	SAG21	1817	1.275	SENESCENCE-ASSOCIATED GENE 21
AT4G02940	ALKBH10B	1923	-0.451133	oxidoreductase, 2OG-Fe(II) oxygenase family protein
AT4G05100	MYB74	1887	0.668709	myb domain protein 74
AT4G08150	KNAT1/ BP	0	3.1887	KNOTTED-like from Arabidopsis thaliana 1/ BREVIPEDICELLUS
AT4G12440	APT4	-1749	0.771994	adenine phosphoribosyl transferase 4
AT4G13180	AT4G13180	0	0.604746	NAD(P)-binding Rossmann-fold superfamily protein
AT4G13640	UNE16	0	0.302163	Homeodomain-like superfamily protein /unfertilized embryo sac 16
AT4G15545	AT4G15545	0	-0.508216	putative PH-response transcription factor
AT4G15620	AT4G15620	0	-1.43689	hypothetical protein
AT4G16155	LPD2	3707	-0.579331	dihydrolipoamide dehydrogenase
AT4G16780	HB2/ HAT4	-1487	-0.705993	homeobox protein 2
AT4G17490	ERF6	84	0.748295	ethylene responsive element binding factor 6
AT4G18040	EIF4E1	-1511	0.333606	Eukaryotic translation initiation factor 4E-1
AT4G19700	BOI	-1197	2.04493	E3 ubiquitin-protein ligase /SBP (S-ribonuclease binding protein) family protein
AT4G19710	AKHSDH2	-2379	-0.338076	aspartate kinase-homoserine dehydrogenase ii
AT4G20010	OSB2/ PTAC9	-57	-0.251995	plastid transcriptionally active 9
AT4G20860	FAD-OXR	0	0.409374	FAD-binding Berberine family protein
AT4G21120	CAT1/ AAT1	1413	0.703661	amino acid transporter 1
AT4G21510	SKIP27/ FBS2	0	0.742711	F-box family protein SKIP27
AT4G21910	AT4G21910	2982	0.567594	MATE efflux family protein
AT4G22010	SKS4	1201	-0.695415	SKU5 similar 4
AT4G22280	AT4G22280	0	0.5007	F-box/RNI-like superfamily protein
AT4G22570	APT3	1360	-0.418804	adenine phosphoribosyl transferase 3
AT4G22590	TPPG	424	-0.938591	trehalose-6-phosphate phosphatase G
AT4G22690	CYP706A1	0	1.04004	cytochrome P450, family 706, subfamily A, polypeptide 1
AT4G23250	EMB1290	0	-1.18985	cysteine-rich receptor-like protein kinase 17 / EMBRYO DEFECTIVE 1290
AT4G23750	CRF2	1917	-1.05131	cytokinin response factor 2
AT4G24540	AGL24	-389	2.34717	AGAMOUS-like 24
AT4G25480	ATCBF3/ DREB1A	1307	0.772	C-REPEAT BINDING FACTOR 3/ DEHYDRATION RESPONSE ELEMENT B1A
AT4G26740	PXG1/ ATS1	0	2.91181	peroxygenase 1
AT4G27300	SD1-1	-135	1.69353	G-type lectin S-receptor-like serine/threonine-protein kinase SD1-1
AT4G27970	SLAH2	0	0.468715	SLAC1 homologue 2
AT4G28390	AAC3	0	1.645	ADP/ATP carrier 3
AT4G28490	RLK5/ HAE	-200	-0.489299	Leucine-rich receptor-like protein kinase 5
AT4G30270	XTH24	-2780	2.50673	xyloglucan endotransglucosylase/hydrolase 24
AT4G30630	AT4G30630	0	0.50637	hypothetical protein
AT4G30935	WRKY32	-101	0.244379	WRKY DNA-binding protein 32
AT4G30950	FAD6	-1721	-0.595079	fatty acid desaturase 6
AT4G31330	AT4G31330	0	1.22298	putative transmembrane protein
AT4G31615	REM2	0	1.43947	Transcriptional factor B3 family protein
AT4G31890	AT4G31890	1823	1.50375	ARM repeat superfamily protein
AT4G32980	ATH1	0	0.440989	homeobox protein ATH1
AT4G34240	ALDH3I1	0	-0.489915	aldehyde dehydrogenase 3I1
AT4G35060	HIPP25	-2137	0.853054	Heavy metal transport/detoxification superfamily protein / heavy metal associated isoprenylated plant protein 25
AT4G36000	AT4G36000	-488	0.452267	Pathosis-related thaumatin superfamily protein
AT4G36860	AT4G36860	-2489	0.501321	LIM domain-containing protein
AT4G37150	MES9	0	1.22985	methyl esterase 9
AT4G38520	AT4G38520	0	0.517666	Protein phosphatase 2C family protein
AT4G38580	HIPP26/ FP6	0	0.500305	farnesylated protein 6
AT5G01810	CIPK15	-75	1.0271	CBL-interacting protein kinase 15
AT5G01850	AT5G01850	-3229	0.58	Protein kinase superfamily protein
AT5G02500	MED37E/ HSC70-1	0	0.363319	heat shock cognate protein 70-1
AT5G03140	LECRK82	-2007	-0.413494	Concanavalin A-like lectin protein kinase family protein
AT5G03350	LLP	-52	-0.767906	lectin family protein
AT5G03690	FBA4	2062	0.685065	fructose-bisphosphate aldolase 4
AT5G04140	GLU1	0	-0.65149	glutamate synthase 1
AT5G05700	ATE1	4008	0.501654	arginine-tRNA protein transferase 1
AT5G06790	AT5G06790	-638	-0.514182	hypothetical protein
AT5G07200	GA20OX3	-2178	2.18888	gibberellin 20-oxidase 3
AT5G07350	TUDOR1	-912	0.350167	TUDOR-SN protein 1
AT5G08260	SCPL35	1488	0.809809	serine carboxypeptidase-like 35
AT5G09450	AT5G09450	1920	0.630504	Tetratricopeptide repeat (TPR)-like superfamily protein
AT5G09460	SACL1	2721	0.444	transcription factor bHLH143
AT5G09870	CESA5	-1320	0.349454	cellulose synthase 5
AT5G10170	MIPS3	-366	-0.745252	myo-inositol-1-phosphate synthase 3
AT5G10510	AIL6/ PLT3	1691	1.38149	AINTEGUMENTA-like 6 / PLETHORA3
AT5G10930	CIPK5	1900	-1.22884	CBL-interacting protein kinase 5
AT5G10960	CAF1-10	1902	0.431483	CCR4-ASSOCIATED FACTOR -like protein/ Polynucleotidyl transferase, ribonuclease H-like superfamily protein
AT5G11070	AT5G11070	1576	0.951425	hypothetical protein
AT5G11710	EPSIN1	-234	0.25877	clathrin interactor EPSIN1/ ENTH/VHS family protein
AT5G11950	LOG8	2023	-1.18974	cytokinin riboside 5'-monophosphate phosphoribohydrolase LONELY GUY8
AT5G13330	RAP2.6L	71	4.87824	related to AP2 6L
AT5G14120	AT5G14120	139	1.06435	Major facilitator superfamily protein
AT5G14640	ASK5/ SK13	-119	-0.35551	shaggy-like kinase 13
AT5G14790	AT5G14790	-83	0.704572	ARM repeat superfamily protein
AT5G15830	bZIP3	-2027	1.89044	basic leucine-zipper 3
AT5G15860	ICME/ PCME	0	1.02812	prenylcysteine methylesterase
AT5G16190	CSLA11	-932	-1.18448	cellulose synthase like A11
AT5G16570	GLN1-4	4284	-1.18484	glutamine synthetase 1;4
AT5G17230	PSY	0	-0.697974	PHYTOENE SYNTHASE
AT5G17790	VAR3	-100	-0.408179	zinc finger (Ran-binding) family protein VARIEGATED3
AT5G18840	AT5G18840	-1831	1.3506	Major facilitator superfamily protein / sugar transporter ERD6-like 16
AT5G19440	AT5G19440	0	0.89583	cinnamyl-alcohol dehydrogenase - like protein/ NAD(P)-binding Rossmann-fold superfamily protein
AT5G19875	AT5G19875	1307	-0.743646	hypothetical protein
AT5G20140	AT5G20140	-193	-0.70663	SOUL heme-binding family protein
AT5G20950	AT5G20950	-222	0.579261	Glycosyl hydrolase family protein
AT5G22460	AT5G22460	0	1.50514	alpha/beta-Hydrolases superfamily protein
AT5G22920	RZPF34	-271	1.68076	CHY-type/CTCHY-type/RING-type Zinc finger protein
AT5G24770	VSP2	0	-1.87651	vegetative storage protein 2
AT5G24910	CYP714A1	583	0.456396	cytochrome P450, family 714, subfamily A, polypeptide 1
AT5G25160	ZFP3	-4213	0.435582	zinc finger protein 3
AT5G25240	AT5G25240	0	0.87723	stress induced protein
AT5G27220	AT5G27220	-107	0.604941	Frigida-like protein
AT5G27360	SFP2	-111	1.07153	Major facilitator superfamily protein/ carbohydrate transmembrane transporter
AT5G37740	AT5G37740	565	0.593945	Calcium-dependent lipid-binding (CaLB domain) family protein
AT5G37790	AT5G37790	-5162	-0.49776	Protein kinase superfamily protein
AT5G39050	PMAT1	-3132	1.40533	HXXXD-type acyl-transferase family protein
AT5G40850	UPM1	0	0.597499	urophorphyrin methylase 1
AT5G41670	PGD3	2483	0.438489	6-phosphogluconate dehydrogenase family protein
AT5G42220	AT5G42220	24	0.254541	Ubiquitin-like superfamily protein
AT5G42680	AT5G42680	-877	1.07266	MIZU-KUSSEI-like protein (Protein of unknown function, DUF617)
AT5G42750	BKI1	2940	-0.686623	BRI1 kinase inhibitor 1
AT5G43910	AT5G43910	0	0.946856	pfkB-like carbohydrate kinase family protein
AT5G44210	ERF9	1251	1.41728	Ethylene-responsive transcription factor 9
AT5G44380	AT5G44380	1157	0.886538	FAD-binding Berberine family protein
AT5G46450	AT5G46450	0	0.378369	Disease resistance protein (TIR-NBS-LRR class) family
AT5G47700	RPP1C	0	0.220155	60S acidic ribosomal protein family
AT5G51190	ERF105	-224	1.44983	Ethylene-responsive transcription factor ERF105 / Integrase-type DNA-binding superfamily protein
AT5G52310	RD29A/ LTI78	0	-0.847735	low-temperature-responsive protein 78 (LTI78) / desiccation-responsive protein 29A (RD29A)
AT5G52640	HSP90-1	0	0.542447	heat shock protein 90.1
AT5G53030	AT5G53030	-178	1.99923	hypothetical protein
AT5G53120	SPDS3	-564	0.677593	spermidine synthase 3
AT5G53370	PMEPCRF	-1157	1.45253	pectin methylesterase PCR fragment F
AT5G53400	BOB1	0	0.242055	HSP20-like chaperones superfamily protein
AT5G53660	GRF7	-414	1.11789	growth-regulating factor 7
AT5G54160	OMT1	-982	1.00401	O-methyltransferase 1
AT5G55530	AT5G55530	0	0.667627	Calcium-dependent lipid-binding (CaLB domain) family protein
AT5G55550	AT5G55550	-1103	0.416686	RNA-binding (RRM/RBD/RNP motifs) family protein
AT5G57180	CIA2	2711	-0.700714	chloroplast import apparatus 2
AT5G58350	WNK4	0	1.31097	with no lysine (K) kinase 4
AT5G58500	LSH5	0	1.07191	LIGHT SENSITIVE HYPOCOTYLS 5/ LIGHT-DEPENDENT SHORT HYPOCOTYLS 5
AT5G58590	RANBP1	0	0.308942	RAN binding protein 1
AT5G58650	PSY1	-47	0.64492	plant peptide containing sulfated tyrosine 1
AT5G59080	AT5G59080	0	1.50113	hypothetical protein
AT5G60400	AT5G60400	0	0.502466	hypothetical protein
AT5G60450	ARF4	-1749	0.780119	auxin response factor 4
AT5G60460	AT5G60460	1602	0.790508	Preprotein translocase Sec, Sec61-beta subunit protein
AT5G60680	AT5G60680	4343	1.27288	hypothetical protein
AT5G60790	ABCF1	-608	0.416323	ABC transporter F family member 1
AT5G61120	AT5G61120	-38	1.04796	putative zinc ion-binding protein
AT5G61460	SMC6B/ MIM	0	1.2197	P-loop containing nucleoside triphosphate hydrolases superfamily protein /MIM (hypersensitive to MMS, irradiation and MMC)/ Structural maintenance of chromosomes protein 6B
AT5G61560	AT5G61560	0	-0.375598	U-box domain-containing protein kinase family protein
AT5G62230	ERL1	-70	0.496788	LRR receptor-like serine/threonine-protein kinase ERECTA-like 1
AT5G63450	CYP94B1	-1849	0.379385	cytochrome P450, family 94, subfamily B, polypeptide 1
AT5G64330	NPH3	3331	-1.01	NON-PHOTOTROPIC HYPOCOTYL 3
AT5G64400	AT5G64400	0	0.291343	CHCH domain protein
AT5G65210	TGA1	-3214	0.754	TGACG SEQUENCE-SPECIFIC BINDING PROTEIN 1
AT5G65410	HB25/ ZHD1	-1497	0.883945	homeobox protein 25
AT5G65510	AIL7/ PLT7	1059	2.67836	AINTEGUMENTA-like 7 / PLETHORA7
AT5G66310	KIN7H	-459	-0.639723	Kinesin-like protein KIN-7H/ ATP binding microtubule motor family protein
AT5G66770	AT5G66770	-602	0.351	GRAS family transcription factor
AT5G66880	SRK2.3	0	-0.589169	sucrose nonfermenting 1(SNF1)-related protein kinase 2.3
AT5G67350	AT5G67350	-948	0.317152	hypothetical protein
AT5G67380	CKA1	0	0.489071	casein kinase alpha 1
AT5G67480	BT4	1921	2.03004	BTB and TAZ domain protein 4

## Sheet: 859 vs META
Locus ID	Gene Name	distance To TSS	Description
AT1G04050	SUVR1	0	SUVR1 (ARABIDOPSIS HOMOLOG OF SU(VAR)3-9 1); histone-lysine N-methyltransferase
AT1G10070	BCAT2	-308	BRANCHED-CHAIN AMINO ACID TRANSAMINASE 2
AT1G13600	bZIP58	-2114	BASIC LEUCINE-ZIPPER 58
AT1G22160	FLZ5	-596	FCS-Like Zinc finger 5/ DUF581 senescence-associated family protein
AT1G58360	AAP1	2586	amino acid permease 1
AT1G61130	SCPL32	-2425	SERINE CARBOXYPEPTIDASE-LIKE 32
AT1G65480	FT	3619	FT (FLOWERING LOCUS T); phosphatidylethanolamine binding / protein binding
AT1G68710	AT1G68710	0	ATPase E1-E2 type family protein / haloacid dehalogenase-like hydrolase family protein
AT1G70510	KNAT2	-820	KNOTTED-LIKE FROM ARABIDOPSIS THALIANA 2
AT1G78970	LUP1	-772	LUPEOL SYNTHASE 1
AT1G79970	AT1G79970	0	Hypothetical protein
AT1G80050	APT2	-841	ADENINE PHOSPHORIBOSYL TRANSFERASE 2
AT2G01990	AT2G01990	-1452	XRI1-like protein
AT2G30870	GSTF10	0	Glutathione S-transferase F10
AT2G31160	LSH3	-2103	LIGHT SENSITIVE HYPOCOTYLS 3/ LIGHT-DEPENDENT SHORT HYPOCOTYLS 3
AT2G32970	AT2G32970	-104	hypothetical protein/ putative G1/S-specific cyclin-E protein
AT2G34830	WRKY35	3597	WRKY DNA-BINDING PROTEIN 35
AT2G37630	AS1	-2192	ASYMMETRIC LEAVES 1 myb-like HTH transcriptional regulator family protein
AT2G38160	AT2G38160	0	hypothetical protein
AT2G39230	LOJ	-95	LATERAL ORGAN JUNCTION pentatricopeptide repeat protein
AT2G41370	BOP2	-1172	BLADE ON PETIOLE 2 Ankyrin repeat family protein / BTB/POZ domain-containing protein
AT2G44500	OFUT20	-1193	O-fucosyltransferase family protein
AT2G46590	DOF2.5/ DAG2	-119	DOF AFFECTING GERMINATION 2; Dof zinc finger protein DOF2.5
AT3G15030	TCP4	-3067	TCP family transcription factor 4
AT3G15170	CUC1	-48	CUP-SHAPED COTYLEDON1 NAC domain transcriptional regulator
AT3G15720	AT3G15720	-262	Pectin lyase-like superfamily protein
AT3G23290	LSH4	-805/ 2608	LIGHT SENSITIVE HYPOCOTYLS 4/ LIGHT-DEPENDENT SHORT HYPOCOTYLS 4
AT3G24340	CHR40/ CLSY4	0	Chromatin remodeling 40/ CLASSY4
AT3G24450	AT3G24450	1345/ -3063	Heavy metal transport/detoxification superfamily protein
AT3G27660	OLEO4	-265	OLEOSIN 4
AT3G44820	AT3G44820	0	BTB/POZ domain-containing protein; Phototropic-responsive NPH3 family protein
AT3G50440	MES10	-961	METHYLESTERASE 10
AT3G54820	PIP2;5	2228	plasma membrane intrinsic protein 2;5
AT3G57130	BOP1	-2533	BLADE ON PETIOLE 1 Ankyrin repeat family protein / BTB/POZ domain-containing protein
AT3G58770	AT3G58770	0	Hypothetical protein
AT3G61250	MYB17	-154	MYB DOMAIN PROTEIN 17
AT4G08150	KNAT1/ BP	0	KNOTTED-LIKE FROM ARABIDOPSIS THALIANA 1; BREVIPEDICELLUS
AT4G22010	SKS4	1201	SKU5 SIMILAR 4											*genes identified in meta-analysis only
AT4G37150	MES9	0	METHYLESTERASE 9
AT5G10170	MIPS3	-366	MYO-INOSITOL-1-PHOSPHATE SYNTHASE 3
AT5G16190	CSLA11	-932	CELLULOSE SYNTHASE LIKE A11
AT5G28490	LSH1	0	LIGHT-DEPENDENT SHORT HYPOCOTYLS 1/ LIGHT-SENSITIVE SHORT HYPOCOTYLS; ORGAN BOUNDARY 2
AT5G53660	GRF7	-414	GROWTH-REGULATING FACTOR 7
AT5G58500	LSH5	0	LIGHT SENSITIVE HYPOCOTYLS 5/ LIGHT-DEPENDENT SHORT HYPOCOTYLS-like protein 5
AT5G65410	HB25	-1497	HOMEOBOX PROTEIN 25
AT5G65510	AIL7	1059	AINTEGUMENTA-LIKE 7; PLETHORA 7

## Sheet: 859 vs Direct Target
Locus ID	Gene Name	Distance To TSS	DEX-Mock 3h logFC	CHXDEX-CHX 3h logFC	Description
At1g09950	RAS1	-46	1.52649	2.13885	RESPONSE TO ABA AND SALT 1
At1g10070	BCAT2	-308	2.94646	5.29894	Branched-chain amino acid aminotransferase 2
At1g18400	BEE1	1925	0.970418	1.22493	BR enhanced expression 1 helix-loop-helix protein
At1g22160	FLZ5	-596	2.28249	1.56907	FCS-Like Zinc finger 5/ DUF581 senescence-associated family protein
At1g32540	LOL1	2904	1.86502	1.42466	LSD one like 1
At1g58180	BCA6	0	0.918552	1.03386	Beta carbonic anhydrase 2C
At1g58360	AAP1	2586	1.58175	1.27584	amino acid permease 1
At2g01300	At2g01300	0	1.75142	2.16969	Mediator of RNA polymerase II transcription subunit
At2g29340	At2g29340	0	1.72859	1.69634	tropinone reductase-like protein/ NAD-dependent epimerase/dehydratase family protein
At1g32540	LOL1	2904	1.86502	1.42466	LSD one like 1
At2g37630	AS1	-2192	0.706283	1.42273	ASYMMETRIC LEAVES 1 myb-like HTH transcriptional regulator family protein
At2g41370	BOP2	-1172	1.28295	2.17862	BLADE ON PETIOLE 2 Ankyrin repeat family protein / BTB/POZ domain-containing protein
At2g44210	At2g44210	-1867	0.855299	0.825635	putative carboxyl-terminal peptidase (DUF239)
At2g46710	ROPGAP3	256	1.6	2.16259	Rho GTPase activating protein with PAK-box/P21-Rho-binding domain-containing protein
At3g15170	CUC1	-48	1.97651	2.02973	CUP-SHAPED COTYLEDON1 NAC domain transcriptional regulator
At3g21270	DOF2	-1175	0.658	0.85	DOF ZINC FINGER PROTEIN 2
At3g23290	LSH4	-805/ 2608	1.18674	1.93571	LIGHT SENSITIVE HYPOCOTYLS 4/ LIGHT-DEPENDENT SHORT HYPOCOTYLS 4
At3g24450	At3g24450	1345/ -3063	2.14267	2.56399	Heavy metal transport/detoxification superfamily protein
At4g08150	KNAT1/ BP	0	1.28791	1.21432	KNOTTED-like from Arabidopsis thaliana 1/ BREVIPEDICELLUS
At4g16780	HB2/ HAT4	-1487	1.09126	0.942788	Homeobox protein 2
At5g10510	AIL6/ PLT3	1691	0.698531	1.15388	AINTEGUMENTA-like 6/ PLETHORA 3
At5g11950	LOG8	2023	0.820775	0.852825	cytokinin riboside 5'-monophosphate phosphoribohydrolase LONELY GUY8
At5g15860	ICME/ PCME	0	1.43998	1.39971	prenylcysteine methylesterase
At5g53030	At5g53030	-178	1.06399	2.60351	Hypothetical protein
At5g65410	HB25	-1497	1.07548	1.19091	Homeobox protein 25
At5g65510	AIL7/ PLT7	1059	1.67568	1.38172	AINTEGUMENTA-like 7/ PLETHORA7
