# Supplementary material for: Regulation of meristem and hormone function revealed through analysis of directly-regulated SHOOT MERISTEMLESS target genes
Source: Sci Rep. 2025 Jan 2;15:240. doi: 10.1038/s41598-024-83985-1 (PMC11696002; doi:10.1038/s41598-024-83985-1)
Supplement: Supplementary file 6 — Supplementary Material 6 [file 41598_2024_83985_MOESM6_ESM.xlsx]

## Sheet: gProfiler_230517_late_responder
Supplementary Table S8. Gene Ontology Enrichment data for overlap between 859 genes associated with STM ChIP-seq peaks and late responding STM targets genes from Scofield et al., 2018. See main text for further information.
source	term_name	term_id	highlighted	adjusted_p_value	negative_log10_of_adjusted_p_value	term_size	query_size	intersection_size	effective_domain_size	intersections
GO:MF	catalytic activity	GO:0003824	TRUE	0.000947691	3.0233331454840027	9358	312	165	23288	AT1G05140,AT1G05350,AT1G06570,AT1G07430,AT1G08210,AT1G13080,AT1G15950,AT1G20090,AT1G22660,AT1G26800,AT1G27190,AT1G30660,AT1G32550,AT1G34210,AT1G43910,AT1G48320,AT1G50110,AT1G53840,AT1G58370,AT1G60940,AT1G62660,AT1G63020,AT1G63240,AT1G64740,AT1G65810,AT1G66940,AT1G67050,AT1G68620,AT1G69440,AT1G71040,AT1G71180,AT1G73500,AT1G74020,AT1G75270,AT1G76540,AT1G77120,AT1G77760,AT1G78490,AT1G80820,AT2G23170…
GO:MF	protein binding	GO:0005515	TRUE	0.00151509	2.8195619519974975	7924	312	144	23288	AT1G02900,AT1G03840,AT1G05140,AT1G05410,AT1G06570,AT1G07430,AT1G11710,AT1G12110,AT1G15400,AT1G17480,AT1G17600,AT1G20090,AT1G26800,AT1G27190,AT1G28360,AT1G30330,AT1G34210,AT1G51070,AT1G51510,AT1G53840,AT1G55820,AT1G57790,AT1G63020,AT1G63480,AT1G68360,AT1G69440,AT1G70700,AT1G73500,AT1G76540,AT1G77120,AT1G77760,AT1G78020,AT2G02100,AT2G17480,AT2G22125,AT2G23760,AT2G25000,AT2G25470,AT2G26560,AT2G28000…
GO:BP	response to stimulus	GO:0050896	TRUE	4.250665316076846e-14	13.371543088658639	6447	297	151	23028	AT1G02900,AT1G03840,AT1G05140,AT1G07430,AT1G08930,AT1G12110,AT1G13080,AT1G15950,AT1G17600,AT1G20090,AT1G26800,AT1G26960,AT1G27350,AT1G28360,AT1G30330,AT1G31760,AT1G33110,AT1G34210,AT1G43910,AT1G53840,AT1G56150,AT1G60940,AT1G62660,AT1G63100,AT1G68360,AT1G68620,AT1G69310,AT1G69440,AT1G69480,AT1G70700,AT1G71040,AT1G73500,AT1G74020,AT1G75270,AT1G75750,AT1G76540,AT1G77120,AT1G77760,AT1G78020,AT1G80580…
GO:BP	response to organic substance	GO:0010033	FALSE	6.154994236151228e-11	10.210772349427854	2352	297	75	23028	AT1G03840,AT1G07430,AT1G08930,AT1G12110,AT1G26800,AT1G26960,AT1G27350,AT1G28360,AT1G30330,AT1G34210,AT1G56150,AT1G62660,AT1G63100,AT1G68360,AT1G69310,AT1G70700,AT1G73500,AT1G74020,AT1G75270,AT1G75750,AT1G76540,AT1G77120,AT1G80580,AT2G19580,AT2G22125,AT2G25000,AT2G26740,AT2G28350,AT2G31730,AT2G33700,AT2G34070,AT2G34650,AT2G36910,AT2G37220,AT2G41870,AT2G45170,AT2G46270,AT2G47170,AT2G47180,AT3G11410…
GO:BP	response to chemical	GO:0042221	FALSE	2.3263980743743692e-10	9.63332	3116	297	88	23028	AT1G03840,AT1G07430,AT1G08930,AT1G12110,AT1G26800,AT1G26960,AT1G27350,AT1G28360,AT1G30330,AT1G33110,AT1G34210,AT1G53840,AT1G56150,AT1G62660,AT1G63100,AT1G68360,AT1G68620,AT1G69310,AT1G70700,AT1G73500,AT1G74020,AT1G75270,AT1G75750,AT1G76540,AT1G77120,AT1G77760,AT1G80580,AT1G80760,AT2G19580,AT2G22125,AT2G25000,AT2G26560,AT2G26740,AT2G28350,AT2G31730,AT2G33700,AT2G34070,AT2G34650,AT2G36910,AT2G37220…
GO:BP	response to oxygen-containing compound	GO:1901700	FALSE	1.590117067145193e-8	7.798570900998039	1745	297	58	23028	AT1G03840,AT1G07430,AT1G08930,AT1G12110,AT1G26960,AT1G34210,AT1G62660,AT1G63100,AT1G68360,AT1G69310,AT1G70700,AT1G74020,AT1G75270,AT1G75750,AT1G77120,AT2G22125,AT2G25000,AT2G26740,AT2G28350,AT2G31730,AT2G33700,AT2G34070,AT2G37220,AT2G41870,AT2G45170,AT2G46270,AT2G47170,AT2G47180,AT3G11410,AT3G26090,AT3G29400,AT3G50930,AT3G63010,AT4G00430,AT4G02280,AT4G05100,AT4G17490,AT4G19700,AT4G20860,AT4G24540…
GO:BP	response to hormone	GO:0009725	FALSE	6.616376089129479e-8	7.179379816516055	1660	297	55	23028	AT1G03840,AT1G07430,AT1G08930,AT1G12110,AT1G26960,AT1G28360,AT1G30330,AT1G34210,AT1G56150,AT1G62660,AT1G63100,AT1G68360,AT1G70700,AT1G73500,AT1G74020,AT1G75750,AT1G76540,AT1G77120,AT1G80580,AT2G19580,AT2G26740,AT2G28350,AT2G31730,AT2G33700,AT2G34070,AT2G34650,AT2G36910,AT2G37220,AT2G41870,AT2G46270,AT2G47170,AT2G47180,AT3G11410,AT3G26090,AT3G63010,AT4G05100,AT4G17490,AT4G19700,AT4G20860,AT4G23750…
GO:BP	response to endogenous stimulus	GO:0009719	FALSE	1.2635882794439913e-7	6.898394411095795	1689	297	55	23028	AT1G03840,AT1G07430,AT1G08930,AT1G12110,AT1G26960,AT1G28360,AT1G30330,AT1G34210,AT1G56150,AT1G62660,AT1G63100,AT1G68360,AT1G70700,AT1G73500,AT1G74020,AT1G75750,AT1G76540,AT1G77120,AT1G80580,AT2G19580,AT2G26740,AT2G28350,AT2G31730,AT2G33700,AT2G34070,AT2G34650,AT2G36910,AT2G37220,AT2G41870,AT2G46270,AT2G47170,AT2G47180,AT3G11410,AT3G26090,AT3G63010,AT4G05100,AT4G17490,AT4G19700,AT4G20860,AT4G23750…
GO:BP	response to stress	GO:0006950	FALSE	8.195148940818187e-7	6.086443149038245	3990	297	94	23028	AT1G05140,AT1G08930,AT1G12110,AT1G13080,AT1G15950,AT1G17600,AT1G26800,AT1G27350,AT1G28360,AT1G31760,AT1G43910,AT1G53840,AT1G60940,AT1G62660,AT1G68620,AT1G69310,AT1G69440,AT1G69480,AT1G70700,AT1G71040,AT1G73500,AT1G74020,AT1G77120,AT1G77760,AT1G78020,AT1G80820,AT2G02100,AT2G17480,AT2G22125,AT2G25000,AT2G25100,AT2G25140,AT2G26560,AT2G26740,AT2G27500,AT2G33700,AT2G37220,AT2G39200,AT2G41870,AT2G45170…
GO:BP	cell communication	GO:0007154	FALSE	2.36008e-06	5.627072611565979	2257	297	63	23028	AT1G02900,AT1G03840,AT1G07430,AT1G12110,AT1G17600,AT1G20090,AT1G27350,AT1G28360,AT1G30330,AT1G34210,AT1G43910,AT1G56150,AT1G60940,AT1G62660,AT1G63100,AT1G68360,AT1G69480,AT1G70700,AT1G71040,AT1G73500,AT1G74020,AT1G75270,AT1G75750,AT1G76540,AT1G80580,AT1G80760,AT2G19580,AT2G28350,AT2G31270,AT2G34070,AT2G34650,AT2G36910,AT2G45170,AT2G47170,AT3G08860,AT3G11410,AT3G18290,AT3G22190,AT3G24770,AT3G26090…
GO:BP	response to lipid	GO:0033993	FALSE	3.47327e-06	5.459261653661719	1018	297	38	23028	AT1G03840,AT1G07430,AT1G08930,AT1G26960,AT1G34210,AT1G62660,AT1G63100,AT1G68360,AT1G70700,AT1G74020,AT1G75750,AT1G77120,AT2G28350,AT2G31730,AT2G33700,AT2G34070,AT2G37220,AT2G41870,AT2G46270,AT2G47180,AT3G11410,AT3G26090,AT3G63010,AT4G05100,AT4G19700,AT4G20860,AT4G24540,AT4G34240,AT4G35230,AT5G01810,AT5G05700,AT5G24770,AT5G25160,AT5G37740,AT5G42750,AT5G46570,AT5G52310,AT5G67480
GO:BP	biological regulation	GO:0065007	FALSE	3.74565e-06	5.426472279509177	6402	297	129	23028	AT1G01100,AT1G02900,AT1G03840,AT1G07430,AT1G12110,AT1G14890,AT1G14900,AT1G17600,AT1G18330,AT1G20090,AT1G26800,AT1G26960,AT1G27350,AT1G28360,AT1G30330,AT1G34210,AT1G45170,AT1G51070,AT1G51510,AT1G53840,AT1G56150,AT1G57560,AT1G60940,AT1G62660,AT1G63020,AT1G63100,AT1G68360,AT1G69310,AT1G69440,AT1G69580,AT1G70700,AT1G73500,AT1G75270,AT1G75750,AT1G76540,AT1G77120,AT1G77450,AT1G78490,AT1G80580,AT1G80820…
GO:BP	cellular response to stimulus	GO:0051716	FALSE	6.87486e-06	5.16274	3359	297	81	23028	AT1G02900,AT1G03840,AT1G07430,AT1G12110,AT1G17600,AT1G20090,AT1G26800,AT1G27350,AT1G28360,AT1G30330,AT1G31760,AT1G34210,AT1G43910,AT1G53840,AT1G56150,AT1G60940,AT1G62660,AT1G63100,AT1G68360,AT1G68620,AT1G69480,AT1G70700,AT1G71040,AT1G73500,AT1G74020,AT1G75270,AT1G75750,AT1G76540,AT1G77120,AT1G80580,AT1G80760,AT2G19580,AT2G25100,AT2G25140,AT2G26560,AT2G28350,AT2G31270,AT2G34070,AT2G34650,AT2G36910…
GO:BP	regulation of cellular process	GO:0050794	FALSE	1.69536e-05	4.770737846992378	5002	297	106	23028	AT1G01100,AT1G02900,AT1G03840,AT1G07430,AT1G12110,AT1G14900,AT1G17600,AT1G18330,AT1G20090,AT1G26960,AT1G27350,AT1G28360,AT1G30330,AT1G34210,AT1G45170,AT1G51070,AT1G51510,AT1G56150,AT1G57560,AT1G60940,AT1G62660,AT1G63020,AT1G63100,AT1G68360,AT1G69310,AT1G69440,AT1G69580,AT1G70700,AT1G73500,AT1G75270,AT1G75750,AT1G76540,AT1G77120,AT1G77450,AT1G80580,AT2G19580,AT2G22125,AT2G23760,AT2G25000,AT2G28350…
GO:BP	response to abiotic stimulus	GO:0009628	FALSE	2.88914e-05	4.539231884900238	2187	297	59	23028	AT1G05140,AT1G08930,AT1G12110,AT1G13080,AT1G15950,AT1G20090,AT1G26800,AT1G53840,AT1G60940,AT1G62660,AT1G68620,AT1G69310,AT1G73500,AT1G77120,AT1G77760,AT1G80820,AT2G22125,AT2G25140,AT2G26560,AT2G26740,AT2G33700,AT2G34650,AT2G36910,AT2G37220,AT2G41870,AT2G47180,AT3G01470,AT3G11410,AT3G18290,AT3G21890,AT3G26090,AT3G49110,AT3G50930,AT3G51910,AT4G00430,AT4G02280,AT4G17490,AT4G20860,AT4G24540,AT4G25480…
GO:BP	regulation of biological process	GO:0050789	FALSE	3.25231e-05	4.48781	5863	297	118	23028	AT1G01100,AT1G02900,AT1G03840,AT1G07430,AT1G12110,AT1G14900,AT1G17600,AT1G18330,AT1G20090,AT1G26960,AT1G27350,AT1G28360,AT1G30330,AT1G34210,AT1G45170,AT1G51070,AT1G51510,AT1G56150,AT1G57560,AT1G60940,AT1G62660,AT1G63020,AT1G63100,AT1G68360,AT1G69310,AT1G69440,AT1G69580,AT1G70700,AT1G73500,AT1G75270,AT1G75750,AT1G76540,AT1G77120,AT1G77450,AT1G80580,AT1G80820,AT2G19580,AT2G22125,AT2G23760,AT2G25000…
GO:BP	cellular response to organic substance	GO:0071310	FALSE	4.50543e-05	4.346264034494416	1267	297	41	23028	AT1G03840,AT1G07430,AT1G12110,AT1G26800,AT1G27350,AT1G28360,AT1G30330,AT1G34210,AT1G56150,AT1G62660,AT1G63100,AT1G68360,AT1G70700,AT1G73500,AT1G75270,AT1G75750,AT1G76540,AT1G80580,AT2G19580,AT2G28350,AT2G34070,AT2G34650,AT2G36910,AT2G47170,AT3G11410,AT3G26090,AT3G50930,AT3G63010,AT4G17490,AT4G23750,AT4G35230,AT5G01810,AT5G02500,AT5G03350,AT5G25160,AT5G37740,AT5G42750,AT5G44210,AT5G46570,AT5G51190…
GO:BP	cellular response to chemical stimulus	GO:0070887	FALSE	5.25029e-05	4.279816790285516	1788	297	51	23028	AT1G03840,AT1G07430,AT1G12110,AT1G26800,AT1G27350,AT1G28360,AT1G30330,AT1G34210,AT1G53840,AT1G56150,AT1G62660,AT1G63100,AT1G68360,AT1G68620,AT1G70700,AT1G73500,AT1G75270,AT1G75750,AT1G76540,AT1G77120,AT1G80580,AT1G80760,AT2G19580,AT2G26560,AT2G28350,AT2G34070,AT2G34650,AT2G36910,AT2G47170,AT3G11410,AT3G18290,AT3G26090,AT3G49110,AT3G50930,AT3G63010,AT4G01070,AT4G17490,AT4G20860,AT4G23750,AT4G35230…
GO:BP	hormone-mediated signaling pathway	GO:0009755	FALSE	0.000109374	3.9610873870192473	1017	297	35	23028	AT1G03840,AT1G07430,AT1G12110,AT1G28360,AT1G30330,AT1G34210,AT1G56150,AT1G62660,AT1G63100,AT1G68360,AT1G70700,AT1G73500,AT1G75750,AT1G76540,AT1G80580,AT2G19580,AT2G28350,AT2G34070,AT2G34650,AT2G36910,AT2G47170,AT3G11410,AT3G26090,AT3G63010,AT4G17490,AT4G23750,AT4G35230,AT5G01810,AT5G25160,AT5G37740,AT5G42750,AT5G44210,AT5G46570,AT5G51190,AT5G60450
GO:BP	signaling	GO:0023052	FALSE	0.000132933	3.8763687698582947	2061	297	55	23028	AT1G02900,AT1G03840,AT1G07430,AT1G12110,AT1G17600,AT1G20090,AT1G27350,AT1G28360,AT1G30330,AT1G34210,AT1G56150,AT1G60940,AT1G62660,AT1G63100,AT1G68360,AT1G70700,AT1G73500,AT1G75270,AT1G75750,AT1G76540,AT1G80580,AT2G19580,AT2G28350,AT2G31270,AT2G34070,AT2G34650,AT2G36910,AT2G47170,AT3G11410,AT3G22190,AT3G24770,AT3G26090,AT3G49110,AT3G50930,AT3G61160,AT3G63010,AT4G17490,AT4G23750,AT4G35230,AT5G01810…
GO:BP	signal transduction	GO:0007165	FALSE	0.00015905	3.7984674291441647	2017	297	54	23028	AT1G02900,AT1G03840,AT1G07430,AT1G12110,AT1G17600,AT1G20090,AT1G27350,AT1G28360,AT1G30330,AT1G34210,AT1G56150,AT1G60940,AT1G62660,AT1G63100,AT1G68360,AT1G70700,AT1G73500,AT1G75270,AT1G75750,AT1G76540,AT1G80580,AT2G19580,AT2G28350,AT2G31270,AT2G34070,AT2G34650,AT2G36910,AT2G47170,AT3G11410,AT3G22190,AT3G26090,AT3G49110,AT3G50930,AT3G61160,AT3G63010,AT4G17490,AT4G23750,AT4G35230,AT5G01810,AT5G01850…
GO:BP	cellular response to hormone stimulus	GO:0032870	FALSE	0.000450266	3.346530593251369	1080	297	35	23028	AT1G03840,AT1G07430,AT1G12110,AT1G28360,AT1G30330,AT1G34210,AT1G56150,AT1G62660,AT1G63100,AT1G68360,AT1G70700,AT1G73500,AT1G75750,AT1G76540,AT1G80580,AT2G19580,AT2G28350,AT2G34070,AT2G34650,AT2G36910,AT2G47170,AT3G11410,AT3G26090,AT3G63010,AT4G17490,AT4G23750,AT4G35230,AT5G01810,AT5G25160,AT5G37740,AT5G42750,AT5G44210,AT5G46570,AT5G51190,AT5G60450
GO:BP	cellular response to endogenous stimulus	GO:0071495	FALSE	0.000844824	3.0732339091785112	1110	297	35	23028	AT1G03840,AT1G07430,AT1G12110,AT1G28360,AT1G30330,AT1G34210,AT1G56150,AT1G62660,AT1G63100,AT1G68360,AT1G70700,AT1G73500,AT1G75750,AT1G76540,AT1G80580,AT2G19580,AT2G28350,AT2G34070,AT2G34650,AT2G36910,AT2G47170,AT3G11410,AT3G26090,AT3G63010,AT4G17490,AT4G23750,AT4G35230,AT5G01810,AT5G25160,AT5G37740,AT5G42750,AT5G44210,AT5G46570,AT5G51190,AT5G60450
GO:BP	response to gibberellin	GO:0009739	FALSE	0.0033513	2.4747868945585156	150	297	11	23028	AT1G03840,AT1G07430,AT1G26960,AT1G62660,AT1G68360,AT1G75750,AT2G31730,AT3G63010,AT4G19700,AT4G24540,AT5G67480
GO:BP	response to water deprivation	GO:0009414	FALSE	0.0088182	2.0546200038901414	423	297	18	23028	AT1G08930,AT1G12110,AT1G62660,AT1G69310,AT1G77120,AT2G22125,AT2G26740,AT2G33700,AT2G41870,AT2G47180,AT3G11410,AT3G26090,AT4G00430,AT4G02280,AT4G25480,AT4G34240,AT5G05410,AT5G52310
GO:BP	response to water	GO:0009415	FALSE	0.012444846376114224	1.905010460117475	434	297	18	23028	AT1G08930,AT1G12110,AT1G62660,AT1G69310,AT1G77120,AT2G22125,AT2G26740,AT2G33700,AT2G41870,AT2G47180,AT3G11410,AT3G26090,AT4G00430,AT4G02280,AT4G25480,AT4G34240,AT5G05410,AT5G52310
GO:BP	response to acid chemical	GO:0001101	FALSE	0.030008020187700876	1.5227626566884407	464	297	18	23028	AT1G08930,AT1G12110,AT1G62660,AT1G69310,AT1G77120,AT2G22125,AT2G26740,AT2G33700,AT2G41870,AT2G47180,AT3G11410,AT3G26090,AT4G00430,AT4G02280,AT4G25480,AT4G34240,AT5G05410,AT5G52310
GO:BP	cellular process	GO:0009987	FALSE	0.0313473	1.5038002475105208	15485	297	231	23028	AT1G01100,AT1G02900,AT1G03840,AT1G06570,AT1G07430,AT1G08930,AT1G12110,AT1G14900,AT1G15950,AT1G17480,AT1G17600,AT1G18330,AT1G20090,AT1G21360,AT1G22570,AT1G22660,AT1G25500,AT1G26800,AT1G26960,AT1G27190,AT1G27350,AT1G28360,AT1G30330,AT1G30660,AT1G31760,AT1G32550,AT1G33110,AT1G34210,AT1G43910,AT1G45170,AT1G48320,AT1G50110,AT1G51070,AT1G51510,AT1G53840,AT1G56150,AT1G57560,AT1G58370,AT1G60940,AT1G61250…
GO:BP	response to alcohol	GO:0097305	FALSE	0.0356507	1.44793	606	297	21	23028	AT1G07430,AT1G08930,AT1G62660,AT1G75750,AT1G77120,AT2G28350,AT2G33700,AT2G37220,AT2G41870,AT2G45170,AT2G46270,AT2G47180,AT3G11410,AT3G26090,AT4G05100,AT4G34240,AT5G01810,AT5G05700,AT5G25160,AT5G37740,AT5G52310
GO:CC	cell periphery	GO:0071944	TRUE	0.000261184	3.5830531333495093	3400	294	79	21204	AT1G07430,AT1G08210,AT1G12110,AT1G15400,AT1G20090,AT1G25500,AT1G27190,AT1G34210,AT1G53840,AT1G58370,AT1G61250,AT1G64740,AT1G69480,AT1G74020,AT1G75270,AT1G75750,AT1G77120,AT1G80760,AT2G02100,AT2G17480,AT2G19580,AT2G22125,AT2G25470,AT2G27500,AT2G33470,AT2G34650,AT2G36350,AT2G36910,AT2G39200,AT2G41870,AT3G01100,AT3G02210,AT3G03770,AT3G07320,AT3G10960,AT3G13690,AT3G15990,AT3G22190,AT3G22790,AT3G26090…
GO:CC	plasma membrane	GO:0005886	FALSE	0.00073584	3.1332167444828993	2964	294	70	21204	AT1G07430,AT1G12110,AT1G15400,AT1G20090,AT1G25500,AT1G27190,AT1G34210,AT1G53840,AT1G61250,AT1G64740,AT1G69480,AT1G74020,AT1G75270,AT1G77120,AT1G80760,AT2G02100,AT2G17480,AT2G19580,AT2G22125,AT2G25470,AT2G27500,AT2G33470,AT2G34650,AT2G36350,AT2G36910,AT2G39200,AT2G41870,AT3G01100,AT3G02210,AT3G03770,AT3G07320,AT3G10960,AT3G13690,AT3G15990,AT3G22190,AT3G22790,AT3G26090,AT3G44990,AT4G00430,AT4G15430…
KEGG	Valine, leucine and isoleucine degradation	KEGG:00280	FALSE	0.0456054	1.3409839998444573	52	82	5	5083	AT1G50110,AT1G71180,AT3G08860,AT4G16155,AT4G34240
KEGG	Glyoxylate and dicarboxylate metabolism	KEGG:00630	FALSE	0.0458859	1.3383203113840385	77	82	6	5083	AT2G26080,AT3G15020,AT4G16155,AT4G37550,AT5G04140,AT5G16570
