# Supplementary material for: Regulation of meristem and hormone function revealed through analysis of directly-regulated SHOOT MERISTEMLESS target genes
Source: Sci Rep. 2025 Jan 2;15:240. doi: 10.1038/s41598-024-83985-1 (PMC11696002; doi:10.1038/s41598-024-83985-1)
Supplement: Supplementary file 7 — Supplementary Material 7 [file 41598_2024_83985_MOESM7_ESM.xlsx]

## Sheet: gProfiler_230517_early_responde
Supplementary Table S7. Gene Ontology Enrichment data for overlap between 859 genes associated with STM ChIP-seq peaks and early responding STM targets genes from Scofield et al., 2018. See main text for further information.
source	term_name	term_id	highlighted	adjusted_p_value	negative_log10_of_adjusted_p_value	term_size	query_size	intersection_size	effective_domain_size	intersections
GO:MF	DNA binding	GO:0003677	TRUE	4.181247852646524e-8	7.378694087927625	2536	64	27	23288	AT1G09950,AT1G14687,AT1G16530,AT1G18400,AT1G32540,AT1G49830,AT1G70510,AT2G31160,AT2G34830,AT2G37630,AT2G41370,AT2G46590,AT2G46680,AT3G15030,AT3G15170,AT3G21270,AT3G23290,AT3G24340,AT3G61250,AT4G08150,AT4G16780,AT5G10510,AT5G13330,AT5G28490,AT5G58500,AT5G65410,AT5G65510
GO:MF	sequence-specific DNA binding	GO:0043565	FALSE	1.19045e-05	4.924288484768206	1272	64	17	23288	AT1G09950,AT1G14687,AT1G16530,AT1G49830,AT1G70510,AT2G34830,AT2G37630,AT2G41370,AT2G46680,AT3G15030,AT3G15170,AT3G21270,AT4G08150,AT4G16780,AT5G10510,AT5G13330,AT5G65410
GO:MF	DNA-binding transcription factor activity	GO:0003700	TRUE	1.81726e-05	4.7405824409672945	1659	64	19	23288	AT1G13600,AT1G14687,AT1G18400,AT1G49830,AT1G70510,AT2G34830,AT2G37630,AT2G46590,AT2G46680,AT3G15030,AT3G15170,AT3G21270,AT3G61250,AT4G08150,AT4G16780,AT5G10510,AT5G13330,AT5G65410,AT5G65510
GO:MF	sequence-specific double-stranded DNA binding	GO:1990837	FALSE	1.97773e-05	4.703833682976914	999	64	15	23288	AT1G14687,AT1G16530,AT1G49830,AT1G70510,AT2G34830,AT2G37630,AT2G41370,AT2G46680,AT3G15030,AT3G15170,AT3G21270,AT4G08150,AT5G10510,AT5G13330,AT5G65410
GO:MF	transcription regulator activity	GO:0140110	FALSE	7.20083e-05	4.142617502306104	1811	64	19	23288	AT1G13600,AT1G14687,AT1G18400,AT1G49830,AT1G70510,AT2G34830,AT2G37630,AT2G46590,AT2G46680,AT3G15030,AT3G15170,AT3G21270,AT3G61250,AT4G08150,AT4G16780,AT5G10510,AT5G13330,AT5G65410,AT5G65510
GO:MF	double-stranded DNA binding	GO:0003690	FALSE	8.98376e-05	4.046541948094842	1123	64	15	23288	AT1G14687,AT1G16530,AT1G49830,AT1G70510,AT2G34830,AT2G37630,AT2G41370,AT2G46680,AT3G15030,AT3G15170,AT3G21270,AT4G08150,AT5G10510,AT5G13330,AT5G65410
GO:MF	transcription cis-regulatory region binding	GO:0000976	FALSE	0.000107758	3.967552436164772	980	64	14	23288	AT1G14687,AT1G16530,AT1G49830,AT1G70510,AT2G34830,AT2G37630,AT2G41370,AT2G46680,AT3G15170,AT3G21270,AT4G08150,AT5G10510,AT5G13330,AT5G65410
GO:MF	transcription regulatory region nucleic acid binding	GO:0001067	FALSE	0.000107758	3.967552436164772	980	64	14	23288	AT1G14687,AT1G16530,AT1G49830,AT1G70510,AT2G34830,AT2G37630,AT2G41370,AT2G46680,AT3G15170,AT3G21270,AT4G08150,AT5G10510,AT5G13330,AT5G65410
GO:MF	identical protein binding	GO:0042802	TRUE	0.00548075	2.26116	413	64	8	23288	AT1G04050,AT1G13600,AT1G14687,AT2G37630,AT4G08150,AT4G16780,AT5G11950,AT5G65410
GO:MF	protein homodimerization activity	GO:0042803	FALSE	0.012722	1.8954451447775882	229	64	6	23288	AT1G13600,AT1G14687,AT2G37630,AT4G16780,AT5G11950,AT5G65410
GO:BP	post-embryonic plant morphogenesis	GO:0090698	TRUE	1.7163577639905124e-10	9.765392181095521	201	63	12	23028	AT1G70510,AT2G31160,AT2G32280,AT2G41370,AT3G15030,AT3G23290,AT3G57130,AT4G16780,AT5G10510,AT5G28490,AT5G58500,AT5G65510
GO:BP	regionalization	GO:0003002	FALSE	6.633731038956932e-7	6.1782421406948576	172	63	9	23028	AT1G70510,AT2G31160,AT2G32280,AT2G37630,AT2G41370,AT3G57130,AT4G08150,AT5G10510,AT5G65510
GO:BP	plant organ formation	GO:1905393	FALSE	1.30528e-06	5.8842950283526045	126	63	8	23028	AT1G70510,AT2G37630,AT2G41370,AT3G15170,AT3G57130,AT4G16780,AT5G10510,AT5G65510
GO:BP	DNA-templated transcription	GO:0006351	TRUE	2.52186e-06	5.598278410870179	2538	63	25	23028	AT1G09950,AT1G13600,AT1G14687,AT1G18400,AT1G49830,AT1G70510,AT2G31160,AT2G34830,AT2G37630,AT2G46590,AT2G46680,AT3G15030,AT3G15170,AT3G21270,AT3G23290,AT3G61250,AT4G08150,AT4G16780,AT5G10510,AT5G13330,AT5G28490,AT5G53660,AT5G58500,AT5G65410,AT5G65510
GO:BP	nucleic acid-templated transcription	GO:0097659	FALSE	2.69112e-06	5.570067559391775	2546	63	25	23028	AT1G09950,AT1G13600,AT1G14687,AT1G18400,AT1G49830,AT1G70510,AT2G31160,AT2G34830,AT2G37630,AT2G46590,AT2G46680,AT3G15030,AT3G15170,AT3G21270,AT3G23290,AT3G61250,AT4G08150,AT4G16780,AT5G10510,AT5G13330,AT5G28490,AT5G53660,AT5G58500,AT5G65410,AT5G65510
GO:BP	RNA biosynthetic process	GO:0032774	FALSE	2.84791e-06	5.545473548136934	2553	63	25	23028	AT1G09950,AT1G13600,AT1G14687,AT1G18400,AT1G49830,AT1G70510,AT2G31160,AT2G34830,AT2G37630,AT2G46590,AT2G46680,AT3G15030,AT3G15170,AT3G21270,AT3G23290,AT3G61250,AT4G08150,AT4G16780,AT5G10510,AT5G13330,AT5G28490,AT5G53660,AT5G58500,AT5G65410,AT5G65510
GO:BP	pattern specification process	GO:0007389	FALSE	4.16747e-06	5.380127202835845	212	63	9	23028	AT1G70510,AT2G31160,AT2G32280,AT2G37630,AT2G41370,AT3G57130,AT4G08150,AT5G10510,AT5G65510
GO:BP	anatomical structure formation involved in morphogenesis	GO:0048646	FALSE	5.98652e-06	5.222825690145471	221	63	9	23028	AT1G70510,AT2G31160,AT2G37630,AT2G41370,AT3G15170,AT3G57130,AT4G16780,AT5G10510,AT5G65510
GO:BP	nucleobase-containing compound biosynthetic process	GO:0034654	FALSE	6.47311e-06	5.188886889763752	2875	63	26	23028	AT1G09950,AT1G13600,AT1G14687,AT1G18400,AT1G49830,AT1G70510,AT1G80050,AT2G31160,AT2G34830,AT2G37630,AT2G46590,AT2G46680,AT3G15030,AT3G15170,AT3G21270,AT3G23290,AT3G61250,AT4G08150,AT4G16780,AT5G10510,AT5G13330,AT5G28490,AT5G53660,AT5G58500,AT5G65410,AT5G65510
GO:BP	post-embryonic development	GO:0009791	TRUE	3.17192e-05	4.498677645160233	1651	63	19	23028	AT1G65480,AT1G70510,AT2G31160,AT2G32280,AT2G34830,AT2G37630,AT2G41370,AT2G46590,AT3G15030,AT3G15170,AT3G27660,AT3G57130,AT3G61250,AT4G16780,AT5G10170,AT5G10510,AT5G65410,AT5G65510,AT5G66880
GO:BP	heterocycle biosynthetic process	GO:0018130	FALSE	3.31295e-05	4.4797849789381115	3109	63	26	23028	AT1G09950,AT1G13600,AT1G14687,AT1G18400,AT1G49830,AT1G70510,AT1G80050,AT2G31160,AT2G34830,AT2G37630,AT2G46590,AT2G46680,AT3G15030,AT3G15170,AT3G21270,AT3G23290,AT3G61250,AT4G08150,AT4G16780,AT5G10510,AT5G13330,AT5G28490,AT5G53660,AT5G58500,AT5G65410,AT5G65510
GO:BP	aromatic compound biosynthetic process	GO:0019438	FALSE	5.44198e-05	4.264243129321707	3185	63	26	23028	AT1G09950,AT1G13600,AT1G14687,AT1G18400,AT1G49830,AT1G70510,AT1G80050,AT2G31160,AT2G34830,AT2G37630,AT2G46590,AT2G46680,AT3G15030,AT3G15170,AT3G21270,AT3G23290,AT3G61250,AT4G08150,AT4G16780,AT5G10510,AT5G13330,AT5G28490,AT5G53660,AT5G58500,AT5G65410,AT5G65510
GO:BP	mRNA transcription	GO:0009299	FALSE	6.10126e-05	4.2145805957082185	16	63	4	23028	AT2G31160,AT3G23290,AT5G28490,AT5G58500
GO:BP	organic cyclic compound biosynthetic process	GO:1901362	FALSE	0.000131279	3.8818051461526872	3326	63	26	23028	AT1G09950,AT1G13600,AT1G14687,AT1G18400,AT1G49830,AT1G70510,AT1G80050,AT2G31160,AT2G34830,AT2G37630,AT2G46590,AT2G46680,AT3G15030,AT3G15170,AT3G21270,AT3G23290,AT3G61250,AT4G08150,AT4G16780,AT5G10510,AT5G13330,AT5G28490,AT5G53660,AT5G58500,AT5G65410,AT5G65510
GO:BP	anatomical structure morphogenesis	GO:0009653	FALSE	0.000475253	3.3230755789434374	1049	63	14	23028	AT1G70510,AT2G31160,AT2G32280,AT2G37630,AT2G41370,AT3G15030,AT3G15170,AT3G23290,AT3G57130,AT4G16780,AT5G10510,AT5G28490,AT5G58500,AT5G65510
GO:BP	shoot system morphogenesis	GO:0010016	FALSE	0.000803855	3.0948221082342346	199	63	7	23028	AT2G32280,AT2G37630,AT2G41370,AT3G15030,AT3G15170,AT3G57130,AT4G16780
GO:BP	anatomical structure development	GO:0048856	FALSE	0.000908797	3.0415329226278502	3173	63	24	23028	AT1G65480,AT1G70510,AT2G31160,AT2G32280,AT2G34830,AT2G37630,AT2G41370,AT2G46590,AT3G15030,AT3G15170,AT3G23290,AT3G27660,AT3G57130,AT3G61250,AT4G08150,AT4G16780,AT5G10170,AT5G10510,AT5G28490,AT5G53660,AT5G58500,AT5G65410,AT5G65510,AT5G66880
GO:BP	reproductive structure development	GO:0048608	FALSE	0.00119185	2.923776903997384	1308	63	15	23028	AT1G65480,AT1G70510,AT2G31160,AT2G32280,AT2G34830,AT2G37630,AT2G41370,AT3G15030,AT3G15170,AT3G27660,AT3G57130,AT3G61250,AT5G10170,AT5G10510,AT5G65410
GO:BP	reproductive system development	GO:0061458	FALSE	0.00122622	2.9114309680244426	1311	63	15	23028	AT1G65480,AT1G70510,AT2G31160,AT2G32280,AT2G34830,AT2G37630,AT2G41370,AT3G15030,AT3G15170,AT3G27660,AT3G57130,AT3G61250,AT5G10170,AT5G10510,AT5G65410
GO:BP	proximal/distal pattern formation	GO:0009954	FALSE	0.00156072	2.806676065416984	10	63	3	23028	AT2G37630,AT2G41370,AT3G57130
GO:BP	shoot system development	GO:0048367	FALSE	0.00162323	2.7896192748676567	996	63	13	23028	AT1G65480,AT1G70510,AT2G31160,AT2G32280,AT2G37630,AT2G41370,AT3G15030,AT3G15170,AT3G57130,AT3G61250,AT4G16780,AT5G10510,AT5G53660
GO:BP	regulation of nucleic acid-templated transcription	GO:1903506	FALSE	0.00166021	2.779837837099621	2350	63	20	23028	AT1G13600,AT1G14687,AT1G18400,AT1G49830,AT1G70510,AT2G34830,AT2G37630,AT2G46590,AT2G46680,AT3G15030,AT3G15170,AT3G21270,AT3G61250,AT4G08150,AT4G16780,AT5G10510,AT5G13330,AT5G53660,AT5G65410,AT5G65510
GO:BP	regulation of RNA biosynthetic process	GO:2001141	FALSE	0.00166021	2.779837837099621	2350	63	20	23028	AT1G13600,AT1G14687,AT1G18400,AT1G49830,AT1G70510,AT2G34830,AT2G37630,AT2G46590,AT2G46680,AT3G15030,AT3G15170,AT3G21270,AT3G61250,AT4G08150,AT4G16780,AT5G10510,AT5G13330,AT5G53660,AT5G65410,AT5G65510
GO:BP	regulation of DNA-templated transcription	GO:0006355	FALSE	0.00166021	2.779837837099621	2350	63	20	23028	AT1G13600,AT1G14687,AT1G18400,AT1G49830,AT1G70510,AT2G34830,AT2G37630,AT2G46590,AT2G46680,AT3G15030,AT3G15170,AT3G21270,AT3G61250,AT4G08150,AT4G16780,AT5G10510,AT5G13330,AT5G53660,AT5G65410,AT5G65510
GO:BP	developmental process	GO:0032502	FALSE	0.0022319	2.6513247946032967	3335	63	24	23028	AT1G65480,AT1G70510,AT2G31160,AT2G32280,AT2G34830,AT2G37630,AT2G41370,AT2G46590,AT3G15030,AT3G15170,AT3G23290,AT3G27660,AT3G57130,AT3G61250,AT4G08150,AT4G16780,AT5G10170,AT5G10510,AT5G28490,AT5G53660,AT5G58500,AT5G65410,AT5G65510,AT5G66880
GO:BP	plant organ morphogenesis	GO:1905392	FALSE	0.0034862	2.4576470804390103	471	63	9	23028	AT1G70510,AT2G32280,AT2G37630,AT2G41370,AT3G15030,AT3G57130,AT4G16780,AT5G10510,AT5G65510
GO:BP	multicellular organism development	GO:0007275	FALSE	0.00359044	2.4448525668655225	2700	63	21	23028	AT1G65480,AT1G70510,AT2G31160,AT2G32280,AT2G34830,AT2G37630,AT2G41370,AT2G46590,AT3G15030,AT3G15170,AT3G27660,AT3G57130,AT3G61250,AT4G08150,AT4G16780,AT5G10170,AT5G10510,AT5G53660,AT5G65410,AT5G65510,AT5G66880
GO:BP	regulation of RNA metabolic process	GO:0051252	FALSE	0.00368357	2.433730725379287	2475	63	20	23028	AT1G13600,AT1G14687,AT1G18400,AT1G49830,AT1G70510,AT2G34830,AT2G37630,AT2G46590,AT2G46680,AT3G15030,AT3G15170,AT3G21270,AT3G61250,AT4G08150,AT4G16780,AT5G10510,AT5G13330,AT5G53660,AT5G65410,AT5G65510
GO:BP	multicellular organismal process	GO:0032501	FALSE	0.00439587	2.3569553619657317	2972	63	22	23028	AT1G65480,AT1G70510,AT2G01990,AT2G31160,AT2G32280,AT2G34830,AT2G37630,AT2G41370,AT2G46590,AT3G15030,AT3G15170,AT3G27660,AT3G57130,AT3G61250,AT4G08150,AT4G16780,AT5G10170,AT5G10510,AT5G53660,AT5G65410,AT5G65510,AT5G66880
GO:BP	regulation of gene expression	GO:0010468	FALSE	0.00461901	2.3354510850399013	2981	63	22	23028	AT1G04050,AT1G13600,AT1G14687,AT1G18400,AT1G49830,AT1G70510,AT2G34830,AT2G37630,AT2G46590,AT2G46680,AT3G15030,AT3G15170,AT3G21270,AT3G24340,AT3G61250,AT4G08150,AT4G16780,AT5G10510,AT5G13330,AT5G53660,AT5G65410,AT5G65510
GO:BP	system development	GO:0048731	FALSE	0.00550413	2.259311680477908	2096	63	18	23028	AT1G65480,AT1G70510,AT2G31160,AT2G32280,AT2G34830,AT2G37630,AT2G41370,AT3G15030,AT3G15170,AT3G27660,AT3G57130,AT3G61250,AT4G16780,AT5G10170,AT5G10510,AT5G53660,AT5G65410,AT5G65510
GO:BP	regulation of macromolecule biosynthetic process	GO:0010556	FALSE	0.00694669	2.158222079196823	2581	63	20	23028	AT1G13600,AT1G14687,AT1G18400,AT1G49830,AT1G70510,AT2G34830,AT2G37630,AT2G46590,AT2G46680,AT3G15030,AT3G15170,AT3G21270,AT3G61250,AT4G08150,AT4G16780,AT5G10510,AT5G13330,AT5G53660,AT5G65410,AT5G65510
GO:BP	meristem maintenance	GO:0010073	FALSE	0.00708988	2.1493608447198156	182	63	6	23028	AT1G65480,AT2G31160,AT2G41370,AT3G57130,AT5G10510,AT5G65510
GO:BP	biological regulation	GO:0065007	FALSE	0.00715715	2.1452597834524156	6402	63	34	23028	AT1G04050,AT1G09950,AT1G13600,AT1G14687,AT1G18400,AT1G32540,AT1G49830,AT1G65480,AT1G68710,AT1G70510,AT2G31160,AT2G32280,AT2G34830,AT2G37630,AT2G41370,AT2G46590,AT2G46680,AT2G46710,AT3G15030,AT3G15170,AT3G21270,AT3G24340,AT3G57130,AT3G61250,AT4G08150,AT4G16780,AT5G10510,AT5G11950,AT5G13330,AT5G53370,AT5G53660,AT5G65410,AT5G65510,AT5G66880
GO:BP	regulation of nucleobase-containing compound metabolic process	GO:0019219	FALSE	0.00727683	2.1380580489569465	2589	63	20	23028	AT1G13600,AT1G14687,AT1G18400,AT1G49830,AT1G70510,AT2G34830,AT2G37630,AT2G46590,AT2G46680,AT3G15030,AT3G15170,AT3G21270,AT3G61250,AT4G08150,AT4G16780,AT5G10510,AT5G13330,AT5G53660,AT5G65410,AT5G65510
GO:BP	RNA metabolic process	GO:0016070	FALSE	0.00835036	2.078294861775349	4121	63	26	23028	AT1G09950,AT1G13600,AT1G14687,AT1G18400,AT1G49830,AT1G70510,AT2G31160,AT2G34830,AT2G37630,AT2G44820,AT2G46590,AT2G46680,AT3G15030,AT3G15170,AT3G21270,AT3G23290,AT3G61250,AT4G08150,AT4G16780,AT5G10510,AT5G13330,AT5G28490,AT5G53660,AT5G58500,AT5G65410,AT5G65510
GO:BP	cellular aromatic compound metabolic process	GO:0006725	FALSE	0.00949325	2.022585299833439	5566	63	31	23028	AT1G09950,AT1G13600,AT1G14687,AT1G18400,AT1G49830,AT1G70510,AT1G80050,AT2G28130,AT2G31160,AT2G34830,AT2G37630,AT2G44820,AT2G46590,AT2G46680,AT3G15030,AT3G15170,AT3G21270,AT3G23290,AT3G50440,AT3G61250,AT4G08150,AT4G16780,AT4G37150,AT5G10510,AT5G11950,AT5G13330,AT5G28490,AT5G53660,AT5G58500,AT5G65410,AT5G65510
GO:BP	regulation of cellular biosynthetic process	GO:0031326	FALSE	0.00990459	2.0041633756825306	2643	63	20	23028	AT1G13600,AT1G14687,AT1G18400,AT1G49830,AT1G70510,AT2G34830,AT2G37630,AT2G46590,AT2G46680,AT3G15030,AT3G15170,AT3G21270,AT3G61250,AT4G08150,AT4G16780,AT5G10510,AT5G13330,AT5G53660,AT5G65410,AT5G65510
GO:BP	developmental process involved in reproduction	GO:0003006	FALSE	0.011089099758670206	1.9551037095506996	1572	63	15	23028	AT1G65480,AT1G70510,AT2G31160,AT2G32280,AT2G34830,AT2G37630,AT2G41370,AT3G15030,AT3G15170,AT3G27660,AT3G57130,AT3G61250,AT5G10170,AT5G10510,AT5G65410
GO:BP	flower development	GO:0009908	FALSE	0.011190032583854433	1.9511686488632876	545	63	9	23028	AT1G65480,AT1G70510,AT2G31160,AT2G37630,AT2G41370,AT3G15170,AT3G57130,AT3G61250,AT5G10510
GO:BP	cellular biosynthetic process	GO:0044249	FALSE	0.011894090367596382	1.9246687661899142	5625	63	31	23028	AT1G09950,AT1G10070,AT1G13600,AT1G14687,AT1G18400,AT1G49830,AT1G70510,AT1G78970,AT1G80050,AT2G31160,AT2G34830,AT2G37630,AT2G46590,AT2G46680,AT3G15030,AT3G15170,AT3G21270,AT3G23290,AT3G50440,AT3G61250,AT4G08150,AT4G16780,AT4G37150,AT5G10510,AT5G11950,AT5G13330,AT5G28490,AT5G53660,AT5G58500,AT5G65410,AT5G65510
GO:BP	maintenance of shoot apical meristem identity	GO:0010492	TRUE	0.012383061709555655	1.9071719628143127	19	63	3	23028	AT2G31160,AT5G10510,AT5G65510
GO:BP	reproductive shoot system development	GO:0090567	FALSE	0.013477592758483781	1.870387670491051	558	63	9	23028	AT1G65480,AT1G70510,AT2G31160,AT2G37630,AT2G41370,AT3G15170,AT3G57130,AT3G61250,AT5G10510
GO:BP	regulation of biosynthetic process	GO:0009889	FALSE	0.0135125	1.8692632281862533	2699	63	20	23028	AT1G13600,AT1G14687,AT1G18400,AT1G49830,AT1G70510,AT2G34830,AT2G37630,AT2G46590,AT2G46680,AT3G15030,AT3G15170,AT3G21270,AT3G61250,AT4G08150,AT4G16780,AT5G10510,AT5G13330,AT5G53660,AT5G65410,AT5G65510
GO:BP	bract morphogenesis	GO:0010433	FALSE	0.014904949278710817	1.8266694975255797	3	63	2	23028	AT2G41370,AT3G57130
GO:BP	bract formation	GO:0010434	FALSE	0.014904949278710817	1.8266694975255797	3	63	2	23028	AT2G41370,AT3G57130
GO:BP	auxin mediated signaling pathway involved in phyllotactic patterning	GO:0060774	TRUE	0.014904949278710817	1.8266694975255797	3	63	2	23028	AT5G10510,AT5G65510
GO:BP	meristem development	GO:0048507	FALSE	0.017276919779263517	1.7625336832755265	318	63	7	23028	AT1G65480,AT2G31160,AT2G41370,AT3G15170,AT3G57130,AT5G10510,AT5G65510
GO:BP	reproductive process	GO:0022414	FALSE	0.017824142011821982	1.748991366300746	1845	63	16	23028	AT1G65480,AT1G70510,AT2G01990,AT2G31160,AT2G32280,AT2G34830,AT2G37630,AT2G41370,AT3G15030,AT3G15170,AT3G27660,AT3G57130,AT3G61250,AT5G10170,AT5G10510,AT5G65410
GO:BP	reproduction	GO:0000003	FALSE	0.019948095176079622	1.7000985683488228	1862	63	16	23028	AT1G65480,AT1G70510,AT2G01990,AT2G31160,AT2G32280,AT2G34830,AT2G37630,AT2G41370,AT3G15030,AT3G15170,AT3G27660,AT3G57130,AT3G61250,AT5G10170,AT5G10510,AT5G65410
GO:BP	polarity specification of adaxial/abaxial axis	GO:0009944	TRUE	0.025613803921608277	1.5915259194040192	24	63	3	23028	AT2G37630,AT2G41370,AT3G57130
GO:BP	regulation of cellular metabolic process	GO:0031323	FALSE	0.027740681602300872	1.5568828723008932	3082	63	21	23028	AT1G13600,AT1G14687,AT1G18400,AT1G32540,AT1G49830,AT1G70510,AT2G34830,AT2G37630,AT2G46590,AT2G46680,AT3G15030,AT3G15170,AT3G21270,AT3G61250,AT4G08150,AT4G16780,AT5G10510,AT5G13330,AT5G53660,AT5G65410,AT5G65510
GO:BP	regulation of biological process	GO:0050789	FALSE	0.0284572	1.5458073811074156	5863	63	31	23028	AT1G04050,AT1G09950,AT1G13600,AT1G14687,AT1G18400,AT1G32540,AT1G49830,AT1G65480,AT1G70510,AT2G31160,AT2G32280,AT2G34830,AT2G37630,AT2G41370,AT2G46590,AT2G46680,AT2G46710,AT3G15030,AT3G15170,AT3G21270,AT3G24340,AT3G57130,AT3G61250,AT4G08150,AT4G16780,AT5G10510,AT5G13330,AT5G53660,AT5G65410,AT5G65510,AT5G66880
GO:BP	bract development	GO:0010432	FALSE	0.029757260645468277	1.5264070509929168	4	63	2	23028	AT2G41370,AT3G57130
GO:BP	leaf phyllotactic patterning	GO:0060772	TRUE	0.029757260645468277	1.5264070509929168	4	63	2	23028	AT5G10510,AT5G65510
GO:BP	regulation of cellular process	GO:0050794	FALSE	0.0315465	1.5010489271133212	5002	63	28	23028	AT1G09950,AT1G13600,AT1G14687,AT1G18400,AT1G32540,AT1G49830,AT1G65480,AT1G70510,AT2G32280,AT2G34830,AT2G37630,AT2G41370,AT2G46590,AT2G46680,AT2G46710,AT3G15030,AT3G15170,AT3G21270,AT3G57130,AT3G61250,AT4G08150,AT4G16780,AT5G10510,AT5G13330,AT5G53660,AT5G65410,AT5G65510,AT5G66880
GO:BP	meristem determinacy	GO:0010022	FALSE	0.0327749	1.4844587755056518	26	63	3	23028	AT1G65480,AT2G41370,AT3G57130
GO:BP	nucleic acid metabolic process	GO:0090304	FALSE	0.0331226	1.4798755304037736	4728	63	27	23028	AT1G09950,AT1G13600,AT1G14687,AT1G18400,AT1G49830,AT1G70510,AT2G28130,AT2G31160,AT2G34830,AT2G37630,AT2G44820,AT2G46590,AT2G46680,AT3G15030,AT3G15170,AT3G21270,AT3G23290,AT3G61250,AT4G08150,AT4G16780,AT5G10510,AT5G13330,AT5G28490,AT5G53660,AT5G58500,AT5G65410,AT5G65510
GO:BP	biosynthetic process	GO:0009058	FALSE	0.0366647	1.4357517043774397	6243	63	32	23028	AT1G09950,AT1G10070,AT1G13600,AT1G14687,AT1G18400,AT1G49830,AT1G70510,AT1G78970,AT1G80050,AT2G31160,AT2G34830,AT2G37630,AT2G46590,AT2G46680,AT3G15030,AT3G15170,AT3G21270,AT3G23290,AT3G50440,AT3G61250,AT4G08150,AT4G16780,AT4G37150,AT5G10170,AT5G10510,AT5G11950,AT5G13330,AT5G28490,AT5G53660,AT5G58500,AT5G65410,AT5G65510
GO:BP	regulation of metabolic process	GO:0019222	FALSE	0.0374567	1.4264703180177396	3661	63	23	23028	AT1G04050,AT1G13600,AT1G14687,AT1G18400,AT1G32540,AT1G49830,AT1G70510,AT2G34830,AT2G37630,AT2G46590,AT2G46680,AT3G15030,AT3G15170,AT3G21270,AT3G24340,AT3G61250,AT4G08150,AT4G16780,AT5G10510,AT5G13330,AT5G53660,AT5G65410,AT5G65510
GO:BP	regulation of macromolecule metabolic process	GO:0060255	FALSE	0.0381614	1.4183760459343078	3404	63	22	23028	AT1G04050,AT1G13600,AT1G14687,AT1G18400,AT1G49830,AT1G70510,AT2G34830,AT2G37630,AT2G46590,AT2G46680,AT3G15030,AT3G15170,AT3G21270,AT3G24340,AT3G61250,AT4G08150,AT4G16780,AT5G10510,AT5G13330,AT5G53660,AT5G65410,AT5G65510
GO:BP	nucleobase-containing compound metabolic process	GO:0006139	FALSE	0.0435023	1.3614880399654201	5088	63	28	23028	AT1G09950,AT1G13600,AT1G14687,AT1G18400,AT1G49830,AT1G70510,AT1G80050,AT2G28130,AT2G31160,AT2G34830,AT2G37630,AT2G44820,AT2G46590,AT2G46680,AT3G15030,AT3G15170,AT3G21270,AT3G23290,AT3G61250,AT4G08150,AT4G16780,AT5G10510,AT5G13330,AT5G28490,AT5G53660,AT5G58500,AT5G65410,AT5G65510
GO:BP	adaxial/abaxial axis specification	GO:0009943	FALSE	0.0457924	1.3392065021245998	29	63	3	23028	AT2G37630,AT2G41370,AT3G57130
GO:BP	organic cyclic compound metabolic process	GO:1901360	FALSE	0.0460236	1.3370197917166364	5697	63	30	23028	AT1G09950,AT1G13600,AT1G14687,AT1G18400,AT1G49830,AT1G70510,AT1G80050,AT2G28130,AT2G31160,AT2G34830,AT2G37630,AT2G44820,AT2G46590,AT2G46680,AT3G15030,AT3G15170,AT3G21270,AT3G23290,AT3G50440,AT3G61250,AT4G08150,AT4G16780,AT4G37150,AT5G10510,AT5G13330,AT5G28490,AT5G53660,AT5G58500,AT5G65410,AT5G65510
GO:BP	plant organ development	GO:0099402	FALSE	0.0462603	1.3347913412426478	1172	63	12	23028	AT1G70510,AT2G31160,AT2G32280,AT2G37630,AT2G41370,AT3G15030,AT3G15170,AT3G57130,AT4G16780,AT5G10510,AT5G53660,AT5G65510
GO:BP	heterocycle metabolic process	GO:0046483	FALSE	0.0496577	1.3040131838278846	5419	63	29	23028	AT1G09950,AT1G13600,AT1G14687,AT1G18400,AT1G49830,AT1G70510,AT1G80050,AT2G28130,AT2G31160,AT2G34830,AT2G37630,AT2G44820,AT2G46590,AT2G46680,AT3G15030,AT3G15170,AT3G21270,AT3G23290,AT3G61250,AT4G08150,AT4G16780,AT5G10510,AT5G11950,AT5G13330,AT5G28490,AT5G53660,AT5G58500,AT5G65410,AT5G65510
GO:CC	nucleus	GO:0005634	TRUE	0.00198545	2.7021409810904187	6396	62	35	21204	AT1G04050,AT1G14687,AT1G16530,AT1G18400,AT1G22160,AT1G32540,AT1G49830,AT1G65480,AT1G70510,AT2G28130,AT2G31160,AT2G34830,AT2G37630,AT2G41370,AT2G44820,AT2G46590,AT2G46680,AT3G15030,AT3G15170,AT3G21270,AT3G23290,AT3G24340,AT3G57130,AT3G61250,AT4G08150,AT4G16780,AT5G10510,AT5G11950,AT5G13330,AT5G28490,AT5G53660,AT5G58500,AT5G65410,AT5G65510,AT5G66880
