# Supplementary material for: Regulation of meristem and hormone function revealed through analysis of directly-regulated SHOOT MERISTEMLESS target genes
Source: Sci Rep. 2025 Jan 2;15:240. doi: 10.1038/s41598-024-83985-1 (PMC11696002; doi:10.1038/s41598-024-83985-1)
Supplement: Supplementary file 8 — Supplementary Material 8 [file 41598_2024_83985_MOESM8_ESM.xlsx]

## Sheet: Sheet1
Supplementray Table S9. 33 Transcription factor-encoding genes used for Bayesian network construction.
Locus ID	Gene Name	Distance To TSS	Regulation	Description
AT1G04050	SUVR1	0	+	SUVR1 (ARABIDOPSIS HOMOLOG OF SU(VAR)3-9 1); histone-lysine N-methyltransferase
AT1G09950	RAS1	-46	+	RESPONSE TO ABA AND SALT 1
AT1G13600	bZIP58	-2114	+	basic leucine-zipper 58 transcription factor
AT1G14687	HB32/ ZHD14	815	+	HOMEOBOX PROTEIN 32
AT1G16530	ASL9/ LBD3	331	+	ASL9 (ASYMMETRIC LEAVES 2 LIKE 9)/ LOB domain-containing protein 3
AT1G18400	BEE1	1925	+	BR enhanced expression 1 helix-loop-helix protein
AT1G49830	AT1G49830	1398	+	Basic helix-loop-helix (BHLH) DNA-binding superfamily protein
At1g62360	STM	N/A	N/A	KNOTTED-1 like homeodomain transcription factor SHOOT MERISTEMLESS
AT1G70510	KNAT2	-820	+	KNOTTED-like from Arabidopsis thaliana 2
AT2G01300	At2g01300	0	+	Mediator of RNA polymerase II transcription subunit
AT2G31160	LSH3	-2103	+	LIGHT SENSITIVE HYPOCOTYLS 3/ LIGHT-DEPENDENT SHORT HYPOCOTYLS 3
AT2G34830	WRKY35	3597	+	WRKY DNA-BINDING PROTEIN 35
AT2G37630	AS1	-2192	+	ASYMMETRIC LEAVES 1 myb-like HTH transcriptional regulator family protein
AT2G41370	BOP2	-1172	+	BLADE ON PETIOLE 2 Ankyrin repeat family protein / BTB/POZ domain-containing protein
AT2G46590	DOF2.5/ DAG2	-119	+	DOF AFFECTING GERMINATION 2; Dof zinc finger protein DOF2.5
AT2G46680	ATHB7/ HB7	-4120	+	ARABIDOPSIS THALIANA HOMEOBOX 7
AT3G11090	LBD21	-320	+	LOB DOMAIN-CONTAINING PROTEIN 21
AT3G15030	TCP4	-3067	-	TCP family transcription factor 4
AT3G15170	CUC1	-48	+	CUP-SHAPED COTYLEDON1 NAC domain transcriptional regulator
AT3G21270	DOF2	-1175	+	DOF ZINC FINGER PROTEIN 2
AT3G23290	LSH4	-0.308666	+	LIGHT SENSITIVE HYPOCOTYLS 4/ LIGHT-DEPENDENT SHORT HYPOCOTYLS 4
AT3G24340	CHR40/ CLSY4	0	+	CHROMATIN REMODELING 40/ CLASSY4
AT3G57130	BOP1	-2533	+	BLADE ON PETIOLE 1 Ankyrin repeat family protein / BTB/POZ domain-containing protein
AT3G61250	MYB17	-154	+	MYB DOMAIN PROTEIN 17
AT4G08150	KNAT1/ BP	0	+	KNOTTED-like from Arabidopsis thaliana 1/ BREVIPEDICELLUS
AT4G16780	HB2/ HAT4	-1487	+	Homeobox protein 2
AT5G10510	AIL6/ PLT3	1691	+	AINTEGUMENTA-like 6/ PLETHORA 3
AT5G13330	RAP2.6L	71	+	RELATED TO AP2 6L
AT5G28490	LSH1	0	+	LIGHT-DEPENDENT SHORT HYPOCOTYLS 1/ LIGHT-SENSITIVE SHORT HYPOCOTYLS; ORGAN BOUNDARY 2
AT5G53660	GRF7	-414	+	GROWTH-REGULATING FACTOR 7
AT5G58500	LSH5	0	+	LIGHT SENSITIVE HYPOCOTYLS 5/ LIGHT-DEPENDENT SHORT HYPOCOTYLS 5
AT5G65410	HB25/ ZHD1	-1497	+	HOMEOBOX PROTEIN 25
AT5G65510	AIL7/ PLT7	1059	+	AINTEGUMENTA-like 7/ PLETHORA 7
