# Supplementary material for: Regulation of meristem and hormone function revealed through analysis of directly-regulated SHOOT MERISTEMLESS target genes
Source: Sci Rep. 2025 Jan 2;15:240. doi: 10.1038/s41598-024-83985-1 (PMC11696002; doi:10.1038/s41598-024-83985-1)
Supplement: Supplementary file 9 — Supplementary Material 9 [file 41598_2024_83985_MOESM9_ESM.xlsx]

## Sheet: Late Responders - Annotated
Supplementary Figure S6. Overlap between 859 genes associated with STM ChIP-seq peaks and late responding target genes from Scofield et al., 2018. See main text for details.
Locus ID	Gene Name	Distance to TSS	Regulation direction	Description
AT1G01100	RPP1A	0	+	60S acidic ribosomal protein family
AT1G02900	RALF1	886	+	rapid alkalinization factor 1
AT1G03840	MGP	-2703	-	MAGPIE C2H2 and C2HC zinc fingers superfamily protein
AT1G05140	ARASP2	0	-	Peptidase M50 family protein
AT1G05350	AT1G05350	0	+	NAD(P)-binding Rossmann-fold superfamily protein
AT1G05410	AT1G05410	0	+	CDPK adapter, putative (DUF1423)
AT1G06570	HPD/ PDS1	0	-	4-hydroxyphenylpyruvate dioxygenase
AT1G06980	AT1G06980	2710	-	6,7-dimethyl-8-ribityllumazine synthase
AT1G07430	AIP1/ HAI2	-37	-	highly ABA-induced PP2C protein 2
AT1G08210	AT1G08210	0	+	aspartyl protease family protein
AT1G08930	ERD6	0	+	EARLY RESPONSE TO DEHYDRATION 6/ Major facilitator superfamily protein
AT1G09520	AT1G09520	-503	+	hypothetical protein
AT1G11710	AT1G11710	-681	+	Pentatricopeptide repeat (PPR) superfamily protein
AT1G12110	NRT1.1	-1439	-	nitrate transporter 1.1
AT1G13080	CYP71B2	0	+	cytochrome P450, family 71, subfamily B, polypeptide 2
AT1G14340	AT1G14340	-787	+	RNA-binding (RRM/RBD/RNP motifs) family protein
AT1G14890	AT1G14890	1008	+	Plant invertase/pectin methylesterase inhibitor superfamily protein
AT1G14900	HMGA	1184	+	HIGH MOBILITY GROUP A
AT1G15400	AT1G15400	623	+	hypothetical protein
AT1G15950	CCR1	213	+	cinnamoyl coa reductase 1
AT1G17480	IQD7	0	+	IQ-domain 7
AT1G17600	AT1G17600	-393	-	Disease resistance protein (TIR-NBS-LRR class) family
AT1G18330	EPR1	-198	+	EARLY-PHYTOCHROME-RESPONSIVE1 Homeodomain-like superfamily protein
AT1G20090	ARAC4/ ROP2	-840	-	RHO-related protein from plants 2
AT1G21360	GLTP2	427	+	glycolipid transfer protein 2
AT1G21830	AT1G21830	-1246	+	hypothetical protein
AT1G22570	NPF5.15	-449	+	peptide transporter/ Major facilitator superfamily protein
AT1G22660	AT1G22660	-310	-	Polynucleotide adenylyltransferase family protein
AT1G24600	AT1G24600	-611	-	hypothetical protein
AT1G25500	AT1G25500	-756	+	Plasma-membrane choline transporter family protein
AT1G26800	MPSR1	0	+	E3 ubiquitin-protein ligase MPSR1 / RING/U-box domain-containing protein
AT1G26960	HB23	-569	+	homeobox protein 23
AT1G27190	AT1G27190	2518	-	Leucine-rich repeat protein kinase family protein
AT1G27350	RAMP4	0	+	Ribosome associated membrane protein RAMP4
AT1G28360	ERF12	-1586	+	Ethylene-responsive transcription factor 12
AT1G30330	ARF6	-2006	+	auxin response factor 6
AT1G30660	AT1G30660	-1594	+	nucleic acid binding protein
AT1G31760	AT1G31760	-395	+	SWIB/MDM2 domain superfamily protein
AT1G32550	FDC2	1160	-	FERREDOXIN C 2
AT1G33110	DTX21	826	+	MATE efflux family protein
AT1G34210	SERK2	0	+	somatic embryosis receptor-like kinase 2
AT1G43910	AT1G43910	0	+	P-loop containing nucleoside triphosphate hydrolases superfamily protein
AT1G45170	OEP24A	0	-	outer envelope pore 24B-like protein
AT1G48320	DHNAT1	0	-	1,4-dihydroxy-2-naphthoyl-CoA thioesterase 1
AT1G50110	BCAT6	0	-	D-aminoacid aminotransferase-like PLP-dependent enzymes superfamily protein
AT1G51070	bHLH115	0	+	basic helix-loop-helix (bHLH) DNA-binding superfamily protein
AT1G51510	Y14	-559	-	RNA-binding (RRM/RBD/RNP motifs) family protein
AT1G53840	PME1	140	-	pectin methylesterase 1
AT1G54740	AT1G54740	-12	+	FANTASTIC four-like protein (DUF3049)
AT1G55820	GIP1L	0	+	lysine-specific demethylase, putative (DUF1296) / GBF-interacting protein 1-like
AT1G56150	SAUR71	-34	+	SAUR-like auxin-responsive protein family
AT1G57560	MYB50	-179	+	myb domain protein 50
AT1G57790	AT1G57790	0	+	F-box family protein
AT1G58370	RXF12	-3302	-	glycosyl hydrolase family 10 protein / carbohydrate-binding domain-containing protein
AT1G60940	SRK2B/ SNRK2.10	0	+	SNF1-related protein kinase 2.10
AT1G61250	SC3	-166	+	secretory carrier 3
AT1G62660	BFRUCT3	-3279	-	beta-fructofuranosidase/ Glycosyl hydrolases family 32 protein
AT1G63020	NRPD1	-1421	+	nuclear RNA polymerase D1A
AT1G63100	SCL28	0	+	scarecrow-like protein 28
AT1G63240	AT1G63240	0	-	hypothetical protein
AT1G63480	AHL12	-1045	-	AT hook motif DNA-binding family protein
AT1G64740	TUBA1	0	+	alpha-1 tubulin
AT1G65810	AT1G65810	-391	+	P-loop containing nucleoside triphosphate hydrolases superfamily protein
AT1G65930	CICDH	3225	+	isocitrate dehydrogenase
AT1G66940	AT1G66940	0	-	kinase-like protein
AT1G67050	AT1G67050	1857	-	membrane-associated kinase regulator
AT1G68360	GIS3	-1866	+	Zinc finger protein GIS3
AT1G68500	AT1G68500	-1883	-	hypothetical protein predicted by genefinder
AT1G68620	CXE6	0	-	Carboxylesterase 6 - alpha/beta-Hydrolases superfamily protein
AT1G69310	WRKY57	0	+	WRKY DNA-binding protein 57
AT1G69430	AT1G69430	1798	-	Son of sevenless protein
AT1G69440	AGO7/ ZIP	1481	+	ARGONAUTE7/ ZIPPY
AT1G69480	AT1G69480	0	+	EXS (ERD1/XPR1/SYG1) family protein
AT1G69580	AT1G69580	-2601	+	Homeodomain-like superfamily protein
AT1G70700	JAZ9/ TIFY7	2776	+	TIFY domain/Divergent CCT motif family protein
AT1G71040	LPR2	-1351	+	Cupredoxin superfamily protein
AT1G71180	AT1G71180	0	+	6-phosphogluconate dehydrogenase family protein
AT1G71970	AT1G71970	-110	+	hypothetical protein
AT1G72510	AT1G72510	-1786	+	DUF1677 family protein (DUF1677)
AT1G73390	AT1G73390	-118	-	Endosomal targeting BRO1-like domain-containing protein
AT1G73500	MKK9	2078	+	MAP kinase kinase 9
AT1G74020	SS2	-677	+	strictosidine synthase 2
AT1G75170	AT1G75170	0	+	Sec14p-like phosphatidylinositol transfer family protein
AT1G75270	DHAR2	0	+	dehydroascorbate reductase 2
AT1G75750	GASA1	-2072	+	GAST1 protein homolog 1
AT1G76540	CDKB2-1	0	+	cyclin-dependent kinase B2;1
AT1G77120	ADH1	0	+	alcohol dehydrogenase 1
AT1G77450	NAC032	1444	+	NAC domain containing protein 32
AT1G77760	NIA1	3639	+	nitrate reductase 1
AT1G78020	FLZ6	-1520	-	FCS-Like Zinc finger 6/ senescence-associated family protein, putative (DUF581)
AT1G78170	AT1G78170	-809	-	E3 ubiquitin-protein ligase
AT1G78490	CYP708A3	659	+	cytochrome P450, family 708, subfamily A, polypeptide 3
AT1G80580	ERF084	-420	+	ethylene-responsive transcription factor ERF084
AT1G80760	NIP6-1	-1075	+	NOD26-like intrinsic protein 6;1
AT1G80820	CCR2	1320	+	cinnamoyl coa reductase
AT2G02100	PDF2.2/ LCR69	0	+	low-molecular-weight cysteine-rich 69
AT2G15050	LTP7	4817	+	lipid transfer protein
AT2G17480	MLO8	-2848	+	Seven transmembrane MLO family protein
AT2G19580	TET2	0	-	tetraspanin2
AT2G20060	AT2G20060	-1374	+	50S ribosomal protein L4
AT2G20940	AT2G20940	0	+	putative transmembrane protein (DUF1279)
AT2G22125	CSI1	-2201	+	cellulose synthase-interactive protein 1
AT2G23170	GH3.3	-2123	+	Auxin-responsive GH3 family protein
AT2G23390	AT2G23390	0	-	hypothetical acyl-CoA associated protein
AT2G23600	ACL	0	+	acetone-cyanohydrin lyase
AT2G23690	AT2G23690	1733	+	HTH-type transcriptional regulator
AT2G23760	BLH4	-1190	-	BEL1-like homeodomain 4
AT2G25000	WRKY60	-454	+	WRKY DNA-binding protein 60
AT2G25100	AT2G25100	2341	-	Polynucleotidyl transferase, ribonuclease H-like superfamily protein
AT2G25140	CLPB4	0	+	casein lytic proteinase B4
AT2G25470	AtRLP21	0	+	receptor like protein 21
AT2G26080	GLDP2	178	-	glycine decarboxylase P-protein 2
AT2G26560	PLP2	-1118	-	phospholipase A 2A
AT2G26740	ATSEH	0	+	soluble epoxide hydrolase
AT2G26750	AT2G26750	0	+	alpha/beta-Hydrolases superfamily protein
AT2G27500	AT2G27500	-465	+	putative glucan endo-1,3-beta-glucosidase
AT2G27680	AT2G27680	-715	-	NAD(P)-linked oxidoreductase superfamily protein
AT2G27830	AT2G27830	-478	+	hypothetical protein
AT2G27920	SCPL51	2692	+	serine carboxypeptidase-like 51
AT2G28000	CPN60A1	-588/ 0	-	chaperonin-60alpha
AT2G28080	UGT86A2	3074	-	UDP-Glycosyltransferase superfamily protein
AT2G28350	ARF10	-3992	+	auxin response factor 10
AT2G28605	PPD2	2571	-	Photosystem II reaction center PsbP family protein
AT2G31270	CDT1A	4051	-	CDT1-like protein A
AT2G31730	bHLH154	-238	+	basic helix-loop-helix (bHLH) DNA-binding superfamily protein
AT2G32930	ZFN2	-2724	-	zinc finger nuclease 2
AT2G33470	GLTP1	-356	+	glycolipid transfer protein 1
AT2G33700	PP2C27	-155	+	Protein phosphatase 2C family protein
AT2G34070	TBL37	1356	+	TRICHOME BIREFRINGENCE-LIKE 37
AT2G34480	AT2G34480	-117	+	Ribosomal protein L18ae/LX family protein
AT2G34650	PID	-1868	+	PID (PINOID) protein kinase
AT2G35390	PRS1	0	-	Phosphoribosyltransferase family protein
AT2G35860	FLA16	0	-	FASCICLIN-like arabinogalactan protein 16
AT2G35950	EDA12	-1054	+	embryo sac development arrest 12
AT2G36350	KIPK2	0	+	Protein kinase superfamily protein
AT2G36910	ABCB1	-176	+	ATP binding cassette subfamily B1
AT2G37220	CP29B	3493	-	RNA-binding (RRM/RBD/RNP motifs) family protein
AT2G39200	MLO12	0	-	Seven transmembrane MLO12 (MILDEW RESISTANCE LOCUS O 12) protein
AT2G39560	AT2G39560	-422	-	Putative membrane lipoprotein
AT2G41380	AT2G41380	-2544	+	S-adenosyl-L-methionine-dependent methyltransferases superfamily protein
AT2G41870	REM4.2	0	-	Remorin family protein
AT2G41880	GK-1	2629	-	guanylate kinase 1
AT2G42570	TBL39	-3123	+	TRICHOME BIREFRINGENCE-LIKE 39
AT2G45170	ATG8E	-1526	+	Autophagy-related protein 8e
AT2G46270	GBF3	-285	+	G-box binding factor 3
AT2G46600	KIC	-73	+	Calcium-binding EF-hand family protein
AT2G47170	ARF1	-1491	+	ADP-ribosylation factor 1/ Ras-related small GTP-binding family protein
AT2G47180	GOLS1	-646	+	galactinol synthase 1
AT2G47790	GTS1	-364	+	Transducin/WD40 repeat-like superfamily protein
AT3G01100	HYP1	0	-	hypothetical protein 1
AT3G01470	HB1/ HAT5	-453	+	homeobox protein 1
AT3G02210	COBL1	157	+	COBRA-like protein 1
AT3G02910	AT3G02910	-627	+	AIG2-like (avirulence induced family protein)
AT3G03300	DCL2	0	+	dicer-like 2
AT3G03770	AT3G03770	-682	-	Leucine-rich repeat protein kinase family protein
AT3G04000	ChlADR2	0	-	NADPH-dependent aldehyde reductase 2%2C chloroplastic
AT3G04600	AT3G04600	-348	+	tryptophanyl-tRNA synthetase-like protein
AT3G05770	AT3G05770	-642	+	hypothetical protein /// hypothetical protein
AT3G06870	AT3G06870	-770	-	proline-rich family protein
AT3G07320	AT3G07320	-454	+	O-Glycosyl hydrolases family 17 protein
AT3G07550	FBL12	-297	+	F-box/LRR-repeat protein 12/ RNI-like superfamily protein
AT3G08860	PYD4	-428	+	PYRIMIDINE 4
AT3G10960	AZG1	1888	-	AZA-GUANINE RESISTANT1
AT3G11410	PP2CA	2817	-	PROTEIN PHOSPHATASE 2CA
AT3G12610	DRT100	-911	-	DRT100 (DNA-DAMAGE REPAIR/TOLERATION 100)
AT3G13080	ABCC3/ MRP3	-984	+	MRP-like ATP-binding cassette C3
AT3G13690	AT3G13690	-1412	+	kinase with adenine nucleotide alpha hydrolases-like domain-containing protein
AT3G13740	AT3G13740	1665	-	Ribonuclease III family protein
AT3G14310	PME3	850	+	pectin methylesterase 3
AT3G14620	CYP72A8	0	+	cytochrome P450, family 72, subfamily A, polypeptide 8
AT3G15020	mMDH2	2146	+	Lactate/malate dehydrogenase family protein
AT3G15530	AT3G15530	-567	+	S-adenosyl-L-methionine-dependent methyltransferases superfamily protein
AT3G15990	SULTR3;4	1439	-	sulfate transporter 3;4
AT3G16290	FTSHI2/ EMB2083	0	-	AAA-type ATPase family protein
AT3G16520	UGT88A1	0	-	UDP-glucosyl transferase 88A1
AT3G18290	BTS	-2254	-	zinc finger protein-like protein
AT3G19390	RD21C	0	+	Granulin repeat cysteine protease family protein
AT3G21890	MIP1B/ BBX31	-1856	-	B-box type zinc finger family protein
AT3G22190	IQD5	0	+	IQ-domain 5
AT3G22790	NET1A	0	+	Kinase interacting (KIP1-like) family protein
AT3G23930	AT3G23930	0	+	troponin T, skeletal protein
AT3G24770	CLE41	-2181	+	CLAVATA3/ESR (CLE)-related protein 41
AT3G24780	AT3G24780	244	+	hypothetical protein
AT3G25640	AT3G25640	-2693	+	MIZU-KUSSEI-like protein (Protein of unknown function, DUF617)
AT3G26090	RGS1	0	+	REGULATOR OF G-PROTEIN SIGNALING 1
AT3G27540	AT3G27540	0	-	beta-1,4-N-acetylglucosaminyltransferase family protein
AT3G29400	EXO70E1	2514	-	exocyst subunit exo70 family protein E1
AT3G29760	AT3G29760	0	-	Haloacid dehalogenase-like hydrolase (HAD) superfamily protein
AT3G44970	AT3G44970	3472	+	Cytochrome P450 superfamily protein
AT3G44990	XTH31	2425	+	Xyloglucan endotransglucosylase/hydrolase protein 31 / xyloglucan endo-transglycosylase-related 8
AT3G49110	PER33/ PRXCA	-40	+	Peroxidase 33/ CA
AT3G49940	LBD38	1966	+	LOB domain-containing protein 38
AT3G50930	HSR4/BCS1	0	+	HYPER-SENSITIVITY-RELATED 4 / cytochrome BC1 synthesis
AT3G51330	AT3G51330	-2	+	Eukaryotic aspartyl protease family protein
AT3G51750	AT3G51750	0	-	hypothetical protein
AT3G51840	ACX4	-1133	+	acyl-CoA oxidase 4
AT3G51910	HSFA7A	-913/ -4251	+	heat shock transcription factor A7A
AT3G52180	DSP4/ SEX4	0	-	STARCH-EXCESS 4/ dual specificity protein phosphatase (DsPTP1) family protein
AT3G54400	AT3G54400	841	-	Eukaryotic aspartyl protease family protein
AT3G54790	PUB3	-26	-	U-box domain-containing protein 3/ ARM repeat superfamily protein
AT3G55290	AT3G55290	-271	-	NAD(P)-binding Rossmann-fold superfamily protein
AT3G55560	AHL15/ AGF2	0	+	AT-hook protein of GA feedback 2
AT3G55610	P5CSB/ P5CS2	-2004	-	delta 1-pyrroline-5-carboxylate synthase 2
AT3G56080	AT3G56080	0	+	S-adenosyl-L-methionine-dependent methyltransferases superfamily protein
AT3G61160	AT3G61160	-124	+	shaggy-related protein kinase beta
AT3G62000	AT3G62000	-645	-	S-adenosyl-L-methionine-dependent methyltransferases superfamily protein
AT3G62110	AT3G62110	281	+	Pectin lyase-like superfamily protein
AT3G62630	AT3G62630	2857	+	stress response NST1-like protein (DUF1645)
AT3G62650	AT3G62650	-48	+	hypothetical protein
AT3G63010	GID1B	-477	+	GA INSENSITIVE DWARF1B
AT4G00355	ATI2	0	+	ATG8-interacting protein 2/ mesoderm induction early response protein
AT4G00430	PIP1.4	-918	+	plasma membrane intrinsic protein 1;4
AT4G01070	UGT72B1	-1460	+	UDP-Glycosyltransferase superfamily protein
AT4G02280	SUS3	4746	+	sucrose synthase 3
AT4G02380	SAG21	1817	+	SENESCENCE-ASSOCIATED GENE 21
AT4G02940	ALKBH10B	1923	-	oxidoreductase, 2OG-Fe(II) oxygenase family protein
AT4G04320	AT4G04320	0	+	malonyl-CoA decarboxylase family protein
AT4G05100	MYB74	1887	+	myb domain protein 74
AT4G12440	APT4	-1749	+	adenine phosphoribosyl transferase 4
AT4G13180	AT4G13180	0	+	NAD(P)-binding Rossmann-fold superfamily protein
AT4G13640	UNE16	0	+	Homeodomain-like superfamily protein /unfertilized embryo sac 16
AT4G15430	AT4G15430	-1151	+	ERD (early-responsive to dehydration stress) family protein
AT4G15545	AT4G15545	0	-	putative PH-response transcription factor
AT4G15620	AT4G15620	0	-	hypothetical protein
AT4G16155	LPD2	3707	-	dihydrolipoamide dehydrogenase
AT4G17490	ERF6	84	+	ethylene responsive element binding factor 6
AT4G18040	EIF4E1	-1511	+	Eukaryotic translation initiation factor 4E-1
AT4G19700	BOI	-1197	+	E3 ubiquitin-protein ligase /SBP (S-ribonuclease binding protein) family protein
AT4G19710	AKHSDH2	-2379	-	aspartate kinase-homoserine dehydrogenase ii
AT4G20010	OSB2/ PTAC9	-57	-	plastid transcriptionally active 9
AT4G20860	FAD-OXR	0	+	FAD-binding Berberine family protein
AT4G21120	CAT1/ AAT1	1413	+	amino acid transporter 1
AT4G21510	SKIP27/ FBS2	0	+	F-box family protein SKIP27
AT4G21910	AT4G21910	2982	+	MATE efflux family protein
AT4G22280	AT4G22280	0	+	F-box/RNI-like superfamily protein
AT4G22570	APT3	1360	-	adenine phosphoribosyl transferase 3
AT4G22590	TPPG	424	-	trehalose-6-phosphate phosphatase G
AT4G22690	CYP706A1	0	+	cytochrome P450, family 706, subfamily A, polypeptide 1
AT4G23250	EMB1290	0	-	cysteine-rich receptor-like protein kinase 17 / EMBRYO DEFECTIVE 1290
AT4G23750	CRF2	1917	-	cytokinin response factor 2
AT4G24000	CSLG2	-1832	+	cellulose synthase like G2
AT4G24540	AGL24	-389	+	AGAMOUS-like 24
AT4G25480	ATCBF3/ DREB1A	1307	-	C-REPEAT BINDING FACTOR 3/ DEHYDRATION RESPONSE ELEMENT B1A
AT4G25900	AT4G25900	0	+	Galactose mutarotase-like superfamily protein
AT4G26740	PXG1/ ATS1	0	+	peroxygenase 1
AT4G27300	SD1-1	-135	+	G-type lectin S-receptor-like serine/threonine-protein kinase SD1-1
AT4G27970	SLAH2	0	+	SLAC1 homologue 2
AT4G28390	AAC3	0	+	ADP/ATP carrier 3
AT4G28490	RLK5/ HAE	-200	-	Leucine-rich receptor-like protein kinase 5
AT4G30270	XTH24	-2780	+	xyloglucan endotransglucosylase/hydrolase 24
AT4G30490	AT4G30490	-285	-	AFG1-like ATPase family protein
AT4G30630	AT4G30630	0	+	hypothetical protein
AT4G30935	WRKY32	-101	+	WRKY DNA-binding protein 32
AT4G30950	FAD6	-1721	-	fatty acid desaturase 6
AT4G31330	AT4G31330	0	+	putative transmembrane protein
AT4G31615	REM2	0	+	Transcriptional factor B3 family protein
AT4G31890	AT4G31890	1823	+	ARM repeat superfamily protein
AT4G32980	ATH1	0	+	homeobox protein ATH1
AT4G34240	ALDH3I1	0	-	aldehyde dehydrogenase 3I1
AT4G35060	HIPP25	-2137	+	Heavy metal transport/detoxification superfamily protein / heavy metal associated isoprenylated plant protein 25
AT4G35230	BSK1	-239	+	BR-signaling kinase 1
AT4G36000	AT4G36000	-488	+	Pathosis-related thaumatin superfamily protein
AT4G36860	AT4G36860	-2489	+	LIM domain-containing protein
AT4G37550	AT4G37550	0	+	Acetamidase/Formamidase family protein
AT4G37740	GRF2	-2736	-	GROWTH-REGULATING FACTOR 2
AT4G38520	AT4G38520	0	+	Protein phosphatase 2C family protein
AT4G38580	HIPP26/ FP6	0	+	farnesylated protein 6
AT4G38660	AT4G38660	1677	-	Pathosis-related thaumatin superfamily protein
AT5G01810	CIPK15	-75	+	CBL-interacting protein kinase 15
AT5G01850	AT5G01850	-3229	+	Protein kinase superfamily protein
AT5G02500	MED37E/ HSC70-1	0	+	heat shock cognate protein 70-1
AT5G03140	LECRK82	-2007	-	Concanavalin A-like lectin protein kinase family protein
AT5G03350	LLP	-52	-	lectin family protein
AT5G03690	FBA4	2062	+	fructose-bisphosphate aldolase 4
AT5G04140	GLU1	0	-	glutamate synthase 1
AT5G05410	DREB2A	0	-	Dehydration-responsive element-binding protein 2A
AT5G05700	ATE1	4008	+	arginine-tRNA protein transferase 1
AT5G06790	AT5G06790	-638	-	hypothetical protein
AT5G07200	GA20OX3	-2178	+	gibberellin 20-oxidase 3
AT5G07350	TUDOR1	-912	+	TUDOR-SN protein 1
AT5G08260	SCPL35	1488	+	serine carboxypeptidase-like 35
AT5G09450	AT5G09450	1920	+	Tetratricopeptide repeat (TPR)-like superfamily protein
AT5G09460	SACL1	2721	+	transcription factor bHLH143
AT5G09870	CESA5	-1320	+	cellulose synthase 5
AT5G10930	CIPK5	1900	-	CBL-interacting protein kinase 5
AT5G10960	CAF1-10	1902	+	CCR4-ASSOCIATED FACTOR -like protein/ Polynucleotidyl transferase, ribonuclease H-like superfamily protein
AT5G11070	AT5G11070	1576	+	hypothetical protein
AT5G11710	EPSIN1	-234	+	clathrin interactor EPSIN1/ ENTH/VHS family protein
AT5G11970	AT5G11970	-339	+	ABC family ABC transporter, putative (DUF3511)
AT5G14120	AT5G14120	139	+	Major facilitator superfamily protein
AT5G14640	ASK5/ SK13	-119	-	shaggy-like kinase 13
AT5G14790	AT5G14790	-83	+	ARM repeat superfamily protein
AT5G15830	bZIP3	-2027	+	basic leucine-zipper 3
AT5G16570	GLN1-4	4284	-	glutamine synthetase 1;4
AT5G17230	PSY	0	-	PHYTOENE SYNTHASE
AT5G17790	VAR3	-100	-	zinc finger (Ran-binding) family protein VARIEGATED3
AT5G18840	AT5G18840	-1831	+	Major facilitator superfamily protein / sugar transporter ERD6-like 16
AT5G19440	AT5G19440	0	+	cinnamyl-alcohol dehydrogenase - like protein/ NAD(P)-binding Rossmann-fold superfamily protein
AT5G19875	AT5G19875	1307	-	hypothetical protein
AT5G20140	AT5G20140	-193	-	SOUL heme-binding family protein
AT5G20950	AT5G20950	-222	+	Glycosyl hydrolase family protein
AT5G21100	AT5G21100	-204	+	Plant L-ascorbate oxidase
AT5G22460	AT5G22460	0	+	alpha/beta-Hydrolases superfamily protein
AT5G22920	RZPF34	-271	+	CHY-type/CTCHY-type/RING-type Zinc finger protein
AT5G24770	VSP2	0	-	vegetative storage protein 2
AT5G24910	CYP714A1	583	+	cytochrome P450, family 714, subfamily A, polypeptide 1
AT5G25160	ZFP3	-4213	+	zinc finger protein 3
AT5G25240	AT5G25240	0	+	stress induced protein
AT5G27220	AT5G27220	-107	+	Frigida-like protein
AT5G27360	SFP2	-111	+	Major facilitator superfamily protein/ carbohydrate transmembrane transporter
AT5G37740	AT5G37740	565	+	Calcium-dependent lipid-binding (CaLB domain) family protein
AT5G37790	AT5G37790	-5162	-	Protein kinase superfamily protein
AT5G38300	AT5G38300	1174	-	homeobox Hox-B3-like protein
AT5G39050	PMAT1	-3132	+	HXXXD-type acyl-transferase family protein
AT5G40850	UPM1	0	+	urophorphyrin methylase 1
AT5G41670	PGD3	2483	+	6-phosphogluconate dehydrogenase family protein
AT5G42220	AT5G42220	24	+	Ubiquitin-like superfamily protein
AT5G42680	AT5G42680	-877	+	MIZU-KUSSEI-like protein (Protein of unknown function, DUF617)
AT5G42750	BKI1	2940	-	BRI1 kinase inhibitor 1
AT5G43910	AT5G43910	0	+	pfkB-like carbohydrate kinase family protein
AT5G44210	ERF9	1251	+	Ethylene-responsive transcription factor 9
AT5G44380	AT5G44380	1157	+	FAD-binding Berberine family protein
AT5G45700	AT5G45700	1104	-	Haloacid dehalogenase-like hydrolase (HAD) superfamily protein
AT5G46450	AT5G46450	0	+	Disease resistance protein (TIR-NBS-LRR class) family
AT5G46570	BSK2	-663	-	BR-signaling kinase 2
AT5G47700	RPP1C	0	+	60S acidic ribosomal protein family
AT5G51190	ERF105	-224	+	Ethylene-responsive transcription factor ERF105 / Integrase-type DNA-binding superfamily protein
AT5G52310	RD29A/ LTI78	0	-	low-temperature-responsive protein 78 (LTI78) / desiccation-responsive protein 29A (RD29A)
AT5G52640	HSP90-1	0	+	heat shock protein 90.1
AT5G53120	SPDS3	-564	+	spermidine synthase 3
AT5G53400	BOB1	0	+	HSP20-like chaperones superfamily protein
AT5G54160	OMT1	-982	+	O-methyltransferase 1
AT5G55530	AT5G55530	0	+	Calcium-dependent lipid-binding (CaLB domain) family protein
AT5G55550	AT5G55550	-1103	+	RNA-binding (RRM/RBD/RNP motifs) family protein
AT5G57180	CIA2	2711	-	chloroplast import apparatus 2
AT5G58350	WNK4	0	+	with no lysine (K) kinase 4
AT5G58590	RANBP1	0	+	RAN binding protein 1
AT5G58650	PSY1	-47	+	plant peptide containing sulfated tyrosine 1
AT5G59080	AT5G59080	0	+	hypothetical protein
AT5G60400	AT5G60400	0	+	hypothetical protein
AT5G60450	ARF4	-1749	+	auxin response factor 4
AT5G60460	AT5G60460	1602	+	Preprotein translocase Sec, Sec61-beta subunit protein
AT5G60680	AT5G60680	4343	+	hypothetical protein
AT5G60790	ABCF1	-608	+	ABC transporter F family member 1
AT5G61120	AT5G61120	-38	+	putative zinc ion-binding protein
AT5G61460	SMC6B/ MIM	0	+	P-loop containing nucleoside triphosphate hydrolases superfamily protein /MIM (hypersensitive to MMS, irradiation and MMC)/ Structural maintenance of chromosomes protein 6B
AT5G61560	AT5G61560	0	-	U-box domain-containing protein kinase family protein
AT5G62230	ERL1	-70	+	LRR receptor-like serine/threonine-protein kinase ERECTA-like 1
AT5G63450	CYP94B1	-1849	+	cytochrome P450, family 94, subfamily B, polypeptide 1
AT5G64330	NPH3	3331	-	NON-PHOTOTROPIC HYPOCOTYL 3
AT5G64400	AT5G64400	0	+	CHCH domain protein
AT5G64660	PUB27/ CMPG2	-674	+	U-box domain-containing protein 27 /CYS, MET, PRO, and GLY protein 2
AT5G65210	TGA1	-3214	+	TGACG SEQUENCE-SPECIFIC BINDING PROTEIN 1
AT5G66310	KIN7H	-459	-	Kinesin-like protein KIN-7H/ ATP binding microtubule motor family protein
AT5G66770	AT5G66770	-602	+	GRAS family transcription factor
AT5G67350	AT5G67350	-948	+	hypothetical protein
AT5G67380	CKA1	0	+	casein kinase alpha 1
AT5G67480	BT4	1921	+	BTB and TAZ domain protein 4
