# Supplementary material for: Regulation of meristem and hormone function revealed through analysis of directly-regulated SHOOT MERISTEMLESS target genes
Source: Sci Rep. 2025 Jan 2;15:240. doi: 10.1038/s41598-024-83985-1 (PMC11696002; doi:10.1038/s41598-024-83985-1)
Supplement: Supplementary file 10 — Supplementary Material 10 [file 41598_2024_83985_MOESM10_ESM.xlsx]

## Sheet: Sheet1
Supplementary Table S10. Primer sequences used for qRT-PCR
F = Forward primer
R= Reverse primer
Gene	Primer sequence (5' to 3')
ACT2F	ACATTGTGCTCAGTGGTGGA
ACT2R	CTGAGGGAAGCAAGAATGGA
LBD21F	TTTACGGTTGCATTGGAGCC
LBD21R	ACCCATCAAGCAACATCAAGT
GRF7F	TTAGGTGTAATCGGGTCGGG
GRF7R	CCAGAGATCGCCAAATTCGT
At1g49830F	AACCCTCTTGACGACGAAGA
At1g49830R	ACTGTTGGTGTGACTGGTGA
HB32F	GAGGATGACACGGAGGAGAC
HB32R	CGAGTAACACCAATCCCTTCAC
HB7F	GGTTAGACCGGAGATGGAGA
HB7R	TCAGCTGGTTCAACAATGTTCA
LSH4F	GTTCTTCGGACACCCAAACC
LSH4R	GCTGATCCCACGTGCTTTAG
RAP2.6LF	GAACTCACCTCCTCCTCGAC
RAP2.6LR	CTTCTTCACGCTGCTGTTGT
CHR40F	GTTATTGGGCCAGCAACATT
CHR40R	TGCTCCATGATCAGCTTCAG
CUC1F	TCCTCCGCTAAGGATGAATG
CUC1R	GAGCGGGAAGGAATGTATGA
STMF	GGCTGGACCAGAAACAGATAA
STMR	AAAGCATGGTGGAGGAGATG
AIL7F	CTTCCGTCCTCTTCTCCCTC
AIL7R	TCAGCTTGGTTCATAGGAGCT
HB25F	ACGGCTGAGCAAAAGGAAAG
HB25R	GATGAAGTGGTGAAGGCGAC
KNAT1F	TGGCCATATCCTTCTGAGTC
KNAT1R	CCATCCATCACCATGAACTG
KNAT2F	CTACTGAAGGCGACAAAATATCTC
KNAT2R	TATCAAACGGCATGTTCTCC
TCP4F	GGAGCAACCGATACAGGAAA
TCP4R	TGGAGATGGATTGGTGATGA
