# Supplementary material for: Regulation of meristem and hormone function revealed through analysis of directly-regulated SHOOT MERISTEMLESS target genes
Source: Sci Rep. 2025 Jan 2;15:240. doi: 10.1038/s41598-024-83985-1 (PMC11696002; doi:10.1038/s41598-024-83985-1)
Supplement: Supplementary file 12 — Supplementary Material 12 [file 41598_2024_83985_MOESM12_ESM.tf]

AC  positions_7nt_m2
XX
ID  positions_7nt_m2positions_7nt_m2
XX
DE  wwwtkTGATGTGACAwgAcaww
P0           a         c         g         t
1           76        27        41        72
2           67        37        42        70
3           81        27        47        61
4           53        19        33       111
5           41        23        97        55
6           26         8        13       169
7            7        12       186        11
8          192         2         9        13
9           16        13         7       180
10          20         8       153        35
11          20        14        14       168
12          10         4       197         5
13         206         2         1         7
14          19       166        10        21
15         148        16        17        35
16         102        20        32        62
17          28        16       128        44
18         155         7        18        36
19          46       120        19        31
20         122        14        29        51
21          77        40        34        65
22          79        29        47        61
XX
BA  216 sequences
XX
BS  ATTTGAGTTTTGACAAGACAAC; site_0; 1; 22; 0; p
BS  TTGTGTGAAGTGATATGACATA; site_1; 1; 22; 0; p
BS  TGATTTGACAAGACAAGACAGT; site_2; 1; 22; 0; p
BS  AAAAATGATTTGACAAGACAAG; site_3; 1; 22; 0; p
BS  ATAGATGATGCGACAGGAAGCA; site_4; 1; 22; 0; p
BS  ACAATTGATGTGACAATTATTT; site_5; 1; 22; 0; p
BS  CCGATGGATTTGACAAAACTTA; site_6; 1; 22; 0; p
BS  GCATGTGATGTGAGACCATTGG; site_7; 1; 22; 0; p
BS  GTGCATGAGGTGACAATTGACT; site_8; 1; 22; 0; p
BS  ATAGGTGATGTGACATTGACAA; site_9; 1; 22; 0; p
BS  TTCAGTGATGTGACGCAGCGTT; site_10; 1; 22; 0; p
BS  ACTAGTGATACGACGATACTGG; site_11; 1; 22; 0; p
BS  GCACATGATGAGACATGCGAAG; site_12; 1; 22; 0; p
BS  TGTTGGGATGTGAAAGGACTCT; site_13; 1; 22; 0; p
BS  ATGTATGACAAGACAAGACAAT; site_14; 1; 22; 0; p
BS  AAGAGAGATGTGATAGGAAATC; site_15; 1; 22; 0; p
BS  AAATGTGATGTGACAAACATGT; site_16; 1; 22; 0; p
BS  TAAGCTGATGTGACTACAAAAT; site_17; 1; 22; 0; p
BS  AAATATGATGTGACAGAACATT; site_18; 1; 22; 0; p
BS  AAAAGTGATGGGACTTGAATAA; site_19; 1; 22; 0; p
BS  AAAAGTCATGTGACATGAGTTA; site_20; 1; 22; 0; p
BS  TTGTCTAGTGTGACATGACATC; site_21; 1; 22; 0; p
BS  ATCCCTGATGTTAGAAGTTAGC; site_22; 1; 22; 0; p
BS  AAACATGATGTGACACTCCCCC; site_23; 1; 22; 0; p
BS  TGATGTGTTTTGACAATAAATG; site_24; 1; 22; 0; p
BS  CAGTTTGATGTGACTTGACAGG; site_25; 1; 22; 0; p
BS  TGATGTGACTTGACAGGTTACA; site_26; 1; 22; 0; p
BS  AATGATGGTATGACATGACAAT; site_27; 1; 22; 0; p
BS  CGATTTGATGTGATGTGAAATG; site_28; 1; 22; 0; p
BS  TGATGTGATGTGAAATGAGTTA; site_29; 1; 22; 0; p
BS  GCCTGACATGTGACAATATATG; site_30; 1; 22; 0; p
BS  TCACATGAGGTGACAAAATACC; site_31; 1; 22; 0; p
BS  AGAAGTGATGTGACGGATCCTA; site_32; 1; 22; 0; p
BS  GAAACTGATGTGTCAATATCTA; site_33; 1; 22; 0; p
BS  GTGAGGGAAATGACATGACATA; site_34; 1; 22; 0; p
BS  AATTTGGTTGAGACAAGACTCT; site_35; 1; 22; 0; p
BS  ACTTTACATGTGACATGACAAT; site_36; 1; 22; 0; p
BS  TGCAGTGATGAGACAAGTCGGA; site_37; 1; 22; 0; p
BS  ACACCTGATCTGACTGCACTTT; site_38; 1; 22; 0; p
BS  CTAATTGATTAGACAAGAACCA; site_39; 1; 22; 0; p
BS  AATTCTGATGTGACAATAAAAA; site_40; 1; 22; 0; p
BS  GTCGATGATTTGATAAGACATG; site_41; 1; 22; 0; p
BS  ATAGATGATGAGTCGATACACG; site_42; 1; 22; 0; p
BS  ATAAGAGATGAGACATGACGAT; site_43; 1; 22; 0; p
BS  TTGTGAGTTGTGACTGAACATA; site_44; 1; 22; 0; p
BS  TCAGGTGATGTGAGCCTACATA; site_45; 1; 22; 0; p
BS  TGTTGTTATGTGAAAAGACAGA; site_46; 1; 22; 0; p
BS  CTATTTAACGTGACTCGACTAG; site_47; 1; 22; 0; p
BS  AAAGGTGGTGAGACAAAACAAG; site_48; 1; 22; 0; p
BS  CCAAATGATGTTACTATACTAT; site_49; 1; 22; 0; p
BS  ATAATTGTTGTGAAAGGACTTT; site_50; 1; 22; 0; p
BS  AACGCTGACGTGACAAGATCAC; site_51; 1; 22; 0; p
BS  CCATGTGATGCGACTTGATTTG; site_52; 1; 22; 0; p
BS  GTGTCGGATGTGACAACTATAT; site_53; 1; 22; 0; p
BS  TTGAGTTGTGTGACAATACATG; site_54; 1; 22; 0; p
BS  ATCACTGATCTGACTGGTCTAA; site_55; 1; 22; 0; p
BS  TGATGTGATGTGAGATGAGAAG; site_56; 1; 22; 0; p
BS  AGTAATAATGAGACAAGAGAGA; site_57; 1; 22; 0; p
BS  ATGACTGATGTGAAATAACTAA; site_58; 1; 22; 0; p
BS  TGATTTGAGGTGATAAGACGCA; site_59; 1; 22; 0; p
BS  ATTTTGGAATTGACAAGACGTA; site_60; 1; 22; 0; p
BS  GCTTCTGACGAGACAAGATAAG; site_61; 1; 22; 0; p
BS  AGTTTTGCGGTGACACGACTTT; site_62; 1; 22; 0; p
BS  CACTCTGATGTGATTTCACATA; site_63; 1; 22; 0; p
BS  TTGAATGTTGTGACTCGATAGG; site_64; 1; 22; 0; p
BS  ATGTGTGATGTGTCATCATTGA; site_65; 1; 22; 0; p
BS  CAATGTGATGTGACAACAAACT; site_66; 1; 22; 0; p
BS  TCTTGTGAAGTGACAACTTGAA; site_67; 1; 22; 0; p
BS  TATGGAGATTTGACAAGAGAGA; site_68; 1; 22; 0; p
BS  CCCTGCGATGTGACGTGGGGCT; site_69; 1; 22; 0; p
BS  TGATCTTATGTGACAGTGCATC; site_70; 1; 22; 0; p
BS  GAATGTGATATAACTAGTCAAC; site_71; 1; 22; 0; p
BS  GTATTAGATGAGACTAGACGAT; site_72; 1; 22; 0; p
BS  GCGATCGATTTGACAATGCACT; site_73; 1; 22; 0; p
BS  ACATGAGATATGACAAAAGGGA; site_74; 1; 22; 0; p
BS  TCTGATGATCTGAGCAGCCATA; site_75; 1; 22; 0; p
BS  TCTCGTGATGTAAAAGGACATG; site_76; 1; 22; 0; p
BS  CTCTGACAAGTGACAAGACAAG; site_77; 1; 22; 0; p
BS  AATATTGATTTGACTTAACATA; site_78; 1; 22; 0; p
BS  AGAAGTGATGGGAGATGTCAGA; site_79; 1; 22; 0; p
BS  TGTGCTGATGTGACCATTCGAT; site_80; 1; 22; 0; p
BS  TTTTGCGATGTGAAAGCATAGT; site_81; 1; 22; 0; p
BS  GGATGGGATGGGACCATAAATA; site_82; 1; 22; 0; p
BS  TATAGACTAGTGACAAGACAAT; site_83; 1; 22; 0; p
BS  ATGATTGATTTGACTAGGAAAT; site_84; 1; 22; 0; p
BS  CATTGTGATGTGACCTCAGTAC; site_85; 1; 22; 0; p
BS  TTATGTGATGTAACGTTTCAAA; site_86; 1; 22; 0; p
BS  ACCATAGATGTGACATAACTCG; site_87; 1; 22; 0; p
BS  AAATTTGATATGACTTAACAAA; site_88; 1; 22; 0; p
BS  TAGTAGGGAGTGACAAGACATT; site_89; 1; 22; 0; p
BS  TAGTGTGATATGCCAGGTAGAT; site_90; 1; 22; 0; p
BS  TAGAGTGATTTGACTCGAATAC; site_91; 1; 22; 0; p
BS  GACGTTGATGTGACTACACGTG; site_92; 1; 22; 0; p
BS  TAGTGTGTTGTGATATGAATCA; site_93; 1; 22; 0; p
BS  TGAGATGATGTGACAATGTGGC; site_94; 1; 22; 0; p
BS  TGATCTGATCTAACACAACACC; site_95; 1; 22; 0; p
BS  CTCTACGATGTAACATTACAAC; site_96; 1; 22; 0; p
BS  TAACGTAAGGTGACAAGACACG; site_97; 1; 22; 0; p
BS  AATTTTGATTTGACAAGTATCT; site_98; 1; 22; 0; p
BS  CTTTTAGATGTGAAAGGACAAA; site_99; 1; 22; 0; p
BS  GAGTGTGTGGTGACACGAACAA; site_100; 1; 22; 0; p
BS  TAGATAGATGCGACAATAACAA; site_101; 1; 22; 0; p
BS  TATAGCGATGTGACATTATTGG; site_102; 1; 22; 0; p
BS  TTAGGTGATGGGACAATCAGTG; site_103; 1; 22; 0; p
BS  TAATGACAACTGACAAGACACG; site_104; 1; 22; 0; p
BS  TATGTGAATGTGACTATACAAT; site_105; 1; 22; 0; p
BS  ACGTTTGATATGACAAAAAATT; site_106; 1; 22; 0; p
BS  CAAGTTGATGTGACCTTTCACA; site_107; 1; 22; 0; p
BS  TAGTTCGATAAGACATGACAAA; site_108; 1; 22; 0; p
BS  TTTAATGATGTGACGTGACATT; site_109; 1; 22; 0; p
BS  TGATGTGACGTGACATTATGCT; site_110; 1; 22; 0; p
BS  TCATGTGATTTGAAAGGATAAA; site_111; 1; 22; 0; p
BS  AATTTTTATGTTACAAGAAAAA; site_112; 1; 22; 0; p
BS  TTCTATGATTTGACAAAAAAAA; site_113; 1; 22; 0; p
BS  AATGGTTATGTGACATGTAAAT; site_114; 1; 22; 0; p
BS  AGTTCTGATGTGAAATGCACGA; site_115; 1; 22; 0; p
BS  TGATATGATGTTATAACAGATA; site_116; 1; 22; 0; p
BS  TTGTGTGATGTGACACTTCACA; site_117; 1; 22; 0; p
BS  TGTAATGATGTGACTTGCAAAT; site_118; 1; 22; 0; p
BS  TGGAGTGATGCGATAGTACACT; site_119; 1; 22; 0; p
BS  ATTTTTGATGAAACAAGTCAGA; site_120; 1; 22; 0; p
BS  GTTGTTGAAGTGACACGATAAC; site_121; 1; 22; 0; p
BS  AGACGTGATTTGATAAATCAGA; site_122; 1; 22; 0; p
BS  TTACTTGAAGCGACATTACATT; site_123; 1; 22; 0; p
BS  TAAATTGATGTGAAAAGAAGTG; site_124; 1; 22; 0; p
BS  AATAATGATGCGAACCGACAAC; site_125; 1; 22; 0; p
BS  TACTGTGAGGTAAAAAGAATAG; site_126; 1; 22; 0; p
BS  ATTTATGATTGGACAATTCATA; site_127; 1; 22; 0; p
BS  ATTTATGATTGGACAAGTTAAA; site_128; 1; 22; 0; p
BS  ATTTATGATTGGACAAGTTAAA; site_129; 1; 22; 0; p
BS  CAAATTGATCTGTCTAGACATC; site_130; 1; 22; 0; p
BS  AGTTGTGATGGGACAAAGAAAG; site_131; 1; 22; 0; p
BS  TAGTTTGATTTGACAATGCTTA; site_132; 1; 22; 0; p
BS  AGATTTGATGGCACAATACAAA; site_133; 1; 22; 0; p
BS  TTGAGTGGATTGACAAGACGTC; site_134; 1; 22; 0; p
BS  TCGTTTGATGCGAAAAGTCTCG; site_135; 1; 22; 0; p
BS  TGATGTGATGAGACGTTAAAGG; site_136; 1; 22; 0; p
BS  TTTGATGATGTGATGAGACGTT; site_137; 1; 22; 0; p
BS  ACATTTGATGTGACATTGTAAG; site_138; 1; 22; 0; p
BS  GTCAATGATTTGACGTGACGCA; site_139; 1; 22; 0; p
BS  AATTGTGATGAGATTAGGTAGA; site_140; 1; 22; 0; p
BS  AATTATGATGTGATCGGAATCT; site_141; 1; 22; 0; p
BS  ATCTCTGATTTGACATGTCAGG; site_142; 1; 22; 0; p
BS  GGTGATGATGTGTCTAGTCGTA; site_143; 1; 22; 0; p
BS  AGATGTGATGTGAATAGAATTG; site_144; 1; 22; 0; p
BS  CATTCGCATGTGACAGTACTAT; site_145; 1; 22; 0; p
BS  ACACTTGGTTTGACAAGACTGT; site_146; 1; 22; 0; p
BS  AAAGGTGAAGAGACGAGACAAC; site_147; 1; 22; 0; p
BS  TCTTTTTATTTGACAGGACAGT; site_148; 1; 22; 0; p
BS  AATGGAGATATGATTAGACTTA; site_149; 1; 22; 0; p
BS  GTAAGTGACGTGACAATGACAG; site_150; 1; 22; 0; p
BS  CGTCATGACGTGACTAGTCAAG; site_151; 1; 22; 0; p
BS  ACTTGTGATGTGAGGATAAGAG; site_152; 1; 22; 0; p
BS  TTACTTGAAGTGACACGATTCA; site_153; 1; 22; 0; p
BS  GATTGTGATGTGACAGAGACAC; site_154; 1; 22; 0; p
BS  ACGAGGGATGGGACATAACTAT; site_155; 1; 22; 0; p
BS  TAGTGTGATTTGACCTGGTACA; site_156; 1; 22; 0; p
BS  CAGTGTCTTATGACAAGAGATA; site_157; 1; 22; 0; p
BS  CGTTCTGATGTGAGTGAACGGA; site_158; 1; 22; 0; p
BS  GCTCACGATTTAACAAGACTAG; site_159; 1; 22; 0; p
BS  CCATGTGATGTGACGTGTTTTT; site_160; 1; 22; 0; p
BS  TGATGTGATGTGACCATGCTTT; site_161; 1; 22; 0; p
BS  TTTGGTTGTGTGACTAGACAAT; site_162; 1; 22; 0; p
BS  GGCTGTTCTTAGACAAGACATT; site_163; 1; 22; 0; p
BS  CTTTTTCATGTGATAATACACA; site_164; 1; 22; 0; p
BS  GTCCTCGATGCGACACGATACC; site_165; 1; 22; 0; p
BS  GCAAGTGAAGCGACAGGTAAAG; site_166; 1; 22; 0; p
BS  CAATGTGATGTGACCATGAAGA; site_167; 1; 22; 0; p
BS  GATGGTGATGCGACATGTTAAA; site_168; 1; 22; 0; p
BS  GCAGTTGATGTGACTTGTTTAT; site_169; 1; 22; 0; p
BS  CTAGGTGATTTGACATTTCATG; site_170; 1; 22; 0; p
BS  TCCAATGATGTGACTTCACTTT; site_171; 1; 22; 0; p
BS  ATATGACTTGTGACCAGGCAAA; site_172; 1; 22; 0; p
BS  AGATTTGATTTGACAGAACAGA; site_173; 1; 22; 0; p
BS  CCATGTGATATGAAACGAATTT; site_174; 1; 22; 0; p
BS  ATATGTGATGTGATACAAAATA; site_175; 1; 22; 0; p
BS  GTGTGTGATGTGACCTGTAACA; site_176; 1; 22; 0; p
BS  AAACAAGATGTGACTGTACAAC; site_177; 1; 22; 0; p
BS  GAGAGTGAAAAGACAAGACAAA; site_178; 1; 22; 0; p
BS  TTGTGTGTTGTGAAATTACTGT; site_179; 1; 22; 0; p
BS  ACTAGAGATGGGACCTGACATC; site_180; 1; 22; 0; p
BS  TTGTGTGATTTGATATTACATT; site_181; 1; 22; 0; p
BS  TTGTATGATCTGTCAGGAATAG; site_182; 1; 22; 0; p
BS  GTGCATGATGTGATATGAGCGA; site_183; 1; 22; 0; p
BS  GACATTGACGTGACTTGACTTA; site_184; 1; 22; 0; p
BS  AGCTATGATATAACATGACACA; site_185; 1; 22; 0; p
BS  GTCTATGATATGATTAGACTTC; site_186; 1; 22; 0; p
BS  TGATTGGATATGACAGAACAAC; site_187; 1; 22; 0; p
BS  TTATGAGATGTCACATGATGAT; site_188; 1; 22; 0; p
BS  ACACCTGGAGTGAAAAGACGAT; site_189; 1; 22; 0; p
BS  GAGTTTTATATGTCAAGACAAA; site_190; 1; 22; 0; p
BS  ATGTGAGATTTGACAAGTGAAT; site_191; 1; 22; 0; p
BS  GATTTTGATGTGACATCAAATG; site_192; 1; 22; 0; p
BS  AGTCCTGACGTGACATGGCTCA; site_193; 1; 22; 0; p
BS  ATGTGTGATGTGATGCGATGTG; site_194; 1; 22; 0; p
BS  GATAGAGATGAGACACAACACA; site_195; 1; 22; 0; p
BS  TGGAGTAATGCTACGAGACACC; site_196; 1; 22; 0; p
BS  GTTGATGATCTGACAACACACG; site_197; 1; 22; 0; p
BS  TTATCAAATGGGACAAGACGTT; site_198; 1; 22; 0; p
BS  GGTGCTGATGTGGCAGCAGATA; site_199; 1; 22; 0; p
BS  TTCTTTTATGTGCGAAGACTAA; site_200; 1; 22; 0; p
BS  GAAGATGTTGTGACATGAGTCC; site_201; 1; 22; 0; p
BS  ACAGATGACTCGACAAGACAGC; site_202; 1; 22; 0; p
BS  AAAAGTGATGTAAAAAGTCAGA; site_203; 1; 22; 0; p
BS  CAGTGTCATGTGACATAAATAT; site_204; 1; 22; 0; p
BS  TATATTTATGTCACATGACACT; site_205; 1; 22; 0; p
BS  GAGTTTGATATGACCGGACCGT; site_206; 1; 22; 0; p
BS  GTTGGAGATGGGACGTGACATA; site_207; 1; 22; 0; p
BS  AGATGGGACGTGACATAATACT; site_208; 1; 22; 0; p
BS  ATGAGACATGTGACAAGAGGCT; site_209; 1; 22; 0; p
BS  GGTATTGATGCGATTGGACATG; site_210; 1; 22; 0; p
BS  TTGATAGATTGGACAAGACAAC; site_211; 1; 22; 0; p
BS  ATCTTTGATGTGACCGGTAAAG; site_212; 1; 22; 0; p
BS  AAGGTTGATGTCACAAAACTAA; site_213; 1; 22; 0; p
BS  CTCTGTGATGTGACTCGAGGTG; site_214; 1; 22; 0; p
BS  GACAGTGATGTGAGAGGAGCGG; site_215; 1; 22; 0; p
CC  program: transfac
CC  matrix.nb: 11
CC  accession: positions_7nt_m2
CC  AC: positions_7nt_m2
CC  id: positions_7nt_m2
CC  name: positions_7nt_m2positions_7nt_m2
CC  version: 
CC  name: positions_7nt_m2positions_7nt_m2
CC  description: wwwtkTGATGTGACAwgAcaww
CC  statistical_basis: 216 sequences
CC  transfac_consensus: 
CC  matrix.nb: 11
CC  sites: 216
CC  bg_markov_order: 3
CC  consensus.strict: gggtgtGatGtGACaaGaCacg
CC  consensus.strict.rc: CGTGTCTTGTCACATCACACCC
CC  consensus.IUPAC: dsrtgtGatGtGACaaGaCamr
CC  consensus.IUPAC.rc: YKTGTCTTGTCACATCACAYSH
CC  consensus.regexp: [agt][cg][ag]tgtGatGtGACaaGaCa[ac][ag]
CC  consensus.regexp.rc: [CT][GT]TGTCTTGTCACATCACA[CT][CG][ACT]
XX
//
AC  positions_7nt_m1
XX
ID  positions_7nt_m1positions_7nt_m1
XX
DE  wwwwkTGATGTGACakwww
P0           a         c         g         t
1          119        48        79       128
2          111        69        73       121
3          139        50        80       105
4          101        32        60       181
5           49        53       159       113
6           41        15        27       291
7           14        10       339        11
8          337         9         9        19
9           27        13         6       328
10          23        18       292        41
11          15        18        15       326
12          16         8       335        15
13         343         5         7        19
14          38       279        20        37
15         243        34        33        64
16          55        36       186        97
17         126        63        74       111
18         130        48        65       131
19         130        63        70       111
XX
BA  374 sequences
XX
BS  ATATGTGCTGTGAAGGCCA; site_0; 1; 19; 0; p
BS  TTAATGGATGTGATAGTCA; site_1; 1; 19; 0; p
BS  CTTTTTGATCCGACAGGTA; site_2; 1; 19; 0; p
BS  TGAAGTGATATGACATAAT; site_3; 1; 19; 0; p
BS  ACATTTGATGTGGCTGGAT; site_4; 1; 19; 0; p
BS  ATAGATGATGCGACAGGAA; site_5; 1; 19; 0; p
BS  ACAATTGATGTGACAATTA; site_6; 1; 19; 0; p
BS  TGTTGTGAAGTTCCAGAAT; site_7; 1; 19; 0; p
BS  GCATGTGATGTGAGACCAT; site_8; 1; 19; 0; p
BS  GTGCATGAGGTGACAATTG; site_9; 1; 19; 0; p
BS  ACAATTGACTTGACAGGTT; site_10; 1; 19; 0; p
BS  TAAAAAGAAGTGACAGAGA; site_11; 1; 19; 0; p
BS  CAAAGTGATGTGATTCCTA; site_12; 1; 19; 0; p
BS  TAAAGTGATGTGAAAAATT; site_13; 1; 19; 0; p
BS  ATTTGTGATCTGACGTTTG; site_14; 1; 19; 0; p
BS  CTTTGTGATGTGAGAGTTA; site_15; 1; 19; 0; p
BS  ATAGGTGATGTGACATTGA; site_16; 1; 19; 0; p
BS  TATGTTAATTTGACAGAAT; site_17; 1; 19; 0; p
BS  TATATTGACGTGACATAGT; site_18; 1; 19; 0; p
BS  CAGTGTGATGTGACGGTGT; site_19; 1; 19; 0; p
BS  TTCAGTGATGTGACGCAGC; site_20; 1; 19; 0; p
BS  CCCGCTGATTTGACACATG; site_21; 1; 19; 0; p
BS  GGCGTTGATCTGACCGTTA; site_22; 1; 19; 0; p
BS  ATGATGGATGTGACAATTG; site_23; 1; 19; 0; p
BS  ACTAGTGATGTGAAAGCCA; site_24; 1; 19; 0; p
BS  CCATGAGATGTGAAATAGT; site_25; 1; 19; 0; p
BS  ACTGTTGGTGTGACTGGTG; site_26; 1; 19; 0; p
BS  GACGGTGTTGTGACTGATG; site_27; 1; 19; 0; p
BS  GCACATGATGAGACATGCG; site_28; 1; 19; 0; p
BS  TGTTGGGATGTGAAAGGAC; site_29; 1; 19; 0; p
BS  CCCGATGATTTGACGGCGT; site_30; 1; 19; 0; p
BS  GCGGCAGATATGACAGGTT; site_31; 1; 19; 0; p
BS  TCCTGTCATGTGAATGAAG; site_32; 1; 19; 0; p
BS  AAAGTTGATGTGGCTGCTG; site_33; 1; 19; 0; p
BS  CAAGTTGGTGTGACACTGA; site_34; 1; 19; 0; p
BS  AAGAGAGATGTGATAGGAA; site_35; 1; 19; 0; p
BS  AAATGTGATGTGACAAACA; site_36; 1; 19; 0; p
BS  CTGGGTGATTTGACGCAAG; site_37; 1; 19; 0; p
BS  AACCATGAAGTGACCGTCT; site_38; 1; 19; 0; p
BS  CGAGGTAATGATACAGACA; site_39; 1; 19; 0; p
BS  TAAGCTGATGTGACTACAA; site_40; 1; 19; 0; p
BS  AAATATGATGTGACAGAAC; site_41; 1; 19; 0; p
BS  TTGCGTTATGTGACTTGTG; site_42; 1; 19; 0; p
BS  AAAAGTGATGGGACTTGAA; site_43; 1; 19; 0; p
BS  ACTCTTGAAGTGACACCTT; site_44; 1; 19; 0; p
BS  GCGCGTGAGGTGAAGGTGG; site_45; 1; 19; 0; p
BS  TTAAGTCATGTGAAGGATA; site_46; 1; 19; 0; p
BS  AAAAGTCATGTGACATGAG; site_47; 1; 19; 0; p
BS  TCATGTGATGTGACCTATT; site_48; 1; 19; 0; p
BS  TTCATACATGTGACAGTAC; site_49; 1; 19; 0; p
BS  CTTTTTGATGTTACACTGA; site_50; 1; 19; 0; p
BS  GCATACGAATTGACAGGTT; site_51; 1; 19; 0; p
BS  ATTATTGGTGTGATAGAGA; site_52; 1; 19; 0; p
BS  AAACATGATGTGACACTCC; site_53; 1; 19; 0; p
BS  CAGTTTGATGTGACTTGAC; site_54; 1; 19; 0; p
BS  TGATGTGACTTGACAGGTT; site_55; 1; 19; 0; p
BS  CTGTGTGATGTGAATGATT; site_56; 1; 19; 0; p
BS  AAACATGATCTAACAGTAG; site_57; 1; 19; 0; p
BS  TGATGTGATGTGAAATGAG; site_58; 1; 19; 0; p
BS  ATAAGAGATGTGAATGTAC; site_59; 1; 19; 0; p
BS  CGATTTGATTTGATAGGAT; site_60; 1; 19; 0; p
BS  TTTTTTGCTGTGATAGCAT; site_61; 1; 19; 0; p
BS  ACGTGTGCTGTATCAGGCA; site_62; 1; 19; 0; p
BS  ACATGTGATGTGAGTGAGG; site_63; 1; 19; 0; p
BS  GCCTGACATGTGACAATAT; site_64; 1; 19; 0; p
BS  GGGATTGATGTTAAAGATG; site_65; 1; 19; 0; p
BS  TATATTGATGTGATTGGTA; site_66; 1; 19; 0; p
BS  TCACATGAGGTGACAAAAT; site_67; 1; 19; 0; p
BS  AGAAGTGATGTGACGGATC; site_68; 1; 19; 0; p
BS  AATAATGATTTGATAGACA; site_69; 1; 19; 0; p
BS  ACATTTGATGTGACTGTCG; site_70; 1; 19; 0; p
BS  GTAGGAGACCTGACAGCTA; site_71; 1; 19; 0; p
BS  GAAACTGATGTGTCAATAT; site_72; 1; 19; 0; p
BS  ATTTGAGATGTGACTATTA; site_73; 1; 19; 0; p
BS  TGATTTGATGTAACGGTAA; site_74; 1; 19; 0; p
BS  TATAGTGATATGACATTTT; site_75; 1; 19; 0; p
BS  TACAGAGATGAGACTGATG; site_76; 1; 19; 0; p
BS  GAGACTGATGTGATGGGTT; site_77; 1; 19; 0; p
BS  TGCAGTGATGAGACAAGTC; site_78; 1; 19; 0; p
BS  ACACCTGATCTGACTGCAC; site_79; 1; 19; 0; p
BS  AATTCTGATGTGACAATAA; site_80; 1; 19; 0; p
BS  ACAAGAGATGTGACACATG; site_81; 1; 19; 0; p
BS  AGTTATGAAGTGACAGCTA; site_82; 1; 19; 0; p
BS  TTGTGAGTTGTGACTGAAC; site_83; 1; 19; 0; p
BS  TATTATGATGGGACGTAAA; site_84; 1; 19; 0; p
BS  TCAGGTGATGTGAGCCTAC; site_85; 1; 19; 0; p
BS  AGTTTAGAAGTGACTGCCT; site_86; 1; 19; 0; p
BS  GAGATTGATGTGAAATGTA; site_87; 1; 19; 0; p
BS  ATGTTTGATGTGACTCTTT; site_88; 1; 19; 0; p
BS  CTTATTGTAGTGACAGCAA; site_89; 1; 19; 0; p
BS  ATGACTGATGTGATATTTA; site_90; 1; 19; 0; p
BS  GCCAGTGATAAGACAATTA; site_91; 1; 19; 0; p
BS  ACCTCCGATGGGACAGACC; site_92; 1; 19; 0; p
BS  AGAATTGATGTCACCGAAT; site_93; 1; 19; 0; p
BS  GAAACTGATATGACTGATT; site_94; 1; 19; 0; p
BS  GTTTATGATTTGACACCAA; site_95; 1; 19; 0; p
BS  CTAGTTGATGTAACTGTTA; site_96; 1; 19; 0; p
BS  CGGGTTGATGTGGCCGGTG; site_97; 1; 19; 0; p
BS  TAATCCGAGGTGACATGCA; site_98; 1; 19; 0; p
BS  TTTTCTGACGCGACAGCTT; site_99; 1; 19; 0; p
BS  ATTTGTGATTTGATAGTAT; site_100; 1; 19; 0; p
BS  AACGCTGACGTGACAAGAT; site_101; 1; 19; 0; p
BS  CCATGTGATGCGACTTGAT; site_102; 1; 19; 0; p
BS  GTGTCGGATGTGACAACTA; site_103; 1; 19; 0; p
BS  TGGGGTGATCTGTCCGTAT; site_104; 1; 19; 0; p
BS  TACACGGATGAGACTGATC; site_105; 1; 19; 0; p
BS  ATCACTGATCTGACTGGTC; site_106; 1; 19; 0; p
BS  GCAATTGGTGTAACAGTTG; site_107; 1; 19; 0; p
BS  GACCGTGATGGGATTGAAT; site_108; 1; 19; 0; p
BS  TGATGTGATGTGAGATGAG; site_109; 1; 19; 0; p
BS  AACTGTACTGTTACAGTGT; site_110; 1; 19; 0; p
BS  GGAATTGATTTGATAGTAG; site_111; 1; 19; 0; p
BS  GCTTGTTATGTGTCATAAT; site_112; 1; 19; 0; p
BS  ATGACTGATGTGAAATAAC; site_113; 1; 19; 0; p
BS  TAATGTGATATGATAAAGA; site_114; 1; 19; 0; p
BS  AGAGTTGATGTTACTGTTA; site_115; 1; 19; 0; p
BS  GTTTGTGTTGTTACATAGT; site_116; 1; 19; 0; p
BS  ATGTGTGATGTGTCATCAT; site_117; 1; 19; 0; p
BS  GTAAATGATTTGACATCAA; site_118; 1; 19; 0; p
BS  CAATGTGATGTGACAACAA; site_119; 1; 19; 0; p
BS  GTAAAGGATGTGACCGACA; site_120; 1; 19; 0; p
BS  ATAGCAGCTGTGACAGCAT; site_121; 1; 19; 0; p
BS  TGACGTGATGTGAGATATG; site_122; 1; 19; 0; p
BS  TCTTGTGAAGTGACAACTT; site_123; 1; 19; 0; p
BS  AGATGTGAAGCGACTGTTT; site_124; 1; 19; 0; p
BS  CCCTGCGATGTGACGTGGG; site_125; 1; 19; 0; p
BS  TGATCTTATGTGACAGTGC; site_126; 1; 19; 0; p
BS  TTCACTGTTGTGCCAGACT; site_127; 1; 19; 0; p
BS  ATGTATGATGTATCATAGT; site_128; 1; 19; 0; p
BS  TCGTTTGATGCGATCGATT; site_129; 1; 19; 0; p
BS  TGTTCTGAAGTAACAGATT; site_130; 1; 19; 0; p
BS  TGCAGGGATTTGACATTTA; site_131; 1; 19; 0; p
BS  TTTTGTGTTGTGTCCGAGA; site_132; 1; 19; 0; p
BS  CTTGGCGATTTGACGGAGG; site_133; 1; 19; 0; p
BS  ACATGAGATATGACAAAAG; site_134; 1; 19; 0; p
BS  GCAGCTGATTTGACTGAAA; site_135; 1; 19; 0; p
BS  TCTCGTGATGTAAAAGGAC; site_136; 1; 19; 0; p
BS  CCATGTGATGTGACGCATA; site_137; 1; 19; 0; p
BS  GTGTACGATGTGATTGAAT; site_138; 1; 19; 0; p
BS  AAGTTTAATGTGAAAGAAA; site_139; 1; 19; 0; p
BS  ATGTATGATGGGACTACTT; site_140; 1; 19; 0; p
BS  ATTGTAGATGTGACATTGA; site_141; 1; 19; 0; p
BS  TGTGCTGATGTGACCATTC; site_142; 1; 19; 0; p
BS  TTTTGCGATGTGAAAGCAT; site_143; 1; 19; 0; p
BS  CTGTATGATGTGTCAAAGG; site_144; 1; 19; 0; p
BS  ATAATTGATGTGAAATCTC; site_145; 1; 19; 0; p
BS  GCTTGTGATGTTATATCTA; site_146; 1; 19; 0; p
BS  TGGTATGTTGCGACTGTTC; site_147; 1; 19; 0; p
BS  AATATTGAAGTGACAGCAT; site_148; 1; 19; 0; p
BS  CCATGCGATTTGAAAGCGA; site_149; 1; 19; 0; p
BS  CATTGTGATGTGACCTCAG; site_150; 1; 19; 0; p
BS  ATTTGTTATGTGTCAGCTG; site_151; 1; 19; 0; p
BS  GTTTATGATGTCACAATCA; site_152; 1; 19; 0; p
BS  GAAAGAGAGGTGACTGGTG; site_153; 1; 19; 0; p
BS  TTATGTGATGTAACGTTTC; site_154; 1; 19; 0; p
BS  ACCATAGATGTGACATAAC; site_155; 1; 19; 0; p
BS  AAATTTGATATGACTTAAC; site_156; 1; 19; 0; p
BS  GATGTTGATATGATAGAAT; site_157; 1; 19; 0; p
BS  TAGTGTGATATGCCAGGTA; site_158; 1; 19; 0; p
BS  TTTTATGATGTGCCATATT; site_159; 1; 19; 0; p
BS  TATTTTGATTTGACAACCT; site_160; 1; 19; 0; p
BS  GCTAATGATATGACATAAA; site_161; 1; 19; 0; p
BS  AAAACTGTTGTGACATTGA; site_162; 1; 19; 0; p
BS  TCGTGTGATGTGAAAGCTA; site_163; 1; 19; 0; p
BS  TAGAGTGATTTGACTCGAA; site_164; 1; 19; 0; p
BS  TTAATGGATTTGACAGACT; site_165; 1; 19; 0; p
BS  AGTGGGGATGTGACGAATG; site_166; 1; 19; 0; p
BS  GACGTTGATGTGACTACAC; site_167; 1; 19; 0; p
BS  TCCATTGATGCGACTGCTT; site_168; 1; 19; 0; p
BS  TTGTGTAATGTGAGAGAGA; site_169; 1; 19; 0; p
BS  ACTGGTGATTGGACAGTTT; site_170; 1; 19; 0; p
BS  GCCATTGAAGTGACTGTGC; site_171; 1; 19; 0; p
BS  ATGTCGGATTTGACAGATA; site_172; 1; 19; 0; p
BS  TCTTCTGATGTGACCTTTG; site_173; 1; 19; 0; p
BS  TAGTGTGTTGTGATATGAA; site_174; 1; 19; 0; p
BS  TGAGATGATGTGACAATGT; site_175; 1; 19; 0; p
BS  TTCAAAGATGTGACAATTT; site_176; 1; 19; 0; p
BS  AACTGGGGTTTGACAGTTG; site_177; 1; 19; 0; p
BS  AGTTGTAATGTTACATCGT; site_178; 1; 19; 0; p
BS  GAGTGCTATATGACAGCTC; site_179; 1; 19; 0; p
BS  ACATTTGTTGTGACACTTT; site_180; 1; 19; 0; p
BS  GTTATTGTTGTGGCAGATC; site_181; 1; 19; 0; p
BS  TAACGTAAGGTGACAAGAC; site_182; 1; 19; 0; p
BS  ATCGATGATGTCACACCAT; site_183; 1; 19; 0; p
BS  TACAATGGTGTGACATCAT; site_184; 1; 19; 0; p
BS  AATTTTGATTTGACAAGTA; site_185; 1; 19; 0; p
BS  GTATTTGATTTGACAATTA; site_186; 1; 19; 0; p
BS  CTTTTAGATGTGAAAGGAC; site_187; 1; 19; 0; p
BS  GCTATTGATTTGACAGCTA; site_188; 1; 19; 0; p
BS  TAGATAGATGCGACAATAA; site_189; 1; 19; 0; p
BS  TATAGCGATGTGACATTAT; site_190; 1; 19; 0; p
BS  TGTGATAATGTGACTGAGA; site_191; 1; 19; 0; p
BS  TTGCGTGATGTGATAATGT; site_192; 1; 19; 0; p
BS  TTAGGTGATGGGACAATCA; site_193; 1; 19; 0; p
BS  AAGGTAGATGTGAAAGATA; site_194; 1; 19; 0; p
BS  ACGTTTGATATGACAAAAA; site_195; 1; 19; 0; p
BS  TGATGTAATGTGTCTGAAA; site_196; 1; 19; 0; p
BS  CAAGTTGATGTGACCTTTC; site_197; 1; 19; 0; p
BS  GACTGTTATCTGTCAGACC; site_198; 1; 19; 0; p
BS  ATTGTGGATGTGACACCAT; site_199; 1; 19; 0; p
BS  TTTAATGATGTGACGTGAC; site_200; 1; 19; 0; p
BS  TGATGTGACGTGACATTAT; site_201; 1; 19; 0; p
BS  TAGTGTGAAGTGACCGATG; site_202; 1; 19; 0; p
BS  CAATCAGATGTGAAAGGAG; site_203; 1; 19; 0; p
BS  TATTGTGATGTGAGAGTTT; site_204; 1; 19; 0; p
BS  TCATGTGATTTGAAAGGAT; site_205; 1; 19; 0; p
BS  CTTTGAGATGTGAGATAGA; site_206; 1; 19; 0; p
BS  TTCTATGATTTGACAAAAA; site_207; 1; 19; 0; p
BS  CTTGGTTTTGTGACAGAAC; site_208; 1; 19; 0; p
BS  TGAAATGATGTGATATTAA; site_209; 1; 19; 0; p
BS  AATGGTTATGTGACATGTA; site_210; 1; 19; 0; p
BS  GTATCCGATGTGAGATTTA; site_211; 1; 19; 0; p
BS  TTCAGCGAACTGACAGAAA; site_212; 1; 19; 0; p
BS  AGTTCTGATGTGAAATGCA; site_213; 1; 19; 0; p
BS  GACTTGGATGTGACAAAGA; site_214; 1; 19; 0; p
BS  GAAATTGATGTGTCAGATT; site_215; 1; 19; 0; p
BS  GTTGTTGATATGGCAGTCT; site_216; 1; 19; 0; p
BS  TAATTGGATGTGAAAGAAG; site_217; 1; 19; 0; p
BS  TTATGAGTTGTGACGTATA; site_218; 1; 19; 0; p
BS  CAGTGTGAAGTGTCACATC; site_219; 1; 19; 0; p
BS  TTGTGTGATGTGACACTTC; site_220; 1; 19; 0; p
BS  TGTAATGATGTGACTTGCA; site_221; 1; 19; 0; p
BS  TTAACTGATCTGACTTGCA; site_222; 1; 19; 0; p
BS  GTTAATGATGGAACAGGTA; site_223; 1; 19; 0; p
BS  TTATTTGATGTGACCTCGG; site_224; 1; 19; 0; p
BS  TGGAGTGATGCGATAGTAC; site_225; 1; 19; 0; p
BS  TCCCGTGATCTGACCCCAA; site_226; 1; 19; 0; p
BS  GTTGTTGAAGTGACACGAT; site_227; 1; 19; 0; p
BS  TCACCTGATGTCACAACCG; site_228; 1; 19; 0; p
BS  TAAATTGATGTGAAAAGAA; site_229; 1; 19; 0; p
BS  GAGTGTGATAGGACATCAT; site_230; 1; 19; 0; p
BS  ATGACTGATATGACATATT; site_231; 1; 19; 0; p
BS  ACGTGTGATGTGAACGCAT; site_232; 1; 19; 0; p
BS  AAATGGGATGTTTCAGAAA; site_233; 1; 19; 0; p
BS  TGCAGTGCTGTGATTGATT; site_234; 1; 19; 0; p
BS  AGTTGTGATGGGACAAAGA; site_235; 1; 19; 0; p
BS  TAGTTTGATTTGACAATGC; site_236; 1; 19; 0; p
BS  GTTTGTGATGTCACTGAGA; site_237; 1; 19; 0; p
BS  GCAATTGATGTGAAAATTA; site_238; 1; 19; 0; p
BS  GTTTGTGATGGGAAAGAAG; site_239; 1; 19; 0; p
BS  GAAGTTGATGTAACATTTT; site_240; 1; 19; 0; p
BS  TCTTCTGATGTGACTTTCG; site_241; 1; 19; 0; p
BS  AGGCGTAATGTGAATGCCT; site_242; 1; 19; 0; p
BS  GCGGGTGATTTGACCGCTG; site_243; 1; 19; 0; p
BS  GAAAAAGAAGTGACAGATG; site_244; 1; 19; 0; p
BS  AGATGTGATGTGATGTAAG; site_245; 1; 19; 0; p
BS  AATTGTGATGTGATGTATG; site_246; 1; 19; 0; p
BS  TGATGTGATGAGACGTTAA; site_247; 1; 19; 0; p
BS  ACATTTGATGTGACATTGT; site_248; 1; 19; 0; p
BS  CATATGGATGTGACAATGA; site_249; 1; 19; 0; p
BS  TTATTGGATGTGACTACGT; site_250; 1; 19; 0; p
BS  AATTATGATGTGATCGGAA; site_251; 1; 19; 0; p
BS  ATCTCTGATTTGACATGTC; site_252; 1; 19; 0; p
BS  ACGTGTGAAGTGACAGTTT; site_253; 1; 19; 0; p
BS  AGATGTGATGTGAATAGAA; site_254; 1; 19; 0; p
BS  AGAACTGGTGTGATAGAAT; site_255; 1; 19; 0; p
BS  CATTCGCATGTGACAGTAC; site_256; 1; 19; 0; p
BS  TGGTTTGATGTGAGTGTCC; site_257; 1; 19; 0; p
BS  ATCTTAGATCTGACGGCTG; site_258; 1; 19; 0; p
BS  GTAAGTGACGTGACAATGA; site_259; 1; 19; 0; p
BS  TCCCTTGATATGACATTCA; site_260; 1; 19; 0; p
BS  AAATGTGAAGAGACAGAAG; site_261; 1; 19; 0; p
BS  TAGCTTGATGTGAGAGGTG; site_262; 1; 19; 0; p
BS  AAATGTGATTTAACATACC; site_263; 1; 19; 0; p
BS  GCTCTTGATTTGACATTCA; site_264; 1; 19; 0; p
BS  ATTTCTGATGTAACCTGTT; site_265; 1; 19; 0; p
BS  ACTTGTGATGTGAGGATAA; site_266; 1; 19; 0; p
BS  ATCATGCATGTGACAGCAC; site_267; 1; 19; 0; p
BS  TTACTTGAAGTGACACGAT; site_268; 1; 19; 0; p
BS  TATATCGATGTGACTGATC; site_269; 1; 19; 0; p
BS  TTATGAGTTGTCACAGACG; site_270; 1; 19; 0; p
BS  GATTGTGATGTGACAGAGA; site_271; 1; 19; 0; p
BS  ACGAGGGATGGGACATAAC; site_272; 1; 19; 0; p
BS  AAAGCTGATGTTACAGTGA; site_273; 1; 19; 0; p
BS  TAGTGTGATTTGACCTGGT; site_274; 1; 19; 0; p
BS  ATATTGAATGTGACAGTGT; site_275; 1; 19; 0; p
BS  GGCCTTGATGTGACATACG; site_276; 1; 19; 0; p
BS  CGTTCTGATGTGAGTGAAC; site_277; 1; 19; 0; p
BS  GAGTGTGAAGTGTCAATCG; site_278; 1; 19; 0; p
BS  GTATGAGAAGAGACAGAAG; site_279; 1; 19; 0; p
BS  GTGACTGATGCGACCGTAC; site_280; 1; 19; 0; p
BS  CCATGTGATGTGACGTGTT; site_281; 1; 19; 0; p
BS  CTCTGTCTTGTGACAGATT; site_282; 1; 19; 0; p
BS  TTGTGTGATGTGAAACTCT; site_283; 1; 19; 0; p
BS  TGATGTGATGTGACCATGC; site_284; 1; 19; 0; p
BS  CATGACGATGAGACTGAGT; site_285; 1; 19; 0; p
BS  ATGCTAGATGCGACACCTG; site_286; 1; 19; 0; p
BS  TGCACTGATGTGAGATATT; site_287; 1; 19; 0; p
BS  ATGACTGATGAGACATGTA; site_288; 1; 19; 0; p
BS  GCAAGTGAAGCGACAGGTA; site_289; 1; 19; 0; p
BS  TTACGAGATTTGACTGATT; site_290; 1; 19; 0; p
BS  AGTTTTGGTGTGACGGGGA; site_291; 1; 19; 0; p
BS  TTATGGGATGGGATAGGGT; site_292; 1; 19; 0; p
BS  TATTGTTATGTTATAGTTA; site_293; 1; 19; 0; p
BS  CAATGTGATGTGACCATGA; site_294; 1; 19; 0; p
BS  ATTTGTTATGTGTCATCCG; site_295; 1; 19; 0; p
BS  AGATGTGATCTGACCAACT; site_296; 1; 19; 0; p
BS  GATGGTGATGCGACATGTT; site_297; 1; 19; 0; p
BS  GCAGTTGATGTGACTTGTT; site_298; 1; 19; 0; p
BS  TTGATTGGTGTGACACCTC; site_299; 1; 19; 0; p
BS  CTAGGTGATTTGACATTTC; site_300; 1; 19; 0; p
BS  TGAATTGATGTGCCACTCA; site_301; 1; 19; 0; p
BS  TCCAATGATGTGACTTCAC; site_302; 1; 19; 0; p
BS  CAAGTTGATGTGTAAGCTC; site_303; 1; 19; 0; p
BS  TAATTTGATACGACAGACT; site_304; 1; 19; 0; p
BS  TGAAGTGACGTGAGCGTAT; site_305; 1; 19; 0; p
BS  AGATTTGATTTGACAGAAC; site_306; 1; 19; 0; p
BS  TGTCGTAAAGTGACTGAGT; site_307; 1; 19; 0; p
BS  CATCGTGACGTGAAAGCCA; site_308; 1; 19; 0; p
BS  ATATGTGATGTGATACAAA; site_309; 1; 19; 0; p
BS  GTGTGTGATGTGACCTGTA; site_310; 1; 19; 0; p
BS  AAACAAGATGTGACTGTAC; site_311; 1; 19; 0; p
BS  TATGTTCATGAGACAGAGG; site_312; 1; 19; 0; p
BS  ATATGTGATATGTCACACT; site_313; 1; 19; 0; p
BS  TGTAGTAATGTGAAAGTTG; site_314; 1; 19; 0; p
BS  GATTGTGATGAGACGATTG; site_315; 1; 19; 0; p
BS  TTTAGTAATGTGACATTGA; site_316; 1; 19; 0; p
BS  CCAAAAGATGTGACAGGCT; site_317; 1; 19; 0; p
BS  ATTCTTGCTGTAACAGAGG; site_318; 1; 19; 0; p
BS  AATGCTGATGTTACGGTTA; site_319; 1; 19; 0; p
BS  TTGTATGATCTGTCAGGAA; site_320; 1; 19; 0; p
BS  GTGAGTGACGTGAGAGATT; site_321; 1; 19; 0; p
BS  ATGTTTGATGGGACATTGC; site_322; 1; 19; 0; p
BS  TGATGTGATATGAGCGAAA; site_323; 1; 19; 0; p
BS  GTGCATGATGTGATATGAG; site_324; 1; 19; 0; p
BS  AGATTAGATGTGATTGATG; site_325; 1; 19; 0; p
BS  GTGACTGAAGTAACAGAGA; site_326; 1; 19; 0; p
BS  TTGACTGATTTGACGGTTG; site_327; 1; 19; 0; p
BS  CAGGCGGCTGTGACAGTAC; site_328; 1; 19; 0; p
BS  TGATTGGATATGACAGAAC; site_329; 1; 19; 0; p
BS  TTATGAGATGTCACATGAT; site_330; 1; 19; 0; p
BS  ATTCTTGTTGTGACTGAGA; site_331; 1; 19; 0; p
BS  TGTTTTGATGTGAAAGCCA; site_332; 1; 19; 0; p
BS  TCTTAAGATGTGACAATGG; site_333; 1; 19; 0; p
BS  TGATCTGAAGTGACCCAGA; site_334; 1; 19; 0; p
BS  CAGTGTGATGTGAGAGTTT; site_335; 1; 19; 0; p
BS  TAATGTGATGTTAAGGAAT; site_336; 1; 19; 0; p
BS  GTCACTGATGTGGCACTGA; site_337; 1; 19; 0; p
BS  TCATTTGATGTCACATCAA; site_338; 1; 19; 0; p
BS  GATTTTGATGTGACATCAA; site_339; 1; 19; 0; p
BS  AGTCCTGACGTGACATGGC; site_340; 1; 19; 0; p
BS  ATATTTGATTTGACGGTAA; site_341; 1; 19; 0; p
BS  ATGTGTGATGTGATGCGAT; site_342; 1; 19; 0; p
BS  TGATGCGATGTGATATACA; site_343; 1; 19; 0; p
BS  CAGGTAGATGAGACATATA; site_344; 1; 19; 0; p
BS  AATTTTGCTGTAACAGTCA; site_345; 1; 19; 0; p
BS  GATAGAGATGAGACACAAC; site_346; 1; 19; 0; p
BS  AGAATTGTTGTGACAACGA; site_347; 1; 19; 0; p
BS  GTTGATGATCTGACAACAC; site_348; 1; 19; 0; p
BS  GTGATAGATGTGACGTAGC; site_349; 1; 19; 0; p
BS  TGCTTTGATTTGACACACA; site_350; 1; 19; 0; p
BS  TGTATTGATGCGACAGCTT; site_351; 1; 19; 0; p
BS  GGTGCTGATGTGGCAGCAG; site_352; 1; 19; 0; p
BS  CAGGCTGATGTGATCGATC; site_353; 1; 19; 0; p
BS  ACGAATGATGCTACAGTAT; site_354; 1; 19; 0; p
BS  GAAGATGTTGTGACATGAG; site_355; 1; 19; 0; p
BS  TGTTTGGATGTGACTTTAG; site_356; 1; 19; 0; p
BS  GAGTCTGATGCGACTTTTA; site_357; 1; 19; 0; p
BS  CAGTGTCATGTGACATAAA; site_358; 1; 19; 0; p
BS  GAGTTTGATATGACCGGAC; site_359; 1; 19; 0; p
BS  AGATGGGACGTGACATAAT; site_360; 1; 19; 0; p
BS  TGTTTTGTTGTGACTGTGA; site_361; 1; 19; 0; p
BS  GGATTTGATTTGACAGTGG; site_362; 1; 19; 0; p
BS  AATATGGATGTGACAGTTT; site_363; 1; 19; 0; p
BS  ATCTTTGATGTGACCGGTA; site_364; 1; 19; 0; p
BS  AACTCAGATGTGATAGACA; site_365; 1; 19; 0; p
BS  CTCTGTGATGTGACTCGAG; site_366; 1; 19; 0; p
BS  GACAGTGATGTGAGAGGAG; site_367; 1; 19; 0; p
BS  ATGGTTGATGTGATCGATT; site_368; 1; 19; 0; p
BS  GAGATTGATCTGACAGTTT; site_369; 1; 19; 0; p
BS  TGAGATTATCTGACAGTAA; site_370; 1; 19; 0; p
BS  TTAGGAGATGGGACATGGA; site_371; 1; 19; 0; p
BS  ATATTTGATGTGACATTTG; site_372; 1; 19; 0; p
BS  AGCTATGATATGACACAAA; site_373; 1; 19; 0; p
CC  program: transfac
CC  matrix.nb: 10
CC  accession: positions_7nt_m1
CC  AC: positions_7nt_m1
CC  id: positions_7nt_m1
CC  name: positions_7nt_m1positions_7nt_m1
CC  version: 
CC  name: positions_7nt_m1positions_7nt_m1
CC  description: wwwwkTGATGTGACakwww
CC  statistical_basis: 374 sequences
CC  transfac_consensus: 
CC  matrix.nb: 10
CC  sites: 374
CC  bg_markov_order: 3
CC  consensus.strict: gggtgtGAtGtGACaGgtg
CC  consensus.strict.rc: CACCTGTCACATCACACCC
CC  consensus.IUPAC: ksrtgtGAtGtGACaGvdv
CC  consensus.IUPAC.rc: BHBCTGTCACATCACAYSM
CC  consensus.regexp: [gt][cg][ag]tgtGAtGtGACaG[acg][agt][acg]
CC  consensus.regexp.rc: [CGT][ACT][CGT]CTGTCACATCACA[CT][CG][AC]
XX
//
AC  positions_6nt_m3
XX
ID  positions_6nt_m3positions_6nt_m3
XX
DE  wwcatkTcwTGTCACATCAcwtww
P0           a         c         g         t
1           35        27        22        35
2           32        18        15        54
3           20        65        11        23
4           64        13        13        29
5           21        17         8        73
6           15        15        58        31
7           20         8         8        83
8           23        75         9        12
9           33        15         9        62
10          14         8         7        90
11          10         7        93         9
12           5         1         1       112
13           2       111         1         5
14          96         5         7        11
15          15        91         5         8
16          92         6         6        15
17           7         6         1       105
18          10        96         8         5
19          92         7         2        18
20          26        57        13        23
21          35        18        10        56
22          23        18        17        61
23          41        17        23        38
24          42        24        14        39
XX
BA  119 sequences
XX
BS  TAGTTGTCTTGTCAAAACTCAAAT; site_0; 1; 24; 0; p
BS  CACACATTATGTCATATCACTTCA; site_1; 1; 24; 0; p
BS  ATTATGTCATATCACTTCACACAA; site_2; 1; 24; 0; p
BS  GTCTTGTCTTGTCAAATCATTTTT; site_3; 1; 24; 0; p
BS  ACTGCTTCCTGTCGCATCATCTAT; site_4; 1; 24; 0; p
BS  TAAAATAATTGTCACATCAATTGT; site_5; 1; 24; 0; p
BS  CTTAAGTTTTGTCAAATCCATCGG; site_6; 1; 24; 0; p
BS  TAAACGCTGCGTCACATCACTGAA; site_7; 1; 24; 0; p
BS  TACGTCAATTGTCACATCCATCAT; site_8; 1; 24; 0; p
BS  TTCCAGTATCGTCGTATCACTAGT; site_9; 1; 24; 0; p
BS  GTCTTCGCATGTCTCATCATGTGC; site_10; 1; 24; 0; p
BS  GTCTTGTCTTGTCATACATATTTC; site_11; 1; 24; 0; p
BS  ATGATTTCCTATCACATCTCTCTT; site_12; 1; 24; 0; p
BS  AAACATGTTTGTCACATCACATTT; site_13; 1; 24; 0; p
BS  CGATTTTGTAGTCACATCAGCTTA; site_14; 1; 24; 0; p
BS  TTAATGTTCTGTCACATCATATTT; site_15; 1; 24; 0; p
BS  CTTAACTCATGTCACATGACTTTT; site_16; 1; 24; 0; p
BS  TAAAAGTCATGTGACATGAGTTAA; site_17; 1; 24; 0; p
BS  TTCATTTATTGTCAAAACACATCA; site_18; 1; 24; 0; p
BS  AACCTGTCAAGTCACATCAAACTG; site_19; 1; 24; 0; p
BS  AGCAACTCATGTTATATCATATTG; site_20; 1; 24; 0; p
BS  CTCATTTCACATCACATCAAATCG; site_21; 1; 24; 0; p
BS  GTTAACTCATTTCACATCACATCA; site_22; 1; 24; 0; p
BS  ATCATCTCATGTCATTTCATGTAA; site_23; 1; 24; 0; p
BS  GTCATATATTGTCACATGTCAGGC; site_24; 1; 24; 0; p
BS  TTGGTATTTTGTCACCTCATGTGA; site_25; 1; 24; 0; p
BS  ATTAGGATCCGTCACATCACTTCT; site_26; 1; 24; 0; p
BS  GATAGATATTGACACATCAGTTTC; site_27; 1; 24; 0; p
BS  TGTATATGTTGTATCATCATTTAC; site_28; 1; 24; 0; p
BS  CATATGTCATGTCATTTCCCTCAC; site_29; 1; 24; 0; p
BS  TCTCCGACTTGTCTCATCACTGCA; site_30; 1; 24; 0; p
BS  CCTTTTTATTGTCACATCAGAATT; site_31; 1; 24; 0; p
BS  GACATGTCTTATCAAATCATCGAC; site_32; 1; 24; 0; p
BS  CACGTGTATCGACTCATCATCTAT; site_33; 1; 24; 0; p
BS  TTATCGTCATGTCTCATCTCTTAT; site_34; 1; 24; 0; p
BS  ATTATGTAGGCTCACATCACCTGA; site_35; 1; 24; 0; p
BS  TTCATTACATTTCACATCAATCTC; site_36; 1; 24; 0; p
BS  TTTCTGTCTTTTCACATAACAACA; site_37; 1; 24; 0; p
BS  GTCTTGTTTTGTCTCACCACCTTT; site_38; 1; 24; 0; p
BS  ACCATGGCTTCTCAGTTCCCTGGT; site_39; 1; 24; 0; p
BS  ATAAAGTCCTTTCACAACAATTAT; site_40; 1; 24; 0; p
BS  CCGTGATCTTGTCACGTCAGCGTT; site_41; 1; 24; 0; p
BS  GGCAAATCAAGTCGCATCACATGG; site_42; 1; 24; 0; p
BS  TTCATGTATTGTCACACAACTCAA; site_43; 1; 24; 0; p
BS  TTCTTCTCATCTCACATCACATCA; site_44; 1; 24; 0; p
BS  GCTGCGTCTTATCACCTCAAATCA; site_45; 1; 24; 0; p
BS  ATCTTATCTTGTCTCGTCAGAAGC; site_46; 1; 24; 0; p
BS  AACCTTTCATGTCACCTAATTGAT; site_47; 1; 24; 0; p
BS  CTCCTATCGAGTCACAACATTCAA; site_48; 1; 24; 0; p
BS  GTAGTTTGTTGTCACATCACATTG; site_49; 1; 24; 0; p
BS  TTGATGCACTGTCACATAAGATCA; site_50; 1; 24; 0; p
BS  CCATCGTCTAGTCTCATCTAATAC; site_51; 1; 24; 0; p
BS  TGCATGTCCTTTTACATCACGAGA; site_52; 1; 24; 0; p
BS  TCCTTGTCTTGTCACTTGTCAGAG; site_53; 1; 24; 0; p
BS  ATAATTTCGTGGAACATAACTTAT; site_54; 1; 24; 0; p
BS  AGATTGTCTTGTCACTAGTCTATA; site_55; 1; 24; 0; p
BS  ACCATTCCTTGTCGTATTATTTCT; site_56; 1; 24; 0; p
BS  TCCGAGTTATGTCACATCTATGGT; site_57; 1; 24; 0; p
BS  TACAAGTCTTCACATGTCACCTAT; site_58; 1; 24; 0; p
BS  AAAATGTCTTGTCACTCCCTACTA; site_59; 1; 24; 0; p
BS  AGCATTAGCTTTCACATCACACGA; site_60; 1; 24; 0; p
BS  GACACGTGTAGTCACATCAACGTC; site_61; 1; 24; 0; p
BS  TTCTTTTCTGGTCCCAGCAGTTTC; site_62; 1; 24; 0; p
BS  TTCTTGTTTTCTTACTTCACTTTA; site_63; 1; 24; 0; p
BS  TGCGTGTCTTGTCACCTTACGTTA; site_64; 1; 24; 0; p
BS  CCCCAATAATGTCACATCGCTATA; site_65; 1; 24; 0; p
BS  GTCACTGATTGTCCCATCACCTAA; site_66; 1; 24; 0; p
BS  ATCGTGTCTTGTCAGTTGTCATTA; site_67; 1; 24; 0; p
BS  ATAATGTCACGTCACATCATTAAA; site_68; 1; 24; 0; p
BS  TTCATGTTCTGTCACAAAACCAAG; site_69; 1; 24; 0; p
BS  AGCACTTAATATCACATCATTTCA; site_70; 1; 24; 0; p
BS  AGATTTACATGTCACATAACCATT; site_71; 1; 24; 0; p
BS  TGCGTCAATTGTCAAATCTCTTTA; site_72; 1; 24; 0; p
BS  AGTGTGAAGTGTCACATCACACAA; site_73; 1; 24; 0; p
BS  GTCAGTGCAAGTCAGATCAGTTAA; site_74; 1; 24; 0; p
BS  CAGTTATCGTGTCACTTCAACAAC; site_75; 1; 24; 0; p
BS  CTAATGTAATGTCGCTTCAAGTAA; site_76; 1; 24; 0; p
BS  CACACTTCTTTTCACATCAATTTA; site_77; 1; 24; 0; p
BS  TTCATGGCCTGTCTCCTATCTTGT; site_78; 1; 24; 0; p
BS  AAGATGTCTAGACAGATCAATTTG; site_79; 1; 24; 0; p
BS  GTTAAGCATTGTCAAATCAAACTA; site_80; 1; 24; 0; p
BS  ACGACGTCTTGTCAATCCACTCAA; site_81; 1; 24; 0; p
BS  CTTATCTCTTGTCCCTTCTCTCTT; site_82; 1; 24; 0; p
BS  TTAACGTCTCATCACATCATCAAA; site_83; 1; 24; 0; p
BS  ATCTTACAATGTCACATCAAATGT; site_84; 1; 24; 0; p
BS  AACCTGACATGTCAAATCAGAGAT; site_85; 1; 24; 0; p
BS  CCTACGACTAGACACATCATCACC; site_86; 1; 24; 0; p
BS  ACCAATTCTATTCACATCACATCT; site_87; 1; 24; 0; p
BS  GGACAGTCTTGTCAAACCAAGTGT; site_88; 1; 24; 0; p
BS  CAGTTGTCTCGTCTCTTCACCTTT; site_89; 1; 24; 0; p
BS  TCCTGTCATTGTCACGTCACTTAC; site_90; 1; 24; 0; p
BS  CTCTTGACTAGTCACGTCATGACG; site_91; 1; 24; 0; p
BS  TTCATCACCTCTCACATCAAGCTA; site_92; 1; 24; 0; p
BS  AGGACAACTTGTCAAATCATTGGT; site_93; 1; 24; 0; p
BS  GACTAGTCTTGTTAAATCGTGAGC; site_94; 1; 24; 0; p
BS  AAAAAGCATGGTCACATCACATCA; site_95; 1; 24; 0; p
BS  CACAATACATGTCTCATCAGTCAT; site_96; 1; 24; 0; p
BS  TACTTTACCTGTCGCTTCACTTGC; site_97; 1; 24; 0; p
BS  GACATGAAATGTCAAATCACCTAG; site_98; 1; 24; 0; p
BS  GACAGCTCTGATCACCTCCCTTAA; site_99; 1; 24; 0; p
BS  GTTATTTTGTATCACATCACATAT; site_100; 1; 24; 0; p
BS  CTTGTTACAGGTCACATCACACAC; site_101; 1; 24; 0; p
BS  ATCAGTCAATGTCACATTACTAAA; site_102; 1; 24; 0; p
BS  CTGATGTCAGGTCCCATCTCTAGT; site_103; 1; 24; 0; p
BS  CACTTTTCTTGTCAAATGTCTTGT; site_104; 1; 24; 0; p
BS  CTCTATGCTTGCCACATCCATATA; site_105; 1; 24; 0; p
BS  CATAAGTCAAGTCACGTCAATGTC; site_106; 1; 24; 0; p
BS  CACTTCTCTTGTCACAAAATTATT; site_107; 1; 24; 0; p
BS  ATTATATCATGTCACATGTGTTGC; site_108; 1; 24; 0; p
BS  ATCATTTGATGTCACATCAAAATC; site_109; 1; 24; 0; p
BS  GTCTTCGGTTGTCACATTTCTTTG; site_110; 1; 24; 0; p
BS  CCCGTGTGTTGTCAGATCATCAAC; site_111; 1; 24; 0; p
BS  ATAACGTCTTGTCCCATTTGATAA; site_112; 1; 24; 0; p
BS  TTTCTGACTTTTTACATCACTTTT; site_113; 1; 24; 0; p
BS  TACCTATGGTGTCAAATCAATGGG; site_114; 1; 24; 0; p
BS  GACATGTCCAATCGCATCAATACC; site_115; 1; 24; 0; p
BS  TGCTTTACCGGTCACATCAAAGAT; site_116; 1; 24; 0; p
BS  ACCACCTCGAGTCACATCACAGAG; site_117; 1; 24; 0; p
BS  TCCCGCTCCTCTCACATCACTGTC; site_118; 1; 24; 0; p
CC  program: transfac
CC  matrix.nb: 6
CC  accession: positions_6nt_m3
CC  AC: positions_6nt_m3
CC  id: positions_6nt_m3
CC  name: positions_6nt_m3positions_6nt_m3
CC  version: 
CC  name: positions_6nt_m3positions_6nt_m3
CC  description: wwcatkTcwTGTCACATCAcwtww
CC  statistical_basis: 119 sequences
CC  transfac_consensus: 
CC  matrix.nb: 6
CC  sites: 119
CC  bg_markov_order: 3
CC  consensus.strict: ctCatGtCttGTCaCatCaCttgc
CC  consensus.strict.rc: GCAAGTGATGTGACAAGACATGAG
CC  consensus.IUPAC: stCatGtCttGTCaCatCaCttrm
CC  consensus.IUPAC.rc: KYAAGTGATGTGACAAGACATGAS
CC  consensus.regexp: [cg]tCatGtCttGTCaCatCaCtt[ag][ac]
CC  consensus.regexp.rc: [GT][CT]AAGTGATGTGACAAGACATGA[CG]
XX
//
AC  positions_6nt_m1
XX
ID  positions_6nt_m1positions_6nt_m1
XX
DE  wwgawgTGATGTGACAgwww
P0           a         c         g         t
1           58        32        44        55
2           63        17        38        71
3           43        26        80        40
4          122        18        16        33
5          101         8        20        60
6           26        19       102        42
7           25         7        16       141
8           14         6       160         9
9          168         5         5        11
10          25        13         1       150
11          14         6       152        17
12           9         9         8       163
13           7         3       172         7
14         175         4         3         7
15          18       140        16        15
16         138        13        12        26
17          20        11       116        42
18          85        20        26        58
19          68        25        30        66
20          68        28        33        60
XX
BA  189 sequences
XX
BS  ACGAAGTGAAATGAGAGAGA; site_0; 1; 20; 0; p
BS  ATTAATGGATGTGATAGTCA; site_1; 1; 20; 0; p
BS  GTGAAGTGATATGACATAAT; site_2; 1; 20; 0; p
BS  GTGAAGTGATGTGTGATGTG; site_3; 1; 20; 0; p
BS  GATAGATGATGCGACAGGAA; site_4; 1; 20; 0; p
BS  AACAATTGATGTGACAATTA; site_5; 1; 20; 0; p
BS  GAGAAGAGGAGAGACAGATC; site_6; 1; 20; 0; p
BS  ATGTTGTGAAGTTCCAGAAT; site_7; 1; 20; 0; p
BS  GGCATGTGATGTGAGACCAT; site_8; 1; 20; 0; p
BS  GACAATTGACTTGACAGGTT; site_9; 1; 20; 0; p
BS  TTAAAAAGAAGTGACAGAGA; site_10; 1; 20; 0; p
BS  TTAAAGTGATGTGAAAAATT; site_11; 1; 20; 0; p
BS  ACTTTGTGATGTGAGAGTTA; site_12; 1; 20; 0; p
BS  GATAGGTGATGTGACATTGA; site_13; 1; 20; 0; p
BS  TTATATTGACGTGACATAGT; site_14; 1; 20; 0; p
BS  TCAGTGTGATGTGACGGTGT; site_15; 1; 20; 0; p
BS  ATTCAGTGATGTGACGCAGC; site_16; 1; 20; 0; p
BS  CGGCGTTGATCTGACCGTTA; site_17; 1; 20; 0; p
BS  AACTAGTGATGTGAAAGCCA; site_18; 1; 20; 0; p
BS  TGACGGTGTTGTGACTGATG; site_19; 1; 20; 0; p
BS  GTGTTGGGATGTGAAAGGAC; site_20; 1; 20; 0; p
BS  CTCAAGTGACTTGACATACA; site_21; 1; 20; 0; p
BS  GTGAAGAGATGTGATGGTGA; site_22; 1; 20; 0; p
BS  AGGAGATGAAATGACAGCGT; site_23; 1; 20; 0; p
BS  AAAGAGAGATGTGATAGGAA; site_24; 1; 20; 0; p
BS  GAAATGTGATGTGACAAACA; site_25; 1; 20; 0; p
BS  TCGAGGTAATGATACAGACA; site_26; 1; 20; 0; p
BS  CAAATATGATGTGACAGAAC; site_27; 1; 20; 0; p
BS  TTTAAGTCATGTGAAGGATA; site_28; 1; 20; 0; p
BS  TAAAAGTCATGTGACATGAG; site_29; 1; 20; 0; p
BS  GTCATGTGATGTGACCTATT; site_30; 1; 20; 0; p
BS  CTTCATACATGTGACAGTAC; site_31; 1; 20; 0; p
BS  TCGAAGATCAGTGACAGCCA; site_32; 1; 20; 0; p
BS  GAAACATGATGTGACACTCC; site_33; 1; 20; 0; p
BS  TTGATGTGACTTGACAGGTT; site_34; 1; 20; 0; p
BS  TTGATGTGATGTGAAATGAG; site_35; 1; 20; 0; p
BS  AATAAGAGATGTGAATGTAC; site_36; 1; 20; 0; p
BS  TCGATTTGATTTGATAGGAT; site_37; 1; 20; 0; p
BS  AACATGTGATGTGAGTGAGG; site_38; 1; 20; 0; p
BS  CGGGATTGATGTTAAAGATG; site_39; 1; 20; 0; p
BS  GAGAAGTGATGTGACGGATC; site_40; 1; 20; 0; p
BS  GACATTTGATGTGACTGTCG; site_41; 1; 20; 0; p
BS  TGAAACTGATGTGTCAATAT; site_42; 1; 20; 0; p
BS  GGGAAATGACATGACATATG; site_43; 1; 20; 0; p
BS  CTGATTTGATGTAACGGTAA; site_44; 1; 20; 0; p
BS  GTATAGTGATATGACATTTT; site_45; 1; 20; 0; p
BS  TTACAGAGATGAGACTGATG; site_46; 1; 20; 0; p
BS  TTGCAGTGATGAGACAAGTC; site_47; 1; 20; 0; p
BS  CACACCTGATCTGACTGCAC; site_48; 1; 20; 0; p
BS  AAATTCTGATGTGACAATAA; site_49; 1; 20; 0; p
BS  CACAAGAGATGTGACACATG; site_50; 1; 20; 0; p
BS  TATAAGAGATGAGACATGAC; site_51; 1; 20; 0; p
BS  AAGTTATGAAGTGACAGCTA; site_52; 1; 20; 0; p
BS  TAGAATTGATGTCACCGAAT; site_53; 1; 20; 0; p
BS  CGAAACTGATATGACTGATT; site_54; 1; 20; 0; p
BS  TCTAGTTGATGTAACTGTTA; site_55; 1; 20; 0; p
BS  AGGATTGGATTTGACATAAG; site_56; 1; 20; 0; p
BS  TATAATTGTTGTGAAAGGAC; site_57; 1; 20; 0; p
BS  TGCAATTGGTGTAACAGTTG; site_58; 1; 20; 0; p
BS  AAGAAGTGTTGCGTCTGAAT; site_59; 1; 20; 0; p
BS  TTGATGTGATGTGAGATGAG; site_60; 1; 20; 0; p
BS  ATAAAGTATTGTGTCAGATT; site_61; 1; 20; 0; p
BS  TGGAATTGATTTGATAGTAG; site_62; 1; 20; 0; p
BS  TAAAAGAGATGGGACTGGGA; site_63; 1; 20; 0; p
BS  TAGAACAGGTGTGACGTAAT; site_64; 1; 20; 0; p
BS  CTGATGTGATTTCACATAAT; site_65; 1; 20; 0; p
BS  TAGAGTTGATGTTACTGTTA; site_66; 1; 20; 0; p
BS  GGTAAATGATTTGACATCAA; site_67; 1; 20; 0; p
BS  ACAATGTGATGTGACAACAA; site_68; 1; 20; 0; p
BS  CGTAAAGGATGTGACCGACA; site_69; 1; 20; 0; p
BS  GATAGCAGCTGTGACAGCAT; site_70; 1; 20; 0; p
BS  CTGACGTGATGTGAGATATG; site_71; 1; 20; 0; p
BS  AAGATGTGAAGCGACTGTTT; site_72; 1; 20; 0; p
BS  ATTAAGTTATATGATAGTAA; site_73; 1; 20; 0; p
BS  GTGATCTTATGTGACAGTGC; site_74; 1; 20; 0; p
BS  ATTCACTGTTGTGCCAGACT; site_75; 1; 20; 0; p
BS  TTGTTCTGAAGTAACAGATT; site_76; 1; 20; 0; p
BS  ATGCAGGGATTTGACATTTA; site_77; 1; 20; 0; p
BS  CAAAAGACATGTGTCAGTTA; site_78; 1; 20; 0; p
BS  TACCAGAGAAGAGACAGACT; site_79; 1; 20; 0; p
BS  AGCAGCTGATTTGACTGAAA; site_80; 1; 20; 0; p
BS  CCCATGTGATGTGACGCATA; site_81; 1; 20; 0; p
BS  CTTTTGCGATGTGAAAGCAT; site_82; 1; 20; 0; p
BS  ATGAAGTGATTGGAGAGGAT; site_83; 1; 20; 0; p
BS  AATAATTGATGTGAAATCTC; site_84; 1; 20; 0; p
BS  GACAAGACAAGTGACAGGTA; site_85; 1; 20; 0; p
BS  CTGAAGATACGTGACAAAAA; site_86; 1; 20; 0; p
BS  AAATATTGAAGTGACAGCAT; site_87; 1; 20; 0; p
BS  AGAAAGAGAGGTGACTGGTG; site_88; 1; 20; 0; p
BS  AACCATAGATGTGACATAAC; site_89; 1; 20; 0; p
BS  AAGAGGTTAAGGGACAGAAG; site_90; 1; 20; 0; p
BS  ATAGTGTGATATGCCAGGTA; site_91; 1; 20; 0; p
BS  AGCTAATGATATGACATAAA; site_92; 1; 20; 0; p
BS  CAAAACTGTTGTGACATTGA; site_93; 1; 20; 0; p
BS  CTCGTGTGATGTGAAAGCTA; site_94; 1; 20; 0; p
BS  CTTAATGGATTTGACAGACT; site_95; 1; 20; 0; p
BS  TGTAAATACTGTAACAGGTA; site_96; 1; 20; 0; p
BS  TAGTGGGGATGTGACGAATG; site_97; 1; 20; 0; p
BS  TGGAAGGAAAGTGACATAAT; site_98; 1; 20; 0; p
BS  TTGAGATGATGTGACAATGT; site_99; 1; 20; 0; p
BS  CGTTATTGTTGTGGCAGATC; site_100; 1; 20; 0; p
BS  GGCTATTGATTTGACAGCTA; site_101; 1; 20; 0; p
BS  CTATAGCGATGTGACATTAT; site_102; 1; 20; 0; p
BS  ATGTGATAATGTGACTGAGA; site_103; 1; 20; 0; p
BS  ATTAGGTGATGGGACAATCA; site_104; 1; 20; 0; p
BS  CTGATGTAATGTGTCTGAAA; site_105; 1; 20; 0; p
BS  ATGATGTGACGTGACATTAT; site_106; 1; 20; 0; p
BS  GTAGTGTGAAGTGACCGATG; site_107; 1; 20; 0; p
BS  ATATTGTGATGTGAGAGTTT; site_108; 1; 20; 0; p
BS  ATGAAATGATGTGATATTAA; site_109; 1; 20; 0; p
BS  TAATGGTTATGTGACATGTA; site_110; 1; 20; 0; p
BS  ATTCAGCGAACTGACAGAAA; site_111; 1; 20; 0; p
BS  GGAAATTGATGTGTCAGATT; site_112; 1; 20; 0; p
BS  TTAATTGGATGTGAAAGAAG; site_113; 1; 20; 0; p
BS  GTTGTGTGATGTGACACTTC; site_114; 1; 20; 0; p
BS  TTGTAATGATGTGACTTGCA; site_115; 1; 20; 0; p
BS  ATGAAGCTAAGTGACAAAGT; site_116; 1; 20; 0; p
BS  GGTTAATGATGGAACAGGTA; site_117; 1; 20; 0; p
BS  GTGGAGTGATGCGATAGTAC; site_118; 1; 20; 0; p
BS  TATGACTGATATGACATATT; site_119; 1; 20; 0; p
BS  ACGACACGATGAGACTGAGA; site_120; 1; 20; 0; p
BS  GTGCAGTGCTGTGATTGATT; site_121; 1; 20; 0; p
BS  GAGTTGTGATGGGACAAAGA; site_122; 1; 20; 0; p
BS  TGCAATTGATGTGAAAATTA; site_123; 1; 20; 0; p
BS  TGAAAAAGAAGTGACAGATG; site_124; 1; 20; 0; p
BS  AAGATGTGATGTGATGTAAG; site_125; 1; 20; 0; p
BS  ATGATGTGATGAGACGTTAA; site_126; 1; 20; 0; p
BS  TACATTTGATGTGACATTGT; site_127; 1; 20; 0; p
BS  CACGTGTGAAGTGACAGTTT; site_128; 1; 20; 0; p
BS  TCGAAAGGGTGTGAAAGAAT; site_129; 1; 20; 0; p
BS  AGGAAAAGTTGTGAAAGAGA; site_130; 1; 20; 0; p
BS  CAGAACTGGTGTGATAGAAT; site_131; 1; 20; 0; p
BS  GGTAAGTGACGTGACAATGA; site_132; 1; 20; 0; p
BS  TAAATGTGAAGAGACAGAAG; site_133; 1; 20; 0; p
BS  GTGAACTGATGTGATGTATT; site_134; 1; 20; 0; p
BS  ATATATCGATGTGACTGATC; site_135; 1; 20; 0; p
BS  TAAAAGTGATGTTATATAAT; site_136; 1; 20; 0; p
BS  CTTATGAGTTGTCACAGACG; site_137; 1; 20; 0; p
BS  TGATTGTGATGTGACAGAGA; site_138; 1; 20; 0; p
BS  TACGAGGGATGGGACATAAC; site_139; 1; 20; 0; p
BS  TAAAGCTGATGTTACAGTGA; site_140; 1; 20; 0; p
BS  GATATTGAATGTGACAGTGT; site_141; 1; 20; 0; p
BS  TGGCCTTGATGTGACATACG; site_142; 1; 20; 0; p
BS  ACGTTCTGATGTGAGTGAAC; site_143; 1; 20; 0; p
BS  GTTAAGTAACGTGGCAGCTG; site_144; 1; 20; 0; p
BS  TGTGACTGATGCGACCGTAC; site_145; 1; 20; 0; p
BS  GAAAAGTTATGGGACACACG; site_146; 1; 20; 0; p
BS  CCTCTGTCTTGTGACAGATT; site_147; 1; 20; 0; p
BS  ATGATGTGATGTGACCATGC; site_148; 1; 20; 0; p
BS  ATGCACTGATGTGAGATATT; site_149; 1; 20; 0; p
BS  GGCAAGTGAAGCGACAGGTA; site_150; 1; 20; 0; p
BS  ATTACGAGATTTGACTGATT; site_151; 1; 20; 0; p
BS  TGGAAATGAAGTAACCGAAG; site_152; 1; 20; 0; p
BS  ACAATGTGATGTGACCATGA; site_153; 1; 20; 0; p
BS  AAGATGTGATCTGACCAACT; site_154; 1; 20; 0; p
BS  TCTAGGTGATTTGACATTTC; site_155; 1; 20; 0; p
BS  GTGAATTGATGTGCCACTCA; site_156; 1; 20; 0; p
BS  CTAATTTGATACGACAGACT; site_157; 1; 20; 0; p
BS  ATGAAGTGACGTGAGCGTAT; site_158; 1; 20; 0; p
BS  GAGATTTGATTTGACAGAAC; site_159; 1; 20; 0; p
BS  GTGTCGTAAAGTGACTGAGT; site_160; 1; 20; 0; p
BS  AGGAAGGAACGTGACAATCC; site_161; 1; 20; 0; p
BS  AATATGTGATGTGATACAAA; site_162; 1; 20; 0; p
BS  TAAACAAGATGTGACTGTAC; site_163; 1; 20; 0; p
BS  GTGTAGTAATGTGAAAGTTG; site_164; 1; 20; 0; p
BS  ATTTAGTAATGTGACATTGA; site_165; 1; 20; 0; p
BS  GCCAAAAGATGTGACAGGCT; site_166; 1; 20; 0; p
BS  AGTGAGTGACGTGAGAGATT; site_167; 1; 20; 0; p
BS  ATGATGTGATATGAGCGAAA; site_168; 1; 20; 0; p
BS  ATGATTGGATATGACAGAAC; site_169; 1; 20; 0; p
BS  CTGTTTTGATGTGAAAGCCA; site_170; 1; 20; 0; p
BS  GAGAAGTAAAGTGACTGCAA; site_171; 1; 20; 0; p
BS  ACAGTGTGATGTGAGAGTTT; site_172; 1; 20; 0; p
BS  GTGATGCGATGTGATATACA; site_173; 1; 20; 0; p
BS  TAGTAGTGAAGTGACTCTCT; site_174; 1; 20; 0; p
BS  TAGAATTGTTGTGACAACGA; site_175; 1; 20; 0; p
BS  TTGTATTGATGCGACAGCTT; site_176; 1; 20; 0; p
BS  CGGTGCTGATGTGGCAGCAG; site_177; 1; 20; 0; p
BS  GACGAATGATGCTACAGTAT; site_178; 1; 20; 0; p
BS  GAGATGGGACGTGACATAAT; site_179; 1; 20; 0; p
BS  CGTAAGTACTGTGAAAGAGA; site_180; 1; 20; 0; p
BS  GGGATTTGATTTGACAGTGG; site_181; 1; 20; 0; p
BS  TAATATGGATGTGACAGTTT; site_182; 1; 20; 0; p
BS  AATCTTTGATGTGACCGGTA; site_183; 1; 20; 0; p
BS  TGACAGTGATGTGAGAGGAG; site_184; 1; 20; 0; p
BS  TGAGATTGATCTGACAGTTT; site_185; 1; 20; 0; p
BS  CTGAGATTATCTGACAGTAA; site_186; 1; 20; 0; p
BS  CATATTTGATGTGACATTTG; site_187; 1; 20; 0; p
BS  AAGCTATGATATGACACAAA; site_188; 1; 20; 0; p
CC  program: transfac
CC  matrix.nb: 4
CC  accession: positions_6nt_m1
CC  AC: positions_6nt_m1
CC  id: positions_6nt_m1
CC  name: positions_6nt_m1positions_6nt_m1
CC  version: 
CC  name: positions_6nt_m1positions_6nt_m1
CC  description: wwgawgTGATGTGACAgwww
CC  statistical_basis: 189 sequences
CC  transfac_consensus: 
CC  matrix.nb: 4
CC  sites: 189
CC  bg_markov_order: 3
CC  consensus.strict: gggaaGtGatGtGACaGaaa
CC  consensus.strict.rc: TTTCTGTCACATCACTTCCC
CC  consensus.IUPAC: sdgaaGtGatGtGACaGawr
CC  consensus.IUPAC.rc: YWTCTGTCACATCACTTCHS
CC  consensus.regexp: [cg][agt]gaaGtGatGtGACaGa[at][ag]
CC  consensus.regexp.rc: [CT][AT]TCTGTCACATCACTTC[ACT][CG]
XX
//
AC  oligos_7nt_test_vs_ctrl_m2
XX
ID  oligos_7nt_test_vs_ctrl_m2oligos_7nt_test_vs_ctrl_m2
XX
DE  wwGTCACgTCAtww
P0           a         c         g         t
1           83        51        39        58
2           70        45        41        75
3           19        10       183        19
4           12        12         4       203
5            7       205         3        16
6          206         8         5        12
7           25       180         7        19
8           36         9       155        31
9            5         5         4       217
10          10       205         8         8
11         206         7         3        15
12          45        35        18       133
13          75        44        40        72
14          62        41        44        84
XX
BA  231 sequences
XX
BS  GTGTCGTGTCATAG; site_0; 1; 14; 0; p
BS  AGGTCAAGTCAACA; site_1; 1; 14; 0; p
BS  ATGTCAGGTCAACA; site_2; 1; 14; 0; p
BS  TTTTCACGTCTTTA; site_3; 1; 14; 0; p
BS  AGGTCACGTCCTTG; site_4; 1; 14; 0; p
BS  TTGTCACCTCATGC; site_5; 1; 14; 0; p
BS  CTGTCAAGTCAATT; site_6; 1; 14; 0; p
BS  TTGTCTCGTGATCT; site_7; 1; 14; 0; p
BS  AGGTCAAGTCAAAT; site_8; 1; 14; 0; p
BS  ATGTCACATCACCT; site_9; 1; 14; 0; p
BS  CCGTCACATCACAC; site_10; 1; 14; 0; p
BS  ACGTAACGTTATGT; site_11; 1; 14; 0; p
BS  TCGTCACGTGATGG; site_12; 1; 14; 0; p
BS  CAGCCACGTCAGTC; site_13; 1; 14; 0; p
BS  ATGTCAAGTCACTT; site_14; 1; 14; 0; p
BS  TAGTCAATTCATTT; site_15; 1; 14; 0; p
BS  AGGTCAAGTCATTG; site_16; 1; 14; 0; p
BS  ATATCACTTCATCT; site_17; 1; 14; 0; p
BS  TCGTCACGTCCATC; site_18; 1; 14; 0; p
BS  AAGTCACGTCTAAG; site_19; 1; 14; 0; p
BS  TGGTCTCGTCTTAT; site_20; 1; 14; 0; p
BS  CGGTCACTTCATGG; site_21; 1; 14; 0; p
BS  CTGTCACATCATAT; site_22; 1; 14; 0; p
BS  GTGTCACTTCAAGA; site_23; 1; 14; 0; p
BS  AGGTCACATCACAT; site_24; 1; 14; 0; p
BS  GTGTCACATCATGT; site_25; 1; 14; 0; p
BS  ACGTCCCTTCATAA; site_26; 1; 14; 0; p
BS  TCGCCAAGTCATCA; site_27; 1; 14; 0; p
BS  CAGACACGACATCG; site_28; 1; 14; 0; p
BS  CGGTCTCGTCGTGA; site_29; 1; 14; 0; p
BS  AAGTCACATCAAAC; site_30; 1; 14; 0; p
BS  CTGTCAAGTCACAT; site_31; 1; 14; 0; p
BS  TTGTCATGTCATAC; site_32; 1; 14; 0; p
BS  CCGTCACTTAATCT; site_33; 1; 14; 0; p
BS  CCGTCACATCACTT; site_34; 1; 14; 0; p
BS  CAGTCACATCAAAT; site_35; 1; 14; 0; p
BS  CATCCACGTCATTT; site_36; 1; 14; 0; p
BS  ACGTCACGTCGCTA; site_37; 1; 14; 0; p
BS  ATGTCATGTCATTT; site_38; 1; 14; 0; p
BS  ACATCACGTCATCA; site_39; 1; 14; 0; p
BS  TTGTCACATCAGAA; site_40; 1; 14; 0; p
BS  TGCTGACGTCATTA; site_41; 1; 14; 0; p
BS  AAGTCACGTCTAAA; site_42; 1; 14; 0; p
BS  CTGTCACTTCATAA; site_43; 1; 14; 0; p
BS  ATGTCACGTTAAAA; site_44; 1; 14; 0; p
BS  ATGCCACGTCATCC; site_45; 1; 14; 0; p
BS  TAGTCAGGTGATGT; site_46; 1; 14; 0; p
BS  AAGTCAATTCATAC; site_47; 1; 14; 0; p
BS  GAGTCACATCAAAC; site_48; 1; 14; 0; p
BS  TCGTCACGTCACTG; site_49; 1; 14; 0; p
BS  GAGTCACGTTAAAT; site_50; 1; 14; 0; p
BS  GGCACACGTCATGT; site_51; 1; 14; 0; p
BS  ATGTCATGTCATTT; site_52; 1; 14; 0; p
BS  TGGTCACGTCTCCG; site_53; 1; 14; 0; p
BS  CAGTCGCGTCAATT; site_54; 1; 14; 0; p
BS  CTGTCGCGTCAGAA; site_55; 1; 14; 0; p
BS  GGGTCATGTCACCG; site_56; 1; 14; 0; p
BS  TTGTCACGTCAGCG; site_57; 1; 14; 0; p
BS  TAGTCTCGTCAATG; site_58; 1; 14; 0; p
BS  AATTCACGTCACTT; site_59; 1; 14; 0; p
BS  CGGTCAAGTCTTGC; site_60; 1; 14; 0; p
BS  TTTTCAAGTCATAG; site_61; 1; 14; 0; p
BS  GTGTCATGTCAATC; site_62; 1; 14; 0; p
BS  CCTCCACGTCATTT; site_63; 1; 14; 0; p
BS  ACGTCACGTAGTTA; site_64; 1; 14; 0; p
BS  TACTTACGTCATTG; site_65; 1; 14; 0; p
BS  ACGTCACGTAAGCT; site_66; 1; 14; 0; p
BS  TTGTCTCGTCAGAA; site_67; 1; 14; 0; p
BS  ACATCTCGTCATAA; site_68; 1; 14; 0; p
BS  ATGTCACCTAATTG; site_69; 1; 14; 0; p
BS  TCGTCACGTCACGG; site_70; 1; 14; 0; p
BS  ACGTCAAGTCATCG; site_71; 1; 14; 0; p
BS  ACATCACGTCAGAG; site_72; 1; 14; 0; p
BS  TCATAACGTCATAA; site_73; 1; 14; 0; p
BS  GTGTCACGTCATGT; site_74; 1; 14; 0; p
BS  TAGTCAAGTCTTAT; site_75; 1; 14; 0; p
BS  GAGTCTCGTCACAC; site_76; 1; 14; 0; p
BS  CAATCACGTCAACG; site_77; 1; 14; 0; p
BS  AAGTTACTTCATTT; site_78; 1; 14; 0; p
BS  AAGTCACGTCTGGG; site_79; 1; 14; 0; p
BS  TTGTGACGTCATTG; site_80; 1; 14; 0; p
BS  CAGCCACTTCATCA; site_81; 1; 14; 0; p
BS  GAGTCACGATATGT; site_82; 1; 14; 0; p
BS  GCGTCACATCACAT; site_83; 1; 14; 0; p
BS  CTGACACGGCATGA; site_84; 1; 14; 0; p
BS  CCTTCACGCCATTA; site_85; 1; 14; 0; p
BS  TAGTCCCATCATAC; site_86; 1; 14; 0; p
BS  TGGTCACATCAGCA; site_87; 1; 14; 0; p
BS  TTGACACATCATAC; site_88; 1; 14; 0; p
BS  TCTTTACGTCATAC; site_89; 1; 14; 0; p
BS  TCATCACCTCATTT; site_90; 1; 14; 0; p
BS  TGGTCACTTCAGTA; site_91; 1; 14; 0; p
BS  AAGTCACGTCATTG; site_92; 1; 14; 0; p
BS  CGGGCACGGCACGT; site_93; 1; 14; 0; p
BS  CTGTCACTTCAATA; site_94; 1; 14; 0; p
BS  GGATCCCGTCATTT; site_95; 1; 14; 0; p
BS  TAGTCACTTAATCG; site_96; 1; 14; 0; p
BS  AGGTCACATCACAA; site_97; 1; 14; 0; p
BS  CTTTCACGTCATTT; site_98; 1; 14; 0; p
BS  TTGTTAAGTCATAT; site_99; 1; 14; 0; p
BS  CAGTCACTTCCTCA; site_100; 1; 14; 0; p
BS  ATGGCACATCATAA; site_101; 1; 14; 0; p
BS  TCGATACGTCATCG; site_102; 1; 14; 0; p
BS  TATTTACGTCATTT; site_103; 1; 14; 0; p
BS  TTGTCTCGTCTTCC; site_104; 1; 14; 0; p
BS  ATGTCATATCATTA; site_105; 1; 14; 0; p
BS  GAGTCATGTCAAGT; site_106; 1; 14; 0; p
BS  AAGGCACGTCAATA; site_107; 1; 14; 0; p
BS  TAGTCACATCAACG; site_108; 1; 14; 0; p
BS  GTTTCACGTCATAT; site_109; 1; 14; 0; p
BS  CAGTCACTTCAATG; site_110; 1; 14; 0; p
BS  CCGTCACGTTAGGT; site_111; 1; 14; 0; p
BS  AGGTCACATCAGAA; site_112; 1; 14; 0; p
BS  TTGTCACATCATCT; site_113; 1; 14; 0; p
BS  GTGTCACGTAAAAC; site_114; 1; 14; 0; p
BS  ATATCACGTTATTG; site_115; 1; 14; 0; p
BS  GAGTAACTTCATAG; site_116; 1; 14; 0; p
BS  ATGTCATGTCAATG; site_117; 1; 14; 0; p
BS  TGGTTACGTAATTT; site_118; 1; 14; 0; p
BS  TTGACACGTCACGA; site_119; 1; 14; 0; p
BS  CGGACACGTCATAT; site_120; 1; 14; 0; p
BS  AGGTCACATCAACT; site_121; 1; 14; 0; p
BS  AAGTAACGTCCTGC; site_122; 1; 14; 0; p
BS  ACGTCACATCATTA; site_123; 1; 14; 0; p
BS  ATGTCACGTCACAT; site_124; 1; 14; 0; p
BS  CGGTCACTTCACAC; site_125; 1; 14; 0; p
BS  GAGTCCCGTCACAA; site_126; 1; 14; 0; p
BS  ATGTCAAGTCATGC; site_127; 1; 14; 0; p
BS  TAAGCACGTCATCT; site_128; 1; 14; 0; p
BS  CAATCACTTCATAC; site_129; 1; 14; 0; p
BS  CGTTCACGTGATCT; site_130; 1; 14; 0; p
BS  ACCTCACCTCATAT; site_131; 1; 14; 0; p
BS  ACGTCACGTCATAA; site_132; 1; 14; 0; p
BS  ACATCAGGTCATGC; site_133; 1; 14; 0; p
BS  GTGTCATGTCAACT; site_134; 1; 14; 0; p
BS  GCGCCACGTCACTC; site_135; 1; 14; 0; p
BS  TAGTTACGCCATTG; site_136; 1; 14; 0; p
BS  GAGTCACACCATAA; site_137; 1; 14; 0; p
BS  AGGTCACATCAAAT; site_138; 1; 14; 0; p
BS  CAGTTATGTCATTT; site_139; 1; 14; 0; p
BS  GTGTCCCGTGATCT; site_140; 1; 14; 0; p
BS  GCGTCTGGTCATTA; site_141; 1; 14; 0; p
BS  TTTACACGTCATAT; site_142; 1; 14; 0; p
BS  GTGTCACTTCAACA; site_143; 1; 14; 0; p
BS  GTGTCACGTCATCA; site_144; 1; 14; 0; p
BS  TCGTCACTTCACGA; site_145; 1; 14; 0; p
BS  AAGTCATGTCCTGT; site_146; 1; 14; 0; p
BS  AAGTCACGTGCTGC; site_147; 1; 14; 0; p
BS  AAATCACGTCTTAT; site_148; 1; 14; 0; p
BS  ATGTTACGTCAAGC; site_149; 1; 14; 0; p
BS  GGATCACGGCATCA; site_150; 1; 14; 0; p
BS  AAGTCACCTCAATT; site_151; 1; 14; 0; p
BS  AAGTCACATCAGAA; site_152; 1; 14; 0; p
BS  AAGTCTCGTCTTGA; site_153; 1; 14; 0; p
BS  ATGTCACATCAAAT; site_154; 1; 14; 0; p
BS  TTGTCATGTCATTG; site_155; 1; 14; 0; p
BS  GAGTCAAGTCAGTC; site_156; 1; 14; 0; p
BS  TAGACACATCATCA; site_157; 1; 14; 0; p
BS  TCATCACCTCATTA; site_158; 1; 14; 0; p
BS  CTGTCACTTCACAC; site_159; 1; 14; 0; p
BS  AAGCCACGTCAAAT; site_160; 1; 14; 0; p
BS  GTGTTACGTCAGAA; site_161; 1; 14; 0; p
BS  TCGTCACGACAACG; site_162; 1; 14; 0; p
BS  TTGTCACGTCACTT; site_163; 1; 14; 0; p
BS  TAGTCACGACAATG; site_164; 1; 14; 0; p
BS  ATGTCACGTTAATT; site_165; 1; 14; 0; p
BS  GAGTGACGTCATGA; site_166; 1; 14; 0; p
BS  TAGTCACGTCATGA; site_167; 1; 14; 0; p
BS  CTGACATGTCATAT; site_168; 1; 14; 0; p
BS  ATCTCACGTCACTT; site_169; 1; 14; 0; p
BS  ATGTCACATCAAGG; site_170; 1; 14; 0; p
BS  AACTAACGTCATCC; site_171; 1; 14; 0; p
BS  CCGCCAAGTCATTC; site_172; 1; 14; 0; p
BS  GGGTCACGTGATAT; site_173; 1; 14; 0; p
BS  TCGTAACTTCATTG; site_174; 1; 14; 0; p
BS  ATGTAACCTCATGC; site_175; 1; 14; 0; p
BS  AGGTTACGTTATGC; site_176; 1; 14; 0; p
BS  CGGTTACTTCATTT; site_177; 1; 14; 0; p
BS  AAGTCACATCAACT; site_178; 1; 14; 0; p
BS  AGGTCTTGTCATAA; site_179; 1; 14; 0; p
BS  GGGTCAAGTCAAGC; site_180; 1; 14; 0; p
BS  AAGTCACATCATTG; site_181; 1; 14; 0; p
BS  ACGTCAGGTCAGTC; site_182; 1; 14; 0; p
BS  ACGTCACTTCATTG; site_183; 1; 14; 0; p
BS  CGCTCACGTCACTT; site_184; 1; 14; 0; p
BS  ATGTCATGTCTTAA; site_185; 1; 14; 0; p
BS  GTGTCACGACACGT; site_186; 1; 14; 0; p
BS  CTTTCACGTCACGA; site_187; 1; 14; 0; p
BS  AGGTCACATCACAC; site_188; 1; 14; 0; p
BS  AAGTCAAGTCTTAA; site_189; 1; 14; 0; p
BS  TCCTTACGTCATCT; site_190; 1; 14; 0; p
BS  AGGCCACCTCATCA; site_191; 1; 14; 0; p
BS  CTCTCACGTCACTC; site_192; 1; 14; 0; p
BS  ATATCACATCATGC; site_193; 1; 14; 0; p
BS  AAGTCAAGTCACGT; site_194; 1; 14; 0; p
BS  AAGTCACGTCAATG; site_195; 1; 14; 0; p
BS  CAGTCACGCCATCA; site_196; 1; 14; 0; p
BS  AGGACACGTCTTAT; site_197; 1; 14; 0; p
BS  CTTCCACGTCATCT; site_198; 1; 14; 0; p
BS  CTGTCACGGAATTA; site_199; 1; 14; 0; p
BS  GGGTCACTTCAGAT; site_200; 1; 14; 0; p
BS  GAGTCACTTCAATC; site_201; 1; 14; 0; p
BS  CAATCACGCCATGA; site_202; 1; 14; 0; p
BS  AGGTCACGTCAAAA; site_203; 1; 14; 0; p
BS  AAGTCAGGTCTTAT; site_204; 1; 14; 0; p
BS  AAGTTACGTAATTT; site_205; 1; 14; 0; p
BS  TCTTCACGTAATAC; site_206; 1; 14; 0; p
BS  AATTCACGTCATTC; site_207; 1; 14; 0; p
BS  TCTTCACGTCACAT; site_208; 1; 14; 0; p
BS  ATGTCCCTTCATAT; site_209; 1; 14; 0; p
BS  GAGTCACTTCACTA; site_210; 1; 14; 0; p
BS  TCATCGCGTCATTT; site_211; 1; 14; 0; p
BS  ATGCCACTTCATCT; site_212; 1; 14; 0; p
BS  CAGTCTCCTCATGC; site_213; 1; 14; 0; p
BS  CAGTCCCGTCAGTG; site_214; 1; 14; 0; p
BS  CGATCATGTCATGA; site_215; 1; 14; 0; p
BS  TTGTCGAGTCATCT; site_216; 1; 14; 0; p
BS  GCTTCAAGTCATAA; site_217; 1; 14; 0; p
BS  TAGTCATTTCATTT; site_218; 1; 14; 0; p
BS  TCTTCACGTCATCT; site_219; 1; 14; 0; p
BS  CTGACAAGTCATCA; site_220; 1; 14; 0; p
BS  CGGTCCGGTCATAT; site_221; 1; 14; 0; p
BS  ATGTCACGTCCCAT; site_222; 1; 14; 0; p
BS  CGCTTACGTCATTA; site_223; 1; 14; 0; p
BS  GAGTCAAGTCAATG; site_224; 1; 14; 0; p
BS  CTGTCACGTGAAAG; site_225; 1; 14; 0; p
BS  CGGTCACATCAAAG; site_226; 1; 14; 0; p
BS  TCGTCAATTCATTC; site_227; 1; 14; 0; p
BS  GAGTCACATCACAG; site_228; 1; 14; 0; p
BS  ATGTCACATCAAAT; site_229; 1; 14; 0; p
BS  GTGTCATATCATAG; site_230; 1; 14; 0; p
CC  program: transfac
CC  matrix.nb: 5
CC  accession: oligos_7nt_test_vs_ctrl_m2
CC  AC: oligos_7nt_test_vs_ctrl_m2
CC  id: oligos_7nt_test_vs_ctrl_m2
CC  name: oligos_7nt_test_vs_ctrl_m2oligos_7nt_test_vs_ctrl_m2
CC  version: 
CC  name: oligos_7nt_test_vs_ctrl_m2oligos_7nt_test_vs_ctrl_m2
CC  description: wwGTCACgTCAtww
CC  statistical_basis: 231 sequences
CC  transfac_consensus: 
CC  matrix.nb: 5
CC  sites: 231
CC  bg_markov_order: 3
CC  consensus.strict: ccGTCACGTCAtct
CC  consensus.strict.rc: AGATGACGTGACGG
CC  consensus.IUPAC: myGTCACGTCAtmb
CC  consensus.IUPAC.rc: VKATGACGTGACRK
CC  consensus.regexp: [ac][ct]GTCACGTCAt[ac][cgt]
CC  consensus.regexp.rc: [ACG][GT]ATGACGTGAC[AG][GT]
XX
//
AC  oligos_7nt_test_vs_ctrl_m1
XX
ID  oligos_7nt_test_vs_ctrl_m1oligos_7nt_test_vs_ctrl_m1
XX
DE  dwcatgTGATGTGACAkww
P0           a         c         g         t
1           47        31        49        48
2           49        27        34        65
3           39        69        33        34
4           98        17        24        36
5           31        12        19       113
6           19        20        93        43
7           15         8        12       140
8            3         6       162         4
9          170         2         1         2
10          10         8         0       157
11          15         5       140        15
12           6         9         7       153
13           9         4       155         7
14         156         6         3        10
15          20       125        18        12
16         120        18        12        25
17          22        13        87        53
18          55        28        37        55
19          63        21        27        64
XX
BA  175 sequences
XX
BS  GTGAAGTGATATGACATAA; site_0; 1; 19; 0; p
BS  GACATTTGATGTGGCTGGA; site_1; 1; 19; 0; p
BS  GGCATGTGATGTGAGACCA; site_2; 1; 19; 0; p
BS  GACAATTGACTTGACAGGT; site_3; 1; 19; 0; p
BS  TTAAAGTGATGTGAAAAAT; site_4; 1; 19; 0; p
BS  ACTTTGTGATGTGAGAGTT; site_5; 1; 19; 0; p
BS  GATAGGTGATGTGACATTG; site_6; 1; 19; 0; p
BS  TCAGTGTGATGTGACGGTG; site_7; 1; 19; 0; p
BS  TCCCGCTGATTTGACACAT; site_8; 1; 19; 0; p
BS  AACTAGTGATGTGAAAGCC; site_9; 1; 19; 0; p
BS  TCCATGAGATGTGAAATAG; site_10; 1; 19; 0; p
BS  CACTGTTGGTGTGACTGGT; site_11; 1; 19; 0; p
BS  GGCACATGATGAGACATGC; site_12; 1; 19; 0; p
BS  GTGTTGGGATGTGAAAGGA; site_13; 1; 19; 0; p
BS  CTCAAGTGACTTGACATAC; site_14; 1; 19; 0; p
BS  CGCGGCAGATATGACAGGT; site_15; 1; 19; 0; p
BS  ATCCTGTCATGTGAATGAA; site_16; 1; 19; 0; p
BS  GAAATGTGATGTGACAAAC; site_17; 1; 19; 0; p
BS  CAAATATGATGTGACAGAA; site_18; 1; 19; 0; p
BS  TAAAAGTCATGTGACATGA; site_19; 1; 19; 0; p
BS  GTCATGTGATGTGACCTAT; site_20; 1; 19; 0; p
BS  GAAACATGATGTGACACTC; site_21; 1; 19; 0; p
BS  TCAGTTTGATGTGACTTGA; site_22; 1; 19; 0; p
BS  TTGATGTGACTTGACAGGT; site_23; 1; 19; 0; p
BS  GCTGTGTGATGTGAATGAT; site_24; 1; 19; 0; p
BS  TTGATGTGATGTGAAATGA; site_25; 1; 19; 0; p
BS  AACATGTGATGTGAGTGAG; site_26; 1; 19; 0; p
BS  TGCCTGACATGTGACAATA; site_27; 1; 19; 0; p
BS  GAGAAGTGATGTGACGGAT; site_28; 1; 19; 0; p
BS  GACATTTGATGTGACTGTC; site_29; 1; 19; 0; p
BS  TCCATGTGATATGTGAGTA; site_30; 1; 19; 0; p
BS  GTATAGTGATATGACATTT; site_31; 1; 19; 0; p
BS  TTGCAGTGATGAGACAAGT; site_32; 1; 19; 0; p
BS  CACACCTGATCTGACTGCA; site_33; 1; 19; 0; p
BS  AAATTCTGATGTGACAATA; site_34; 1; 19; 0; p
BS  CACAAGAGATGTGACACAT; site_35; 1; 19; 0; p
BS  AAGTTATGAAGTGACAGCT; site_36; 1; 19; 0; p
BS  GTCAGGTGATGTGAGCCTA; site_37; 1; 19; 0; p
BS  CACCTCCGATGGGACAGAC; site_38; 1; 19; 0; p
BS  CGAAACTGATATGACTGAT; site_39; 1; 19; 0; p
BS  TCTAGTTGATGTAACTGTT; site_40; 1; 19; 0; p
BS  AGCATAGGATGTGAGGAGG; site_41; 1; 19; 0; p
BS  ACCATGTGATGCGACTTGA; site_42; 1; 19; 0; p
BS  GGTGTCGGATGTGACAACT; site_43; 1; 19; 0; p
BS  TTGATGTGATGTGAGATGA; site_44; 1; 19; 0; p
BS  TGCTTGTTATGTGTCATAA; site_45; 1; 19; 0; p
BS  ATAATGTGATATGATAAAG; site_46; 1; 19; 0; p
BS  TAGAGTTGATGTTACTGTT; site_47; 1; 19; 0; p
BS  CATGTGTGATGTGTCATCA; site_48; 1; 19; 0; p
BS  ACAATGTGATGTGACAACA; site_49; 1; 19; 0; p
BS  CGTAAAGGATGTGACCGAC; site_50; 1; 19; 0; p
BS  GATAGCAGCTGTGACAGCA; site_51; 1; 19; 0; p
BS  CTGACGTGATGTGAGATAT; site_52; 1; 19; 0; p
BS  AACACATGACGTGACACTT; site_53; 1; 19; 0; p
BS  TTCTTGTGAAGTGACAACT; site_54; 1; 19; 0; p
BS  AAGATGTGAAGCGACTGTT; site_55; 1; 19; 0; p
BS  GCCCTGCGATGTGACGTGG; site_56; 1; 19; 0; p
BS  GTGATCTTATGTGACAGTG; site_57; 1; 19; 0; p
BS  ATCGTTTGATGCGATCGAT; site_58; 1; 19; 0; p
BS  TTGTTCTGAAGTAACAGAT; site_59; 1; 19; 0; p
BS  GACATGAGATATGACAAAA; site_60; 1; 19; 0; p
BS  AGCAGCTGATTTGACTGAA; site_61; 1; 19; 0; p
BS  CTCTCGTGATGTAAAAGGA; site_62; 1; 19; 0; p
BS  CCCATGTGATGTGACGCAT; site_63; 1; 19; 0; p
BS  CGCATATGAAGTAAGAGAT; site_64; 1; 19; 0; p
BS  CTTTTGCGATGTGAAAGCA; site_65; 1; 19; 0; p
BS  ACCATGCGATTTGAAAGCG; site_66; 1; 19; 0; p
BS  ACATTGTGATGTGACCTCA; site_67; 1; 19; 0; p
BS  AATTTGTTATGTGTCAGCT; site_68; 1; 19; 0; p
BS  ATTATGTGATGTAACGTTT; site_69; 1; 19; 0; p
BS  AACCATAGATGTGACATAA; site_70; 1; 19; 0; p
BS  ATAGTGTGATATGCCAGGT; site_71; 1; 19; 0; p
BS  GTTTTATGATGTGCCATAT; site_72; 1; 19; 0; p
BS  AGCTAATGATATGACATAA; site_73; 1; 19; 0; p
BS  TTCCATTGATGCGACTGCT; site_74; 1; 19; 0; p
BS  GACTGGTGATTGGACAGTT; site_75; 1; 19; 0; p
BS  CTCTTCTGATGTGACCTTT; site_76; 1; 19; 0; p
BS  TTGAGATGATGTGACAATG; site_77; 1; 19; 0; p
BS  GCCATATTATGAAACAGTA; site_78; 1; 19; 0; p
BS  GACATTTGTTGTGACACTT; site_79; 1; 19; 0; p
BS  ACCATGCGATATTCCAGAA; site_80; 1; 19; 0; p
BS  CGTATTTGATTTGACAATT; site_81; 1; 19; 0; p
BS  GGCTATTGATTTGACAGCT; site_82; 1; 19; 0; p
BS  TACGTGGGATATGATAGTT; site_83; 1; 19; 0; p
BS  CTATAGCGATGTGACATTA; site_84; 1; 19; 0; p
BS  ATTAGGTGATGGGACAATC; site_85; 1; 19; 0; p
BS  TACGTTTGATATGACAAAA; site_86; 1; 19; 0; p
BS  CTGATGTAATGTGTCTGAA; site_87; 1; 19; 0; p
BS  TTCATATGACGTGTCCGAA; site_88; 1; 19; 0; p
BS  ATGATGTGACGTGACATTA; site_89; 1; 19; 0; p
BS  GTAGTGTGAAGTGACCGAT; site_90; 1; 19; 0; p
BS  TCAATCAGATGTGAAAGGA; site_91; 1; 19; 0; p
BS  ATATTGTGATGTGAGAGTT; site_92; 1; 19; 0; p
BS  ATCATGTGATTTGAAAGGA; site_93; 1; 19; 0; p
BS  ATCATTTGATGTAAGATAT; site_94; 1; 19; 0; p
BS  ATGAAATGATGTGATATTA; site_95; 1; 19; 0; p
BS  AGTATCCGATGTGAGATTT; site_96; 1; 19; 0; p
BS  GGAAATTGATGTGTCAGAT; site_97; 1; 19; 0; p
BS  TTAATTGGATGTGAAAGAA; site_98; 1; 19; 0; p
BS  GTTGTGTGATGTGACACTT; site_99; 1; 19; 0; p
BS  TTTATTTGATGTGACCTCG; site_100; 1; 19; 0; p
BS  GTGGAGTGATGCGATAGTA; site_101; 1; 19; 0; p
BS  GTCCCGTGATCTGACCCCA; site_102; 1; 19; 0; p
BS  CTCATTTGATGTTATTGGC; site_103; 1; 19; 0; p
BS  GAAATGTGATGTCATATCG; site_104; 1; 19; 0; p
BS  TGCATGTGATGTTCCATCT; site_105; 1; 19; 0; p
BS  TACGTGTGATGTGAACGCA; site_106; 1; 19; 0; p
BS  GAAATGGGATGTTTCAGAA; site_107; 1; 19; 0; p
BS  GAGTTGTGATGGGACAAAG; site_108; 1; 19; 0; p
BS  GGTTTGTGATGTCACTGAG; site_109; 1; 19; 0; p
BS  TGCAATTGATGTGAAAATT; site_110; 1; 19; 0; p
BS  ATCTTCTGATGTGACTTTC; site_111; 1; 19; 0; p
BS  AAGATGTGATGTGATGTAA; site_112; 1; 19; 0; p
BS  ATGATGTGATGAGACGTTA; site_113; 1; 19; 0; p
BS  TACATTTGATGTGACATTG; site_114; 1; 19; 0; p
BS  ATTATTGGATGTGACTACG; site_115; 1; 19; 0; p
BS  CACGTGTGAAGTGACAGTT; site_116; 1; 19; 0; p
BS  GGTAAGTGACGTGACAATG; site_117; 1; 19; 0; p
BS  TTCCCTTGATATGACATTC; site_118; 1; 19; 0; p
BS  TAAATGTGAAGAGACAGAA; site_119; 1; 19; 0; p
BS  ATAGCTTGATGTGAGAGGT; site_120; 1; 19; 0; p
BS  GACTTGTGATGTGAGGATA; site_121; 1; 19; 0; p
BS  TGATTGTGATGTGACAGAG; site_122; 1; 19; 0; p
BS  TAAAGCTGATGTTACAGTG; site_123; 1; 19; 0; p
BS  TCCGTGTCATGTACCAGGT; site_124; 1; 19; 0; p
BS  CTAGTGTGATTTGACCTGG; site_125; 1; 19; 0; p
BS  GATATTGAATGTGACAGTG; site_126; 1; 19; 0; p
BS  TGGCCTTGATGTGACATAC; site_127; 1; 19; 0; p
BS  ACGTTCTGATGTGAGTGAA; site_128; 1; 19; 0; p
BS  GGTATGAGAAGAGACAGAA; site_129; 1; 19; 0; p
BS  CCCATGTGATGTGACGTGT; site_130; 1; 19; 0; p
BS  CCTCTGTCTTGTGACAGAT; site_131; 1; 19; 0; p
BS  TTTGTGTGATGTGAAACTC; site_132; 1; 19; 0; p
BS  ATGATGTGATGTGACCATG; site_133; 1; 19; 0; p
BS  GGCAAGTGAAGCGACAGGT; site_134; 1; 19; 0; p
BS  TTTATGGGATGGGATAGGG; site_135; 1; 19; 0; p
BS  AGATGGTGATGCGACATGT; site_136; 1; 19; 0; p
BS  TGCAGTTGATGTGACTTGT; site_137; 1; 19; 0; p
BS  TCTAGGTGATTTGACATTT; site_138; 1; 19; 0; p
BS  GTGAATTGATGTGCCACTC; site_139; 1; 19; 0; p
BS  CTCCAATGATGTGACTTCA; site_140; 1; 19; 0; p
BS  GCAAGTTGATGTGTAAGCT; site_141; 1; 19; 0; p
BS  CTAATTTGATACGACAGAC; site_142; 1; 19; 0; p
BS  GAGATTTGATTTGACAGAA; site_143; 1; 19; 0; p
BS  CGTGTGTGATGTGACCTGT; site_144; 1; 19; 0; p
BS  TAAACAAGATGTGACTGTA; site_145; 1; 19; 0; p
BS  ATTTAGTAATGTGACATTG; site_146; 1; 19; 0; p
BS  GCCAAAAGATGTGACAGGC; site_147; 1; 19; 0; p
BS  GTTGTATGATCTGTCAGGA; site_148; 1; 19; 0; p
BS  ATGATGTGATATGAGCGAA; site_149; 1; 19; 0; p
BS  ATCATTTGATGGAACATTG; site_150; 1; 19; 0; p
BS  ATTATGAGATGTCACATGA; site_151; 1; 19; 0; p
BS  TGCAGGAGCTGGGGCAGGT; site_152; 1; 19; 0; p
BS  CTGTTTTGATGTGAAAGCC; site_153; 1; 19; 0; p
BS  CTCTTAAGATGTGACAATG; site_154; 1; 19; 0; p
BS  ACAGTGTGATGTGAGAGTT; site_155; 1; 19; 0; p
BS  GTAATGTGATGTTAAGGAA; site_156; 1; 19; 0; p
BS  ATCATTTGATGTCACATCA; site_157; 1; 19; 0; p
BS  AGATTTTGATGTGACATCA; site_158; 1; 19; 0; p
BS  TATATTTGATTTGACGGTA; site_159; 1; 19; 0; p
BS  GTGATGCGATGTGATATAC; site_160; 1; 19; 0; p
BS  TTGTATTGATGCGACAGCT; site_161; 1; 19; 0; p
BS  CGGTGCTGATGTGGCAGCA; site_162; 1; 19; 0; p
BS  AACACTTGATGTGAACTAT; site_163; 1; 19; 0; p
BS  TCAGTGTCATGTGACATAA; site_164; 1; 19; 0; p
BS  GAGATGGGACGTGACATAA; site_165; 1; 19; 0; p
BS  GGGATTTGATTTGACAGTG; site_166; 1; 19; 0; p
BS  TAATATGGATGTGACAGTT; site_167; 1; 19; 0; p
BS  TGCTTCTGATCTGATCGGC; site_168; 1; 19; 0; p
BS  AATCTTTGATGTGACCGGT; site_169; 1; 19; 0; p
BS  AAACTCAGATGTGATAGAC; site_170; 1; 19; 0; p
BS  GCTCTGTGATGTGACTCGA; site_171; 1; 19; 0; p
BS  TGACAGTGATGTGAGAGGA; site_172; 1; 19; 0; p
BS  TGAGATTGATCTGACAGTT; site_173; 1; 19; 0; p
BS  CATATTTGATGTGACATTT; site_174; 1; 19; 0; p
CC  program: transfac
CC  matrix.nb: 4
CC  accession: oligos_7nt_test_vs_ctrl_m1
CC  AC: oligos_7nt_test_vs_ctrl_m1
CC  id: oligos_7nt_test_vs_ctrl_m1
CC  name: oligos_7nt_test_vs_ctrl_m1oligos_7nt_test_vs_ctrl_m1
CC  version: 
CC  name: oligos_7nt_test_vs_ctrl_m1oligos_7nt_test_vs_ctrl_m1
CC  description: dwcatgTGATGTGACAkww
CC  statistical_basis: 175 sequences
CC  transfac_consensus: 
CC  matrix.nb: 4
CC  sites: 175
CC  bg_markov_order: 3
CC  consensus.strict: gtcatGtGATGtGACaGgt
CC  consensus.strict.rc: ACCTGTCACATCACATGAC
CC  consensus.IUPAC: sksatGtGATGtGACaGgw
CC  consensus.IUPAC.rc: WCCTGTCACATCACATSMS
CC  consensus.regexp: [cg][gt][cg]atGtGATGtGACaGg[at]
CC  consensus.regexp.rc: [AT]CCTGTCACATCACAT[CG][AC][CG]
XX
//
AC  oligos_6nt_test_vs_ctrl_m2
XX
ID  oligos_6nt_test_vs_ctrl_m2oligos_6nt_test_vs_ctrl_m2
XX
DE  whmCAcGTCACATCAmAywa
P0           a         c         g         t
1           23        17        15        30
2           26        22        11        26
3           25        38         2        20
4           12        60         3        10
5           72         5         3         5
6            7        55         9        14
7           14         5        60         6
8            3         1         2        79
9            1        80         1         3
10          69         7         5         4
11           5        73         4         3
12          69         4         6         6
13           4         4         1        76
14           4        74         3         4
15          65         5         5        10
16          22        52         4         7
17          59         9         3        14
18          17        36         4        28
19          30        15        17        23
20          28        20        17        20
XX
BA  85 sequences
XX
BS  TTCCACGTGACATCTACCTG; site_0; 1; 20; 0; p
BS  GTCCACATCACACATCACTT; site_1; 1; 20; 0; p
BS  TCACACATCACTTCACACGC; site_2; 1; 20; 0; p
BS  ACAAACGTCAGATCACAAAT; site_3; 1; 20; 0; p
BS  GTCAATGTCACATCACCTAT; site_4; 1; 20; 0; p
BS  AACACCGTCACATCACACTG; site_5; 1; 20; 0; p
BS  ACCCTCGTCACGTCCATCGT; site_6; 1; 20; 0; p
BS  CACCAAGTCACGTCTAAGCC; site_7; 1; 20; 0; p
BS  TCACAAGTCACATAACGCAA; site_8; 1; 20; 0; p
BS  AAATAGGTCACATCACATGA; site_9; 1; 20; 0; p
BS  TGTCAAGTCACATCAAACTG; site_10; 1; 20; 0; p
BS  TTTCACATCACATCAAATCG; site_11; 1; 20; 0; p
BS  ACTCATTTCACATCACATCA; site_12; 1; 20; 0; p
BS  GGATCCGTCACATCACTTCT; site_13; 1; 20; 0; p
BS  CAACACGTCACGTCGCTAGA; site_14; 1; 20; 0; p
BS  GACAACATCACATCATAAAA; site_15; 1; 20; 0; p
BS  GTCCTCCTCACATCCTATGC; site_16; 1; 20; 0; p
BS  AATCAAGTCGCATCACATGG; site_17; 1; 20; 0; p
BS  TCTCACATCACATCAAAACA; site_18; 1; 20; 0; p
BS  TATCACCTCAAATCACATAA; site_19; 1; 20; 0; p
BS  CCCCACTTCACTTCACTTCA; site_20; 1; 20; 0; p
BS  CTTCACTTCACTTCACACAG; site_21; 1; 20; 0; p
BS  CCCCACGTCACATCGCAGGG; site_22; 1; 20; 0; p
BS  TCAAACGTCCCATCACTCAC; site_23; 1; 20; 0; p
BS  ATATGCGTCACATCACATGG; site_24; 1; 20; 0; p
BS  TACTACTACACATCACATTA; site_25; 1; 20; 0; p
BS  ACTGAGGTCACATCACAATG; site_26; 1; 20; 0; p
BS  TGAAACGTTACATCACATAA; site_27; 1; 20; 0; p
BS  CTACCTGGCATATCACACTA; site_28; 1; 20; 0; p
BS  TTCCATGTTTCATCACTCTT; site_29; 1; 20; 0; p
BS  TCCAACGTCCCATCAAATTA; site_30; 1; 20; 0; p
BS  AGTTACGTCGCATTTCACTA; site_31; 1; 20; 0; p
BS  GAACACGCCACATGGCTCCC; site_32; 1; 20; 0; p
BS  GGGCACGTCCCATTGGACTC; site_33; 1; 20; 0; p
BS  TGTCACGTCACATCATTAAA; site_34; 1; 20; 0; p
BS  GCACACGTCACTGCTTACGA; site_35; 1; 20; 0; p
BS  AAGCACGTCATCTCAAACGT; site_36; 1; 20; 0; p
BS  ACACACGTCACGTCATAAAG; site_37; 1; 20; 0; p
BS  TTACATGTCACATAACCATT; site_38; 1; 20; 0; p
BS  ATATACGTCACAACTCATAA; site_39; 1; 20; 0; p
BS  ACCGAGGTCACATCAAATAA; site_40; 1; 20; 0; p
BS  TCCCACATCCCATCACCAAC; site_41; 1; 20; 0; p
BS  CAACACGTCAAATCACGAAG; site_42; 1; 20; 0; p
BS  AACCACGTCACTTTAAATAT; site_43; 1; 20; 0; p
BS  GACCAGCGCACATAAAACGC; site_44; 1; 20; 0; p
BS  TCCCACCACACAACAAACTG; site_45; 1; 20; 0; p
BS  CACCTTGTCCCACCACACAA; site_46; 1; 20; 0; p
BS  TCTTACATCACATCACATCT; site_47; 1; 20; 0; p
BS  TTTAACGTCTCATCACATCA; site_48; 1; 20; 0; p
BS  TACAATGTCACATCAAATGT; site_49; 1; 20; 0; p
BS  AGCCACGTCAAATCAAACTC; site_50; 1; 20; 0; p
BS  CTCGATATCAAATCACACAT; site_51; 1; 20; 0; p
BS  TTCCAATTCTCATCACATAT; site_52; 1; 20; 0; p
BS  CAACAGGTTACATCAGAAAT; site_53; 1; 20; 0; p
BS  CACCACCACACAACTCACAA; site_54; 1; 20; 0; p
BS  GTCTCTGTCACATCACAATC; site_55; 1; 20; 0; p
BS  TACCAGGTCAAATCACACTA; site_56; 1; 20; 0; p
BS  GCACACGTCACCTCCCACTC; site_57; 1; 20; 0; p
BS  CTCCACGTCACACCAAAAGG; site_58; 1; 20; 0; p
BS  AAACACGTCACATCACATGG; site_59; 1; 20; 0; p
BS  AGCATGGTCACATCACATCA; site_60; 1; 20; 0; p
BS  TTCCTCATAACATCACATCA; site_61; 1; 20; 0; p
BS  TTCCCCGTCACACCAAAACT; site_62; 1; 20; 0; p
BS  TACCACGTCAGCTTCCACGT; site_63; 1; 20; 0; p
BS  TAACATGTCGCATCACCATC; site_64; 1; 20; 0; p
BS  AAACAAGTCACATCAACTGC; site_65; 1; 20; 0; p
BS  ATACACGTCACAACAATCAA; site_66; 1; 20; 0; p
BS  GTCCACGTCAGGTCAGTCTA; site_67; 1; 20; 0; p
BS  GCTCACGTCACTTCATTGCA; site_68; 1; 20; 0; p
BS  TTACAGGTCACATCACACAC; site_69; 1; 20; 0; p
BS  AGCAATGTCCCATCAAACAT; site_70; 1; 20; 0; p
BS  GCTCATATCACATCATGCAC; site_71; 1; 20; 0; p
BS  TTCCACGTCATCTCACTTAC; site_72; 1; 20; 0; p
BS  CTTCAGATCACATCCCACAT; site_73; 1; 20; 0; p
BS  GGTCACTTCAGATCACATCC; site_74; 1; 20; 0; p
BS  CATCGCATCACATCACACAT; site_75; 1; 20; 0; p
BS  TATCACATCGCATCACATCA; site_76; 1; 20; 0; p
BS  ATCAACGTCGCATCAACAGC; site_77; 1; 20; 0; p
BS  TGCTACGTCACATCTATCAC; site_78; 1; 20; 0; p
BS  CCACACGTCTCATCTCAATC; site_79; 1; 20; 0; p
BS  ATTTATGTCACATGACACTG; site_80; 1; 20; 0; p
BS  AACCACGTCACGTGGATCTT; site_81; 1; 20; 0; p
BS  CCTCGAGTCACATCACAGAG; site_82; 1; 20; 0; p
BS  CAACACATCACATCAGCCTG; site_83; 1; 20; 0; p
BS  TTCCATGTCCCATCTCCTAA; site_84; 1; 20; 0; p
CC  program: transfac
CC  matrix.nb: 2
CC  accession: oligos_6nt_test_vs_ctrl_m2
CC  AC: oligos_6nt_test_vs_ctrl_m2
CC  id: oligos_6nt_test_vs_ctrl_m2
CC  name: oligos_6nt_test_vs_ctrl_m2oligos_6nt_test_vs_ctrl_m2
CC  version: 
CC  name: oligos_6nt_test_vs_ctrl_m2oligos_6nt_test_vs_ctrl_m2
CC  description: whmCAcGTCACATCAmAywa
CC  statistical_basis: 85 sequences
CC  transfac_consensus: 
CC  matrix.nb: 2
CC  sites: 85
CC  bg_markov_order: 3
CC  consensus.strict: cccCaCGTCaCaTCaCacgc
CC  consensus.strict.rc: GCGTGTGATGTGACGTGGGG
CC  consensus.IUPAC: yccCaCGTCaCaTCaCayvv
CC  consensus.IUPAC.rc: BBRTGTGATGTGACGTGGGR
CC  consensus.regexp: [ct]ccCaCGTCaCaTCaCa[ct][acg][acg]
CC  consensus.regexp.rc: [CGT][CGT][AG]TGTGATGTGACGTGGG[AG]
XX
//
AC  oligos_6nt_test_vs_ctrl_m1
XX
ID  oligos_6nt_test_vs_ctrl_m1oligos_6nt_test_vs_ctrl_m1
XX
DE  akwgtGATGTGACAwgTgggacww
P0           a         c         g         t
1           22        15        12        12
2           12        13        16        20
3           17         5         9        30
4            9         6        38         8
5           12         3         8        38
6            1         2        52         6
7           59         0         2         0
8            9         2         2        48
9            3         0        52         6
10           7         2         3        49
11           3         2        56         0
12          54         2         3         2
13           3        50         6         2
14          42         3        10         6
15          31         6         8        16
16          11         4        36        10
17          10         2         6        43
18           9         4        37        11
19          10         7        31        13
20          12         6        33        10
21          36         6         5        14
22          14        29         8        10
23          20        10        14        17
24          22        15         4        20
XX
BA  61 sequences
XX
BS  GTTTTGATTTGACGAGTGGGGAAA; site_0; 1; 24; 0; p
BS  TTTGTGATGTGAGAGTTAGTACAC; site_1; 1; 24; 0; p
BS  CCGCTGATTTGACACATGCTACCA; site_2; 1; 24; 0; p
BS  TCAAGAATGGGACAAGTAGTACAA; site_3; 1; 24; 0; p
BS  CGATGGACGTGACGAGGGTGACGC; site_4; 1; 24; 0; p
BS  AATGTGATGTGACAAACATGTTTT; site_5; 1; 24; 0; p
BS  AAAGGTATGTGCCAAGTTTGTCAA; site_6; 1; 24; 0; p
BS  TGCGTTATGTGACTTGTGAGATTT; site_7; 1; 24; 0; p
BS  AAAGTCATGTGACATGAGTTAAGT; site_8; 1; 24; 0; p
BS  GATGTGATGTGAAATGAGTTAACC; site_9; 1; 24; 0; p
BS  ATTGTGAAGAGACTAGTGAACCAA; site_10; 1; 24; 0; p
BS  CTAGCGACGTGACGTGTTGGTCTT; site_11; 1; 24; 0; p
BS  GCAGTGATGAGACAAGTCGGAGAA; site_12; 1; 24; 0; p
BS  CAAGAGATGTGACACATGTGACAT; site_13; 1; 24; 0; p
BS  ACTGAGAGGTCACAAGTGGGTTCA; site_14; 1; 24; 0; p
BS  ACTAAGAAGTCACAAGTGGGCTCA; site_15; 1; 24; 0; p
BS  GACGTGATGTGAGATATGGAAAGT; site_16; 1; 24; 0; p
BS  CTTGTGAAGTGACAACTTGAAATC; site_17; 1; 24; 0; p
BS  ATGGAGATTTGACAAGAGAGATGA; site_18; 1; 24; 0; p
BS  CCTGCGATGTGACGTGGGGCTTTA; site_19; 1; 24; 0; p
BS  CATGAGATATGACAAAAGGGAAGA; site_20; 1; 24; 0; p
BS  CATGTGATGTGACGCATATGAAGT; site_21; 1; 24; 0; p
BS  AGTGTGATATGCCAGGTAGATTGA; site_22; 1; 24; 0; p
BS  GTGGGGATGTGACGAATGTGAAAA; site_23; 1; 24; 0; p
BS  GGGGTTATGTGGCTAGTTCGAATT; site_24; 1; 24; 0; p
BS  CTTCTGATGTGACCTTTGGATCTA; site_25; 1; 24; 0; p
BS  GAGATGATGTGACAATGTGGCCTT; site_26; 1; 24; 0; p
BS  CTATTGATTTGACAGCTAGGCCCA; site_27; 1; 24; 0; p
BS  ACATAGATATGACAATTGGGAAAC; site_28; 1; 24; 0; p
BS  GATCGGAAGGGGCAAGTGGCAACT; site_29; 1; 24; 0; p
BS  AGTGTGAAGTGACCGATGAGACGC; site_30; 1; 24; 0; p
BS  ATTGTGATGTGAGAGTTTGGAAGA; site_31; 1; 24; 0; p
BS  CGTATGGTGAGAAAAATGGGGCTT; site_32; 1; 24; 0; p
BS  ATGGTTATGTGACATGTAAATCTC; site_33; 1; 24; 0; p
BS  TGTGTGATGTGACACTTCACACTG; site_34; 1; 24; 0; p
BS  TTAATGATGGAACAGGTAGGTCCT; site_35; 1; 24; 0; p
BS  GATGGGATGTGGGAACAGGGACGA; site_36; 1; 24; 0; p
BS  ATTGTGATGAGATTAGGTAGACGT; site_37; 1; 24; 0; p
BS  GTGATGATGTGTCTAGTCGTAGGG; site_38; 1; 24; 0; p
BS  CGTGTGAAGTGACAGTTTTGAGCT; site_39; 1; 24; 0; p
BS  CTATATATGTAACAAGAGCGACAA; site_40; 1; 24; 0; p
BS  CCAATGATTTGACAAGTTGTCCTC; site_41; 1; 24; 0; p
BS  AGTGGGAGGTGACGTGTGCAACGC; site_42; 1; 24; 0; p
BS  GCCTTGATGTGACATACGTGGCAC; site_43; 1; 24; 0; p
BS  ATGGTGATGCGACATGTTAAAGAC; site_44; 1; 24; 0; p
BS  TGATTGGTGTGACACCTCGTACAC; site_45; 1; 24; 0; p
BS  ATACCGATGTGTCAAGTGGATTCC; site_46; 1; 24; 0; p
BS  TGTGTGATGTGACCTGTAACAAGG; site_47; 1; 24; 0; p
BS  ATTGTGATGAGACGATTGCAACCA; site_48; 1; 24; 0; p
BS  TGCATGATGTGATATGAGCGAAAA; site_49; 1; 24; 0; p
BS  CTTAAGATGTGACAATGGTGTGTT; site_50; 1; 24; 0; p
BS  ACACAGAAGTGAGATGTGGGACTT; site_51; 1; 24; 0; p
BS  TGTGAGATTTGACAAGTGAATCAT; site_52; 1; 24; 0; p
BS  AGCCTGAAGCGACAAGTTGCCTAA; site_53; 1; 24; 0; p
BS  ATTGAGATGAGACGTGTGGAAGAA; site_54; 1; 24; 0; p
BS  GGGGGGAAGTAACAAAGGGTACTT; site_55; 1; 24; 0; p
BS  TGAGACATGTGACAAGAGGCTTTC; site_56; 1; 24; 0; p
BS  TCTGTGATGTGACTCGAGGTGGTC; site_57; 1; 24; 0; p
BS  ACTGTTATGAGAAGAGTGTGACAG; site_58; 1; 24; 0; p
BS  ACAGTGATGTGAGAGGAGCGGGAT; site_59; 1; 24; 0; p
BS  TATTTGATGTGACATTTGTGTCAT; site_60; 1; 24; 0; p
CC  program: transfac
CC  matrix.nb: 1
CC  accession: oligos_6nt_test_vs_ctrl_m1
CC  AC: oligos_6nt_test_vs_ctrl_m1
CC  id: oligos_6nt_test_vs_ctrl_m1
CC  name: oligos_6nt_test_vs_ctrl_m1oligos_6nt_test_vs_ctrl_m1
CC  version: 
CC  name: oligos_6nt_test_vs_ctrl_m1oligos_6nt_test_vs_ctrl_m1
CC  description: akwgtGATGTGACAwgTgggacww
CC  statistical_basis: 61 sequences
CC  transfac_consensus: 
CC  matrix.nb: 1
CC  sites: 61
CC  bg_markov_order: 3
CC  consensus.strict: cgtGtGAtGtGACaaGtGGGaCgc
CC  consensus.strict.rc: GCGTCCCACTTGTCACATCACACG
CC  consensus.IUPAC: vbtGtGAtGtGACaaGtGGGaCrh
CC  consensus.IUPAC.rc: DYGTCCCACTTGTCACATCACAVB
CC  consensus.regexp: [acg][cgt]tGtGAtGtGACaaGtGGGaC[ag][act]
CC  consensus.regexp.rc: [AGT][CT]GTCCCACTTGTCACATCACA[ACG][CGT]
XX
//
AC  local_words_7nt_m3
XX
ID  local_words_7nt_m3local_words_7nt_m3
XX
DE  wwkTGATGTGACawgAcaww
P0           a         c         g         t
1           72        27        42        55
2           66        25        35        70
3           44        22        70        60
4           20         6        11       159
5            7         7       172        10
6          174         4        10         8
7           17        10         7       162
8           17         8       137        34
9           19        16         9       152
10           7         5       178         6
11         187         1         2         6
12          17       152         8        19
13         130        17        14        35
14         100        17        27        52
15          22        12       123        39
16         140         9        12        35
17          32       118        21        25
18         118        12        23        43
19          68        39        29        60
20          66        33        43        54
XX
BA  196 sequences
XX
BS  TTGAGTTTTGACAAGACAAC; site_0; 1; 20; 0; p
BS  GTGTGAAGTGATATGACATA; site_1; 1; 20; 0; p
BS  ATTTGACAAGACAAGACAGT; site_2; 1; 20; 0; p
BS  AAATGATTTGACAAGACAAG; site_3; 1; 20; 0; p
BS  AGATGATGCGACAGGAAGCA; site_4; 1; 20; 0; p
BS  AATTGATGTGACAATTATTT; site_5; 1; 20; 0; p
BS  GATGGATTTGACAAAACTTA; site_6; 1; 20; 0; p
BS  GCATGAGGTGACAATTGACT; site_7; 1; 20; 0; p
BS  AGGTGATGTGACATTGACAA; site_8; 1; 20; 0; p
BS  CAGTGATGTGACGCAGCGTT; site_9; 1; 20; 0; p
BS  GATGGATGTGACAATTGACG; site_10; 1; 20; 0; p
BS  TAGTGATACGACGATACTGG; site_11; 1; 20; 0; p
BS  ACATGATGAGACATGCGAAG; site_12; 1; 20; 0; p
BS  AAGTGAGCTTACAATACACA; site_13; 1; 20; 0; p
BS  TTGGGATGTGAAAGGACTCT; site_14; 1; 20; 0; p
BS  GTATGACAAGACAAGACAAT; site_15; 1; 20; 0; p
BS  GAGAGATGTGATAGGAAATC; site_16; 1; 20; 0; p
BS  ATGTGATGTGACAAACATGT; site_17; 1; 20; 0; p
BS  AGCTGATGTGACTACAAAAT; site_18; 1; 20; 0; p
BS  ATATGATGTGACAGAACATT; site_19; 1; 20; 0; p
BS  AAGTGATGGGACTTGAATAA; site_20; 1; 20; 0; p
BS  AAGTCATGTGACATGAGTTA; site_21; 1; 20; 0; p
BS  GTCTAGTGTGACATGACATC; site_22; 1; 20; 0; p
BS  ACCTGATGTGTTCAGAGTTA; site_23; 1; 20; 0; p
BS  CCCTGATGTTAGAAGTTAGC; site_24; 1; 20; 0; p
BS  ACATGATGTGACACTCCCCC; site_25; 1; 20; 0; p
BS  GTTTGATGTGACTTGACAGG; site_26; 1; 20; 0; p
BS  GCTTGGTCTGACTATACAGA; site_27; 1; 20; 0; p
BS  TGATGGTATGACATGACAAT; site_28; 1; 20; 0; p
BS  ATGTGATGTGAAATGAGTTA; site_29; 1; 20; 0; p
BS  CTGACATGTGACAATATATG; site_30; 1; 20; 0; p
BS  ACATGAGGTGACAAAATACC; site_31; 1; 20; 0; p
BS  AAGTGATGTGACGGATCCTA; site_32; 1; 20; 0; p
BS  AACTGATGTGTCAATATCTA; site_33; 1; 20; 0; p
BS  GAGGGAAATGACATGACATA; site_34; 1; 20; 0; p
BS  TTTGGTTGAGACAAGACTCT; site_35; 1; 20; 0; p
BS  TTTACATGTGACATGACAAT; site_36; 1; 20; 0; p
BS  CAGTGATGAGACAAGTCGGA; site_37; 1; 20; 0; p
BS  ACCTGATCTGACTGCACTTT; site_38; 1; 20; 0; p
BS  AATTGATTAGACAAGAACCA; site_39; 1; 20; 0; p
BS  TTCTGATGTGACAATAAAAA; site_40; 1; 20; 0; p
BS  CGATGATTTGATAAGACATG; site_41; 1; 20; 0; p
BS  AGATGATGAGTCGATACACG; site_42; 1; 20; 0; p
BS  AAGAGATGAGACATGACGAT; site_43; 1; 20; 0; p
BS  GTGAGTTGTGACTGAACATA; site_44; 1; 20; 0; p
BS  AGGTGATGTGAGCCTACATA; site_45; 1; 20; 0; p
BS  GATTGATGTGAAATGTAATG; site_46; 1; 20; 0; p
BS  TTGTTATGTGAAAAGACAGA; site_47; 1; 20; 0; p
BS  TGTTAATGCGAGTAGACAAC; site_48; 1; 20; 0; p
BS  AGGTGGTGAGACAAAACAAG; site_49; 1; 20; 0; p
BS  AAATGATGTTACTATACTAT; site_50; 1; 20; 0; p
BS  AATTGTTGTGAAAGGACTTT; site_51; 1; 20; 0; p
BS  CGCTGACGTGACAAGATCAC; site_52; 1; 20; 0; p
BS  CATTGACGAGACTAGCCAAT; site_53; 1; 20; 0; p
BS  ATGTGATGCGACTTGATTTG; site_54; 1; 20; 0; p
BS  GAGTTGTGTGACAATACATG; site_55; 1; 20; 0; p
BS  CACTGATCTGACTGGTCTAA; site_56; 1; 20; 0; p
BS  ATGTGATGTGAGATGAGAAG; site_57; 1; 20; 0; p
BS  TAATAATGAGACAAGAGAGA; site_58; 1; 20; 0; p
BS  GACTGATGTGAAATAACTAA; site_59; 1; 20; 0; p
BS  ATTTGAGGTGATAAGACGCA; site_60; 1; 20; 0; p
BS  TTTGGAATTGACAAGACGTA; site_61; 1; 20; 0; p
BS  TTCTGACGAGACAAGATAAG; site_62; 1; 20; 0; p
BS  TTTTGCGGTGACACGACTTT; site_63; 1; 20; 0; p
BS  GAATGTTGTGACTCGATAGG; site_64; 1; 20; 0; p
BS  AAATGAAATGAAAAGACAAC; site_65; 1; 20; 0; p
BS  ACTTGCATTGACAAGACCGT; site_66; 1; 20; 0; p
BS  ATGTGATGTGACAACAAACT; site_67; 1; 20; 0; p
BS  TGGAGATTTGACAAGAGAGA; site_68; 1; 20; 0; p
BS  ATCTTATGTGACAGTGCATC; site_69; 1; 20; 0; p
BS  ATGTGATATAACTAGTCAAC; site_70; 1; 20; 0; p
BS  ATTAGATGAGACTAGACGAT; site_71; 1; 20; 0; p
BS  GATCGATTTGACAATGCACT; site_72; 1; 20; 0; p
BS  TGATGATCTGAGCAGCCATA; site_73; 1; 20; 0; p
BS  TCGTGATGTAAAAGGACATG; site_74; 1; 20; 0; p
BS  CTGACAAGTGACAAGACAAG; site_75; 1; 20; 0; p
BS  TATTGATTTGACTTAACATA; site_76; 1; 20; 0; p
BS  AGATGATTTGACGAGTGACT; site_77; 1; 20; 0; p
BS  AAGTGATGGGAGATGTCAGA; site_78; 1; 20; 0; p
BS  TGCTGATGTGACCATTCGAT; site_79; 1; 20; 0; p
BS  TAGACTAGTGACAAGACAAT; site_80; 1; 20; 0; p
BS  GATTGATTTGACTAGGAAAT; site_81; 1; 20; 0; p
BS  TTGTGATGTGACCTCAGTAC; site_82; 1; 20; 0; p
BS  AAATAATGTCACAAGTCAAA; site_83; 1; 20; 0; p
BS  CATAGATGTGACATAACTCG; site_84; 1; 20; 0; p
BS  ATTTGATATGACTTAACAAA; site_85; 1; 20; 0; p
BS  GTAGGGAGTGACAAGACATT; site_86; 1; 20; 0; p
BS  GAGTGATTTGACTCGAATAC; site_87; 1; 20; 0; p
BS  CGTTGATGTGACTACACGTG; site_88; 1; 20; 0; p
BS  TCGTGCTGAGAAAAGTCAAA; site_89; 1; 20; 0; p
BS  AACTGCTGGGACCAGAAAAG; site_90; 1; 20; 0; p
BS  AGATGATGTGACAATGTGGC; site_91; 1; 20; 0; p
BS  CTACGATGTAACATTACAAC; site_92; 1; 20; 0; p
BS  ACGTAAGGTGACAAGACACG; site_93; 1; 20; 0; p
BS  TTTTGATTTGACAAGTATCT; site_94; 1; 20; 0; p
BS  TTTAGATGTGAAAGGACAAA; site_95; 1; 20; 0; p
BS  TAGCGATGTGACATTATTGG; site_96; 1; 20; 0; p
BS  AGGTGATGGGACAATCAGTG; site_97; 1; 20; 0; p
BS  TGTGAATGTGACTATACAAT; site_98; 1; 20; 0; p
BS  GTTTGATATGACAAAAAATT; site_99; 1; 20; 0; p
BS  AGTTGATGTGACCTTTCACA; site_100; 1; 20; 0; p
BS  GTTCGATAAGACATGACAAA; site_101; 1; 20; 0; p
BS  TAATGATGTGACGTGACATT; site_102; 1; 20; 0; p
BS  ATGTGACGTGACATTATGCT; site_103; 1; 20; 0; p
BS  ATGTGATTTGAAAGGATAAA; site_104; 1; 20; 0; p
BS  TTTTTATGTTACAAGAAAAA; site_105; 1; 20; 0; p
BS  CTATGATTTGACAAAAAAAA; site_106; 1; 20; 0; p
BS  TGGTTATGTGACATGTAAAT; site_107; 1; 20; 0; p
BS  ATATGATGTTATAACAGATA; site_108; 1; 20; 0; p
BS  GTGTGATGTGACACTTCACA; site_109; 1; 20; 0; p
BS  TAATGATGTGACTTGCAAAT; site_110; 1; 20; 0; p
BS  GAGTGATGCGATAGTACACT; site_111; 1; 20; 0; p
BS  TTTTGATGAAACAAGTCAGA; site_112; 1; 20; 0; p
BS  TGTTGAAGTGACACGATAAC; site_113; 1; 20; 0; p
BS  ACCTGATGTCACAACCGAGC; site_114; 1; 20; 0; p
BS  ACGTGATTTGATAAATCAGA; site_115; 1; 20; 0; p
BS  ACTTGAAGCGACATTACATT; site_116; 1; 20; 0; p
BS  AATTGATGTGAAAAGAAGTG; site_117; 1; 20; 0; p
BS  TAATGATGCGAACCGACAAC; site_118; 1; 20; 0; p
BS  AATTGATCTGTCTAGACATC; site_119; 1; 20; 0; p
BS  GTTTGATTTGACAATGCTTA; site_120; 1; 20; 0; p
BS  ATTTGATGGCACAATACAAA; site_121; 1; 20; 0; p
BS  GAGTGGATTGACAAGACGTC; site_122; 1; 20; 0; p
BS  GTTTGATGCGAAAAGTCTCG; site_123; 1; 20; 0; p
BS  TGATGATGTGATGAGACGTT; site_124; 1; 20; 0; p
BS  ATTTGATGTGACATTGTAAG; site_125; 1; 20; 0; p
BS  CAATGATTTGACGTGACGCA; site_126; 1; 20; 0; p
BS  TTATGATGTGATCGGAATCT; site_127; 1; 20; 0; p
BS  CTCTGATTTGACATGTCAGG; site_128; 1; 20; 0; p
BS  TGATGATGTGTCTAGTCGTA; site_129; 1; 20; 0; p
BS  ATGTGATGTGAATAGAATTG; site_130; 1; 20; 0; p
BS  ACTTGGTTTGACAAGACTGT; site_131; 1; 20; 0; p
BS  AGGTGAAGAGACGAGACAAC; site_132; 1; 20; 0; p
BS  TTTTTATTTGACAGGACAGT; site_133; 1; 20; 0; p
BS  TGGAGATATGATTAGACTTA; site_134; 1; 20; 0; p
BS  TCATGACGTGACTAGTCAAG; site_135; 1; 20; 0; p
BS  ACTTGAAGTGACACGATTCA; site_136; 1; 20; 0; p
BS  CAATGATTTGACAAGTTGTC; site_137; 1; 20; 0; p
BS  GAGGGATGGGACATAACTAT; site_138; 1; 20; 0; p
BS  GTGTGATTTGACCTGGTACA; site_139; 1; 20; 0; p
BS  TCACGATTTAACAAGACTAG; site_140; 1; 20; 0; p
BS  GACTGATGCGACCGTACCCA; site_141; 1; 20; 0; p
BS  ATGTGATGTGACGTGTTTTT; site_142; 1; 20; 0; p
BS  CAATGATGTGATGTGACCAT; site_143; 1; 20; 0; p
BS  ATGTGATGTGACCATGCTTT; site_144; 1; 20; 0; p
BS  TGGTTGTGTGACTAGACAAT; site_145; 1; 20; 0; p
BS  TTTTCATGTGATAATACACA; site_146; 1; 20; 0; p
BS  CCTCGATGCGACACGATACC; site_147; 1; 20; 0; p
BS  AAGTGAAGCGACAGGTAAAG; site_148; 1; 20; 0; p
BS  ATGTGATGTGACCATGAAGA; site_149; 1; 20; 0; p
BS  TGGTGATGCGACATGTTAAA; site_150; 1; 20; 0; p
BS  AGTTGATGTGACTTGTTTAT; site_151; 1; 20; 0; p
BS  AGGTGATTTGACATTTCATG; site_152; 1; 20; 0; p
BS  CAATGATGTGACTTCACTTT; site_153; 1; 20; 0; p
BS  TACTGAGTTGACACTACAAC; site_154; 1; 20; 0; p
BS  ATTTGATTTGACAGAACAGA; site_155; 1; 20; 0; p
BS  ATGTGATGTGATACAAAATA; site_156; 1; 20; 0; p
BS  GTGTGATGTGACCTGTAACA; site_157; 1; 20; 0; p
BS  ACAAGATGTGACTGTACAAC; site_158; 1; 20; 0; p
BS  GAGTGAAAAGACAAGACAAA; site_159; 1; 20; 0; p
BS  TAGAGATGGGACCTGACATC; site_160; 1; 20; 0; p
BS  TATGGATGTGGCAAGCATAG; site_161; 1; 20; 0; p
BS  GTGTGATTTGATATTACATT; site_162; 1; 20; 0; p
BS  GTATGATCTGTCAGGAATAG; site_163; 1; 20; 0; p
BS  GCATGATGTGATATGAGCGA; site_164; 1; 20; 0; p
BS  CATTGACGTGACTTGACTTA; site_165; 1; 20; 0; p
BS  TAATTTTGTGACAAGAGAAG; site_166; 1; 20; 0; p
BS  CTATGATATAACATGACACA; site_167; 1; 20; 0; p
BS  CTATGATATGATTAGACTTC; site_168; 1; 20; 0; p
BS  ATTGGATATGACAGAACAAC; site_169; 1; 20; 0; p
BS  ACCTGGAGTGAAAAGACGAT; site_170; 1; 20; 0; p
BS  GTGAGATTTGACAAGTGAAT; site_171; 1; 20; 0; p
BS  TTTTGATGTGACATCAAATG; site_172; 1; 20; 0; p
BS  TCCTGACGTGACATGGCTCA; site_173; 1; 20; 0; p
BS  GTGTGATGTGATGCGATGTG; site_174; 1; 20; 0; p
BS  TAGAGATGAGACACAACACA; site_175; 1; 20; 0; p
BS  GAGTAATGCTACGAGACACC; site_176; 1; 20; 0; p
BS  TGATGATCTGACAACACACG; site_177; 1; 20; 0; p
BS  TGCTGATGTGGCAGCAGATA; site_178; 1; 20; 0; p
BS  CTTTTATGTGCGAAGACTAA; site_179; 1; 20; 0; p
BS  AGATGTTGTGACATGAGTCC; site_180; 1; 20; 0; p
BS  AGATGACTCGACAAGACAGC; site_181; 1; 20; 0; p
BS  GCCTGAAGCGACAAGTTGCC; site_182; 1; 20; 0; p
BS  AAGTGATGTAAAAAGTCAGA; site_183; 1; 20; 0; p
BS  TATTTATGTCACATGACACT; site_184; 1; 20; 0; p
BS  GTTTGATATGACCGGACCGT; site_185; 1; 20; 0; p
BS  TGGAGATGGGACGTGACATA; site_186; 1; 20; 0; p
BS  CATTGATTTGACACCATAGG; site_187; 1; 20; 0; p
BS  GAGACATGTGACAAGAGGCT; site_188; 1; 20; 0; p
BS  TATTGATGCGATTGGACATG; site_189; 1; 20; 0; p
BS  GATAGATTGGACAAGACAAC; site_190; 1; 20; 0; p
BS  CTTTGATGTGACCGGTAAAG; site_191; 1; 20; 0; p
BS  GGTTGATGTCACAAAACTAA; site_192; 1; 20; 0; p
BS  CTGTGATGTGACTCGAGGTG; site_193; 1; 20; 0; p
BS  CAGTGATGTGAGAGGAGCGG; site_194; 1; 20; 0; p
BS  TATTGATATGACTAAATATT; site_195; 1; 20; 0; p
CC  program: transfac
CC  matrix.nb: 9
CC  accession: local_words_7nt_m3
CC  AC: local_words_7nt_m3
CC  id: local_words_7nt_m3
CC  name: local_words_7nt_m3local_words_7nt_m3
CC  version: 
CC  name: local_words_7nt_m3local_words_7nt_m3
CC  description: wwkTGATGTGACawgAcaww
CC  statistical_basis: 196 sequences
CC  transfac_consensus: 
CC  matrix.nb: 9
CC  sites: 196
CC  bg_markov_order: 3
CC  consensus.strict: gtgtGatGtGACaaGaCacg
CC  consensus.strict.rc: CGTGTCTTGTCACATCACAC
CC  consensus.IUPAC: rdgtGatGtGACaaGaCamv
CC  consensus.IUPAC.rc: BKTGTCTTGTCACATCACHY
CC  consensus.regexp: [ag][agt]gtGatGtGACaaGaCa[ac][acg]
CC  consensus.regexp.rc: [CGT][GT]TGTCTTGTCACATCAC[ACT][CT]
XX
//
AC  local_words_7nt_m2
XX
ID  local_words_7nt_m2local_words_7nt_m2
XX
DE  wwhmtGTCACATCAmww
P0           a         c         g         t
1          123        72        76       142
2          147        69        60       137
3          125       110        68       110
4          104       194        46        69
5           82        38        35       258
6           43        20       305        45
7           14         9         4       386
8           11       372        11        19
9          360        16        20        17
10          53       321        17        22
11         352         9        20        32
12          19         8        11       375
13           7       386         9        11
14         322        31        17        43
15         127       159        57        70
16         158        77        49       129
17         123        85        56       149
XX
BA  413 sequences
XX
BS  TGGCCTTCACAGCACAT; site_0; 1; 17; 0; p
BS  TGCCTGTCACTGCCCCA; site_1; 1; 17; 0; p
BS  TGACTATCACATCCATT; site_2; 1; 17; 0; p
BS  TACCTGTCGGATCAAAA; site_3; 1; 17; 0; p
BS  ATTATGTCATATCACTT; site_4; 1; 17; 0; p
BS  GTCATATCACTTCACAC; site_5; 1; 17; 0; p
BS  ATCCAGCCACATCAAAT; site_6; 1; 17; 0; p
BS  GTCTTGTCAAATCATTT; site_7; 1; 17; 0; p
BS  ATAAGCTCACATCAGCA; site_8; 1; 17; 0; p
BS  TTCCTGTCGCATCATCT; site_9; 1; 17; 0; p
BS  TAATTGTCACATCAATT; site_10; 1; 17; 0; p
BS  ATGGTCTCACATCACAT; site_11; 1; 17; 0; p
BS  CAATTGTCACCTCATGC; site_12; 1; 17; 0; p
BS  AACCTGTCAAGTCAATT; site_13; 1; 17; 0; p
BS  TAGGAATCACATCACTT; site_14; 1; 17; 0; p
BS  AATTTTTCACATCACTT; site_15; 1; 17; 0; p
BS  CAAACGTCAGATCACAA; site_16; 1; 17; 0; p
BS  TAACTCTCACATCACAA; site_17; 1; 17; 0; p
BS  TCAATGTCACATCACCT; site_18; 1; 17; 0; p
BS  ATTCTGTCAAATTAACA; site_19; 1; 17; 0; p
BS  ACTATGTCACGTCAATA; site_20; 1; 17; 0; p
BS  ACACCGTCACATCACAC; site_21; 1; 17; 0; p
BS  GCTGCGTCACATCACTG; site_22; 1; 17; 0; p
BS  TACCTGTCGAATCCAGA; site_23; 1; 17; 0; p
BS  CATGTGTCAAATCAGCG; site_24; 1; 17; 0; p
BS  TAACGGTCAGATCAACG; site_25; 1; 17; 0; p
BS  CAATTGTCACATCCATC; site_26; 1; 17; 0; p
BS  TGGCTTTCACATCACTA; site_27; 1; 17; 0; p
BS  ACTATTTCACATCTCAT; site_28; 1; 17; 0; p
BS  CACCAGTCACACCAACA; site_29; 1; 17; 0; p
BS  CATCAGTCACAACACCG; site_30; 1; 17; 0; p
BS  CGCATGTCTCATCATGT; site_31; 1; 17; 0; p
BS  GTCCTTTCACATCCCAA; site_32; 1; 17; 0; p
BS  ACGCCGTCAAATCATCG; site_33; 1; 17; 0; p
BS  AACCTGTCATATCTGCC; site_34; 1; 17; 0; p
BS  CAGCAGCCACATCAACT; site_35; 1; 17; 0; p
BS  TCAGTGTCACACCAACT; site_36; 1; 17; 0; p
BS  ACGCTGTCATTTCATCT; site_37; 1; 17; 0; p
BS  TTCCTATCACATCTCTC; site_38; 1; 17; 0; p
BS  TGTTTGTCACATCACAT; site_39; 1; 17; 0; p
BS  CTTGCGTCAAATCACCC; site_40; 1; 17; 0; p
BS  AGACGGTCACTTCATGG; site_41; 1; 17; 0; p
BS  TTGTAGTCACATCAGCT; site_42; 1; 17; 0; p
BS  AGATAGACACATCAAGC; site_43; 1; 17; 0; p
BS  GTTCTGTCACATCATAT; site_44; 1; 17; 0; p
BS  CACAAGTCACATAACGC; site_45; 1; 17; 0; p
BS  TTCAAGTCCCATCACTT; site_46; 1; 17; 0; p
BS  AAGGTGTCACTTCAAGA; site_47; 1; 17; 0; p
BS  CCACCTTCACCTCACGC; site_48; 1; 17; 0; p
BS  AACCAGTAACATCCACC; site_49; 1; 17; 0; p
BS  CTCATGTCACATGACTT; site_50; 1; 17; 0; p
BS  AATGAGTCACATCTTCA; site_51; 1; 17; 0; p
BS  AATAGGTCACATCACAT; site_52; 1; 17; 0; p
BS  GTACTGTCACATGTATG; site_53; 1; 17; 0; p
BS  TCAGTGTAACATCAAAA; site_54; 1; 17; 0; p
BS  AACCTGTCAATTCGTAT; site_55; 1; 17; 0; p
BS  TCTCTATCACACCAATA; site_56; 1; 17; 0; p
BS  GGAGTGTCACATCATGT; site_57; 1; 17; 0; p
BS  AGAAATTCACATCACGA; site_58; 1; 17; 0; p
BS  GTCAAGTCACATCAAAC; site_59; 1; 17; 0; p
BS  AACCTGTCAAGTCACAT; site_60; 1; 17; 0; p
BS  AATCATTCACATCACAC; site_61; 1; 17; 0; p
BS  CTACTGTTAGATCATGT; site_62; 1; 17; 0; p
BS  CTCATTTCACATCACAT; site_63; 1; 17; 0; p
BS  GTACATTCACATCTCTT; site_64; 1; 17; 0; p
BS  ATCCTATCAAATCAAAT; site_65; 1; 17; 0; p
BS  ATGCTATCACAGCAAAA; site_66; 1; 17; 0; p
BS  GGGGAATCACATCACTC; site_67; 1; 17; 0; p
BS  TGCCTGATACAGCACAC; site_68; 1; 17; 0; p
BS  CCTCACTCACATCACAT; site_69; 1; 17; 0; p
BS  CATCTTTAACATCAATC; site_70; 1; 17; 0; p
BS  TACCAATCACATCAATA; site_71; 1; 17; 0; p
BS  ATTTTGTCACCTCATGT; site_72; 1; 17; 0; p
BS  GATCCGTCACATCACTT; site_73; 1; 17; 0; p
BS  TGTCTATCAAATCATTA; site_74; 1; 17; 0; p
BS  CGACAGTCACATCAAAT; site_75; 1; 17; 0; p
BS  TAGCTGTCAGGTCTCCT; site_76; 1; 17; 0; p
BS  ATATTGACACATCAGTT; site_77; 1; 17; 0; p
BS  TAATAGTCACATCTCAA; site_78; 1; 17; 0; p
BS  TTACCGTTACATCAAAT; site_79; 1; 17; 0; p
BS  AAAATGTCATATCACTA; site_80; 1; 17; 0; p
BS  CATCAGTCTCATCTCTG; site_81; 1; 17; 0; p
BS  AACCCATCACATCAGTC; site_82; 1; 17; 0; p
BS  GACTTGTCTCATCACTG; site_83; 1; 17; 0; p
BS  GTGCAGTCAGATCAGGT; site_84; 1; 17; 0; p
BS  TTATTGTCACATCAGAA; site_85; 1; 17; 0; p
BS  CATGTGTCACATCTCTT; site_86; 1; 17; 0; p
BS  GTCATGTCTCATCTCTT; site_87; 1; 17; 0; p
BS  TAGCTGTCACTTCATAA; site_88; 1; 17; 0; p
BS  GTTCAGTCACAACTCAC; site_89; 1; 17; 0; p
BS  GTAGGCTCACATCACCT; site_90; 1; 17; 0; p
BS  AGGCAGTCACTTCTAAA; site_91; 1; 17; 0; p
BS  TACATTTCACATCAATC; site_92; 1; 17; 0; p
BS  AAAGAGTCACATCAAAC; site_93; 1; 17; 0; p
BS  TTGTCGTCACGTCACTG; site_94; 1; 17; 0; p
BS  TTGCTGTCACTACAATA; site_95; 1; 17; 0; p
BS  TAAATATCACATCAGTC; site_96; 1; 17; 0; p
BS  TAATTGTCTTATCACTG; site_97; 1; 17; 0; p
BS  GGTCTGTCCCATCGGAG; site_98; 1; 17; 0; p
BS  ATTCGGTGACATCAATT; site_99; 1; 17; 0; p
BS  AATCAGTCATATCAGTT; site_100; 1; 17; 0; p
BS  TTGGTGTCAAATCATAA; site_101; 1; 17; 0; p
BS  GTATAGTAACATCATTT; site_102; 1; 17; 0; p
BS  TAACAGTTACATCAACT; site_103; 1; 17; 0; p
BS  CACCGGCCACATCAACC; site_104; 1; 17; 0; p
BS  TGCATGTCACCTCGGAT; site_105; 1; 17; 0; p
BS  AAGCTGTCGCGTCAGAA; site_106; 1; 17; 0; p
BS  GTCCTTTCACAACAATT; site_107; 1; 17; 0; p
BS  ATACTATCAAATCACAA; site_108; 1; 17; 0; p
BS  ATCTTGTCACGTCAGCG; site_109; 1; 17; 0; p
BS  ATCAAGTCGCATCACAT; site_110; 1; 17; 0; p
BS  TAGTTGTCACATCCGAC; site_111; 1; 17; 0; p
BS  ATACGGACAGATCACCC; site_112; 1; 17; 0; p
BS  GATCAGTCTCATCCGTG; site_113; 1; 17; 0; p
BS  GACCAGTCAGATCAGTG; site_114; 1; 17; 0; p
BS  CAACTGTTACACCAATT; site_115; 1; 17; 0; p
BS  ATTCAATCCCATCACGG; site_116; 1; 17; 0; p
BS  CTCATCTCACATCACAT; site_117; 1; 17; 0; p
BS  CTACTATCAAATCAATT; site_118; 1; 17; 0; p
BS  TCCCAGTCCCATCTCTT; site_119; 1; 17; 0; p
BS  GTTATTTCACATCAGTC; site_120; 1; 17; 0; p
BS  TAACAGTAACATCAACT; site_121; 1; 17; 0; p
BS  TGGTCGTCACGTCACGG; site_122; 1; 17; 0; p
BS  ATCGAGTCACAACATTC; site_123; 1; 17; 0; p
BS  ACTATGTAACAACACAA; site_124; 1; 17; 0; p
BS  ATGATGACACATCACAC; site_125; 1; 17; 0; p
BS  TTGATGTCAAATCATTT; site_126; 1; 17; 0; p
BS  TTGTTGTCACATCACAT; site_127; 1; 17; 0; p
BS  TGTCGGTCACATCCTTT; site_128; 1; 17; 0; p
BS  CGCCTGCCCCATCCATA; site_129; 1; 17; 0; p
BS  ATGCTGTCACAGCTGCT; site_130; 1; 17; 0; p
BS  CAGCTGTGACAGCATTG; site_131; 1; 17; 0; p
BS  CATATCTCACATCACGT; site_132; 1; 17; 0; p
BS  CAAGTGTCACGTCATGT; site_133; 1; 17; 0; p
BS  AAGTTGTCACTTCACAA; site_134; 1; 17; 0; p
BS  TGCCTATCATATCTAAT; site_135; 1; 17; 0; p
BS  AAACAGTCGCTTCACAT; site_136; 1; 17; 0; p
BS  CCCACGTCACATCGCAG; site_137; 1; 17; 0; p
BS  TGCATATCAAATCACCT; site_138; 1; 17; 0; p
BS  GCACTGTCACATAAGAT; site_139; 1; 17; 0; p
BS  AGTCTGGCACAACAGTG; site_140; 1; 17; 0; p
BS  AATCTGTTACTTCAGAA; site_141; 1; 17; 0; p
BS  TAAATGTCAAATCCCTG; site_142; 1; 17; 0; p
BS  CCATTATCTCATCACCT; site_143; 1; 17; 0; p
BS  AGACAGTCCCATCGGGT; site_144; 1; 17; 0; p
BS  CCTCCGTCAAATCGCCA; site_145; 1; 17; 0; p
BS  CAAACGTCCCATCACTC; site_146; 1; 17; 0; p
BS  TTTCAGTCAAATCAGCT; site_147; 1; 17; 0; p
BS  GTCCTTTTACATCACGA; site_148; 1; 17; 0; p
BS  TATGCGTCACATCACAT; site_149; 1; 17; 0; p
BS  ATTCAATCACATCGTAC; site_150; 1; 17; 0; p
BS  TCAATGTCACATCTACA; site_151; 1; 17; 0; p
BS  GAATGGTCACATCAGCA; site_152; 1; 17; 0; p
BS  ATGCTTTCACATCGCAA; site_153; 1; 17; 0; p
BS  CCTTTGACACATCATAC; site_154; 1; 17; 0; p
BS  GAGATTTCACATCAATT; site_155; 1; 17; 0; p
BS  TACCTGTCACTTGTCTT; site_156; 1; 17; 0; p
BS  TACAAGTCACGTCATTG; site_157; 1; 17; 0; p
BS  AAACTTTTACATCATTT; site_158; 1; 17; 0; p
BS  GAACAGTCGCAACATAC; site_159; 1; 17; 0; p
BS  ATGCTGTCACTTCAATA; site_160; 1; 17; 0; p
BS  TGGACATCACATCACTA; site_161; 1; 17; 0; p
BS  TCCTAGTCAAATCAATC; site_162; 1; 17; 0; p
BS  TCGCTTTCAAATCGCAT; site_163; 1; 17; 0; p
BS  CTGAGGTCACATCACAA; site_164; 1; 17; 0; p
BS  CAGCTGACACATAACAA; site_165; 1; 17; 0; p
BS  TGATTGTGACATCATAA; site_166; 1; 17; 0; p
BS  CACCAGTCACCTCTCTT; site_167; 1; 17; 0; p
BS  GAAACGTTACATCACAT; site_168; 1; 17; 0; p
BS  TGAGTGACACATCATCA; site_169; 1; 17; 0; p
BS  GTTATGTCACATCTATG; site_170; 1; 17; 0; p
BS  ACACTTTCACGTCATTT; site_171; 1; 17; 0; p
BS  GTTAAGTCATATCAAAT; site_172; 1; 17; 0; p
BS  ATTCTATCATATCAACA; site_173; 1; 17; 0; p
BS  GACCAGTCACTTCCTCA; site_174; 1; 17; 0; p
BS  TACCTGGCATATCACAC; site_175; 1; 17; 0; p
BS  AATATGGCACATCATAA; site_176; 1; 17; 0; p
BS  AGGTTGTCAAATCAAAA; site_177; 1; 17; 0; p
BS  TTTATGTCATATCATTA; site_178; 1; 17; 0; p
BS  TCAATGTCACAACAGTT; site_179; 1; 17; 0; p
BS  TTGGTGTCACAACAATT; site_180; 1; 17; 0; p
BS  TAGCTTTCACATCACAC; site_181; 1; 17; 0; p
BS  TTCGAGTCAAATCACTC; site_182; 1; 17; 0; p
BS  AGTCTGTCAAATCCATT; site_183; 1; 17; 0; p
BS  CATTCGTCACATCCCCA; site_184; 1; 17; 0; p
BS  GTGTAGTCACATCAACG; site_185; 1; 17; 0; p
BS  AAGCAGTCGCATCAATG; site_186; 1; 17; 0; p
BS  TCTCTCTCACATTACAC; site_187; 1; 17; 0; p
BS  AAACTGTCCAATCACCA; site_188; 1; 17; 0; p
BS  GCACAGTCACTTCAATG; site_189; 1; 17; 0; p
BS  TATCTGTCAAATCCGAC; site_190; 1; 17; 0; p
BS  CAAAGGTCACATCAGAA; site_191; 1; 17; 0; p
BS  TTCATATCACAACACAC; site_192; 1; 17; 0; p
BS  ACATTGTCACATCATCT; site_193; 1; 17; 0; p
BS  AAATTGTCACATCTTTG; site_194; 1; 17; 0; p
BS  GTAATGTTACATCGTAG; site_195; 1; 17; 0; p
BS  AAAGTGTCACAACAAAT; site_196; 1; 17; 0; p
BS  GATCTGCCACAACAATA; site_197; 1; 17; 0; p
BS  GTCTTGTCACCTTACGT; site_198; 1; 17; 0; p
BS  ATGGTGTGACATCATCG; site_199; 1; 17; 0; p
BS  ATGATGTCACACCATTG; site_200; 1; 17; 0; p
BS  TACTTGTCAAATCAAAA; site_201; 1; 17; 0; p
BS  TAATTGTCAAATCAAAT; site_202; 1; 17; 0; p
BS  GTCCTTTCACATCTAAA; site_203; 1; 17; 0; p
BS  TAGCTGTCAAATCAATA; site_204; 1; 17; 0; p
BS  TTATTGTCGCATCTATC; site_205; 1; 17; 0; p
BS  ATAATGTCACATCGCTA; site_206; 1; 17; 0; p
BS  TCTCAGTCACATTATCA; site_207; 1; 17; 0; p
BS  ACATTATCACATCACGC; site_208; 1; 17; 0; p
BS  TGATTGTCCCATCACCT; site_209; 1; 17; 0; p
BS  TATCTTTCACATCTACC; site_210; 1; 17; 0; p
BS  TTTTTGTCATATCAAAC; site_211; 1; 17; 0; p
BS  TTTCAGACACATTACAT; site_212; 1; 17; 0; p
BS  GAAAGGTCACATCAACT; site_213; 1; 17; 0; p
BS  TCCCTTTAACATCTCCG; site_214; 1; 17; 0; p
BS  ATGGTGTCACATCCACA; site_215; 1; 17; 0; p
BS  GTCACGTCACATCATTA; site_216; 1; 17; 0; p
BS  ATAATGTCACGTCACAT; site_217; 1; 17; 0; p
BS  CATCGGTCACTTCACAC; site_218; 1; 17; 0; p
BS  CTCCTTTCACATCTGAT; site_219; 1; 17; 0; p
BS  AAACTCTCACATCACAA; site_220; 1; 17; 0; p
BS  ATCCTTTCAAATCACAT; site_221; 1; 17; 0; p
BS  TCTATCTCACATCTCAA; site_222; 1; 17; 0; p
BS  GGCCCATCACCTCACCT; site_223; 1; 17; 0; p
BS  TTTTTGTCAAATCATAG; site_224; 1; 17; 0; p
BS  GTTCTGTCACAAAACCA; site_225; 1; 17; 0; p
BS  TTAATATCACATCATTT; site_226; 1; 17; 0; p
BS  TACATGTCACATAACCA; site_227; 1; 17; 0; p
BS  TTTCTGTCAGTTCGCTG; site_228; 1; 17; 0; p
BS  TGCATTTCACATCAGAA; site_229; 1; 17; 0; p
BS  TCTTTGTCACATCCAAG; site_230; 1; 17; 0; p
BS  AAAGTGTCAAATCATCC; site_231; 1; 17; 0; p
BS  AATCTGACACATCAATT; site_232; 1; 17; 0; p
BS  AGACTGCCATATCAACA; site_233; 1; 17; 0; p
BS  CTTCTTTCACATCCAAT; site_234; 1; 17; 0; p
BS  GAAGTGTCACATCACAC; site_235; 1; 17; 0; p
BS  TGCAAGTCACATCATTA; site_236; 1; 17; 0; p
BS  TGCAAGTCAGATCAGTT; site_237; 1; 17; 0; p
BS  TACCTGTTCCATCATTA; site_238; 1; 17; 0; p
BS  CCGAGGTCACATCAAAT; site_239; 1; 17; 0; p
BS  GTACTATCGCATCACTC; site_240; 1; 17; 0; p
BS  TTGGGGTCAGATCACGG; site_241; 1; 17; 0; p
BS  ATCGTGTCACTTCAACA; site_242; 1; 17; 0; p
BS  AAAGTGTCACGTCATCA; site_243; 1; 17; 0; p
BS  CGGTTGTGACATCAGGT; site_244; 1; 17; 0; p
BS  TGGTCGTCACTTCACGA; site_245; 1; 17; 0; p
BS  AACACGTCAAATCACGA; site_246; 1; 17; 0; p
BS  TTCTTTTCACATCAATT; site_247; 1; 17; 0; p
BS  AATATGTCATATCAGTC; site_248; 1; 17; 0; p
BS  AACATATCACATCTTAC; site_249; 1; 17; 0; p
BS  ATGCGTTCACATCACAC; site_250; 1; 17; 0; p
BS  AATCAATCACAGCACTG; site_251; 1; 17; 0; p
BS  TCTTTGTCCCATCACAA; site_252; 1; 17; 0; p
BS  GCATTGTCAAATCAAAC; site_253; 1; 17; 0; p
BS  GACAAGTCACCTCAATT; site_254; 1; 17; 0; p
BS  TCTCAGTGACATCACAA; site_255; 1; 17; 0; p
BS  TAATTTTCACATCAATT; site_256; 1; 17; 0; p
BS  CTTCTTTCCCATCACAA; site_257; 1; 17; 0; p
BS  AAAATGTTACATCAACT; site_258; 1; 17; 0; p
BS  CGAAAGTCACATCAGAA; site_259; 1; 17; 0; p
BS  AGGCATTCACATTACGC; site_260; 1; 17; 0; p
BS  CAGCGGTCAAATCACCC; site_261; 1; 17; 0; p
BS  CATCTGTCACTTCTTTT; site_262; 1; 17; 0; p
BS  CTTACATCACATCACAT; site_263; 1; 17; 0; p
BS  CATACATCACATCACAA; site_264; 1; 17; 0; p
BS  TTAACGTCTCATCACAT; site_265; 1; 17; 0; p
BS  ACAATGTCACATCAAAT; site_266; 1; 17; 0; p
BS  TCATTGTCACATCCATA; site_267; 1; 17; 0; p
BS  ACGTAGTCACATCCAAT; site_268; 1; 17; 0; p
BS  TTCCGATCACATCATAA; site_269; 1; 17; 0; p
BS  GACATGTCAAATCAGAG; site_270; 1; 17; 0; p
BS  GACTAGACACATCATCA; site_271; 1; 17; 0; p
BS  AAACTGTCACTTCACAC; site_272; 1; 17; 0; p
BS  TTCTATTCACATCACAT; site_273; 1; 17; 0; p
BS  ATTCTATCACACCAGTT; site_274; 1; 17; 0; p
BS  GTACTGTCACATGCGAA; site_275; 1; 17; 0; p
BS  GGACACTCACATCAAAC; site_276; 1; 17; 0; p
BS  CAGCCGTCAGATCTAAG; site_277; 1; 17; 0; p
BS  GTCCTGTCAAATAAAAA; site_278; 1; 17; 0; p
BS  TCATTGTCACGTCACTT; site_279; 1; 17; 0; p
BS  TGAATGTCATATCAAGG; site_280; 1; 17; 0; p
BS  GACTAGTCACGTCATGA; site_281; 1; 17; 0; p
BS  CTTCTGTCTCTTCACAT; site_282; 1; 17; 0; p
BS  CACCTCTCACATCAAGC; site_283; 1; 17; 0; p
BS  GGTATGTTAAATCACAT; site_284; 1; 17; 0; p
BS  TGAATGTCAAATCAAGA; site_285; 1; 17; 0; p
BS  AACAGGTTACATCAGAA; site_286; 1; 17; 0; p
BS  TTATCCTCACATCACAA; site_287; 1; 17; 0; p
BS  GTGCTGTCACATGCATG; site_288; 1; 17; 0; p
BS  TGCATGTGACAGCACGA; site_289; 1; 17; 0; p
BS  ATCGTGTCACTTCAAGT; site_290; 1; 17; 0; p
BS  GATCAGTCACATCGATA; site_291; 1; 17; 0; p
BS  AACTTGTCAAATCATTG; site_292; 1; 17; 0; p
BS  TCTCTGTCACATCACAA; site_293; 1; 17; 0; p
BS  GTTATGTCCCATCCCTC; site_294; 1; 17; 0; p
BS  TCACTGTAACATCAGCT; site_295; 1; 17; 0; p
BS  ACCAGGTCAAATCACAC; site_296; 1; 17; 0; p
BS  ACACTGTCACATTCAAT; site_297; 1; 17; 0; p
BS  CGTATGTCACATCAAGG; site_298; 1; 17; 0; p
BS  GTTCACTCACATCAGAA; site_299; 1; 17; 0; p
BS  GTACGGTCGCATCAGTC; site_300; 1; 17; 0; p
BS  AACACGTCACATCACAT; site_301; 1; 17; 0; p
BS  GCAAAGTCAAATCACCA; site_302; 1; 17; 0; p
BS  AATCTGTCACAAGACAG; site_303; 1; 17; 0; p
BS  AGAGTTTCACATCACAC; site_304; 1; 17; 0; p
BS  TAAAGGTCTCATCAATA; site_305; 1; 17; 0; p
BS  GCATGGTCACATCACAT; site_306; 1; 17; 0; p
BS  ACTCAGTCTCATCGTCA; site_307; 1; 17; 0; p
BS  AACTCATCACATCATGT; site_308; 1; 17; 0; p
BS  CAGGTGTCGCATCTAGC; site_309; 1; 17; 0; p
BS  ATCGTGTCGCATCGAGG; site_310; 1; 17; 0; p
BS  AATATCTCACATCAGTG; site_311; 1; 17; 0; p
BS  TACATGTCTCATCAGTC; site_312; 1; 17; 0; p
BS  TACCTGTCGCTTCACTT; site_313; 1; 17; 0; p
BS  AATCAGTCAAATCTCGT; site_314; 1; 17; 0; p
BS  TCCCCGTCACACCAAAA; site_315; 1; 17; 0; p
BS  ACCCTATCCCATCCCAT; site_316; 1; 17; 0; p
BS  TCATGGTCACATCACAT; site_317; 1; 17; 0; p
BS  AGTTGGTCAGATCACAT; site_318; 1; 17; 0; p
BS  AACATGTCGCATCACCA; site_319; 1; 17; 0; p
BS  AACAAGTCACATCAACT; site_320; 1; 17; 0; p
BS  GAGGTGTCACACCAATC; site_321; 1; 17; 0; p
BS  GAAATGTCAAATCACCT; site_322; 1; 17; 0; p
BS  TGAGTGGCACATCAATT; site_323; 1; 17; 0; p
BS  GTGAAGTCACATCATTG; site_324; 1; 17; 0; p
BS  CACTTGACACATCGGTA; site_325; 1; 17; 0; p
BS  GAGCTTACACATCAACT; site_326; 1; 17; 0; p
BS  AGTCTGTCGTATCAAAT; site_327; 1; 17; 0; p
BS  ATACGCTCACGTCACTT; site_328; 1; 17; 0; p
BS  GTTCTGTCAAATCAAAT; site_329; 1; 17; 0; p
BS  ACTCAGTCACTTTACGA; site_330; 1; 17; 0; p
BS  TGGCTTTCACGTCACGA; site_331; 1; 17; 0; p
BS  TTCGTTTCATATCACAT; site_332; 1; 17; 0; p
BS  TTTGTATCACATCACAT; site_333; 1; 17; 0; p
BS  TACAGGTCACATCACAC; site_334; 1; 17; 0; p
BS  GTACAGTCACATCTTGT; site_335; 1; 17; 0; p
BS  CCTCTGTCTCATGAACA; site_336; 1; 17; 0; p
BS  CAACTTTCACATTACTA; site_337; 1; 17; 0; p
BS  CAATCGTCTCATCACAA; site_338; 1; 17; 0; p
BS  TCACAATCACATCATCA; site_339; 1; 17; 0; p
BS  TCAATGTCACATTACTA; site_340; 1; 17; 0; p
BS  AGCCTGTCACATCTTTT; site_341; 1; 17; 0; p
BS  TGCTTGCCACATCCATA; site_342; 1; 17; 0; p
BS  CCTCTGTTACAGCAAGA; site_343; 1; 17; 0; p
BS  CATCTATCAAATCAACA; site_344; 1; 17; 0; p
BS  TAACCGTAACATCAGCA; site_345; 1; 17; 0; p
BS  TTCCTGACAGATCATAC; site_346; 1; 17; 0; p
BS  AATCTCTCACGTCACTC; site_347; 1; 17; 0; p
BS  GCAATGTCCCATCAAAC; site_348; 1; 17; 0; p
BS  TTTCGCTCATATCACAT; site_349; 1; 17; 0; p
BS  CTCATATCACATCATGC; site_350; 1; 17; 0; p
BS  CGTCTTTCAAATCAGTA; site_351; 1; 17; 0; p
BS  TCTCTGTTACTTCAGTC; site_352; 1; 17; 0; p
BS  CAACCGTCAAATCAGTC; site_353; 1; 17; 0; p
BS  GTACTGTCACAGCCGCC; site_354; 1; 17; 0; p
BS  GTTCTGTCATATCCAAT; site_355; 1; 17; 0; p
BS  ATCATGTGACATCTCAT; site_356; 1; 17; 0; p
BS  GAGATGTCACATGATGA; site_357; 1; 17; 0; p
BS  TCTCAGTCACAACAAGA; site_358; 1; 17; 0; p
BS  TGGCTTTCACATCAAAA; site_359; 1; 17; 0; p
BS  CCATTGTCACATCTTAA; site_360; 1; 17; 0; p
BS  TCTGGGTCACTTCAGAT; site_361; 1; 17; 0; p
BS  TTGCAGTCACTTTACTT; site_362; 1; 17; 0; p
BS  TGATAGTGACATCACCG; site_363; 1; 17; 0; p
BS  AAACTCTCACATCACAC; site_364; 1; 17; 0; p
BS  CACTTGTCAAATCTCAC; site_365; 1; 17; 0; p
BS  ATTCCTTAACATCACAT; site_366; 1; 17; 0; p
BS  TCAGTGCCACATCAGTG; site_367; 1; 17; 0; p
BS  TTGATGTGACATCAAAT; site_368; 1; 17; 0; p
BS  TTGATGTCACATCAAAA; site_369; 1; 17; 0; p
BS  GCCATGTCACGTCAGGA; site_370; 1; 17; 0; p
BS  TTACCGTCAAATCAAAT; site_371; 1; 17; 0; p
BS  ATCGCATCACATCACAC; site_372; 1; 17; 0; p
BS  TGTATATCACATCGCAT; site_373; 1; 17; 0; p
BS  ATCCTGTTACTTCCTAT; site_374; 1; 17; 0; p
BS  TGACTGTTACAGCAAAA; site_375; 1; 17; 0; p
BS  GTTGTGTCTCATCTCTA; site_376; 1; 17; 0; p
BS  CCACTTTCACATCTTTG; site_377; 1; 17; 0; p
BS  AGAGAGTCACTTCACTA; site_378; 1; 17; 0; p
BS  TCGTTGTCACAACAATT; site_379; 1; 17; 0; p
BS  TACCAGTCTCCTCATGC; site_380; 1; 17; 0; p
BS  GTGTTGTCAGATCATCA; site_381; 1; 17; 0; p
BS  GCTACGTCACATCTATC; site_382; 1; 17; 0; p
BS  TGTGTGTCAAATCAAAG; site_383; 1; 17; 0; p
BS  AAGCTGTCGCATCAATA; site_384; 1; 17; 0; p
BS  CTGCTGCCACATCAGCA; site_385; 1; 17; 0; p
BS  GATCGATCACATCAGCC; site_386; 1; 17; 0; p
BS  ATACTGTAGCATCATTC; site_387; 1; 17; 0; p
BS  TATAGTTCACATCAAGT; site_388; 1; 17; 0; p
BS  CTCATGTCACAACATCT; site_389; 1; 17; 0; p
BS  TCACTTTTACATCAATC; site_390; 1; 17; 0; p
BS  AACTTGTCGCTTCAGGC; site_391; 1; 17; 0; p
BS  TAAAAGTCGCATCAGAC; site_392; 1; 17; 0; p
BS  TTTATGTCACATGACAC; site_393; 1; 17; 0; p
BS  GTCCGGTCATATCAAAC; site_394; 1; 17; 0; p
BS  ATTATGTCACGTCCCAT; site_395; 1; 17; 0; p
BS  TCACAGTCACAACAAAA; site_396; 1; 17; 0; p
BS  CCACTGTCAAATCAAAT; site_397; 1; 17; 0; p
BS  AAACTGTCACATCCATA; site_398; 1; 17; 0; p
BS  ATGGTGTCAAATCAATG; site_399; 1; 17; 0; p
BS  CACATGTCTCATCTCGA; site_400; 1; 17; 0; p
BS  TACCGGTCACATCAAAG; site_401; 1; 17; 0; p
BS  GTTTTGTGACATCAACC; site_402; 1; 17; 0; p
BS  TGTCTATCACATCTGAG; site_403; 1; 17; 0; p
BS  CTCGAGTCACATCACAG; site_404; 1; 17; 0; p
BS  CTCCTCTCACATCACTG; site_405; 1; 17; 0; p
BS  ATTTAGTCATATCAATA; site_406; 1; 17; 0; p
BS  AATCGATCACATCAACC; site_407; 1; 17; 0; p
BS  AAACTGTCAGATCAATC; site_408; 1; 17; 0; p
BS  TTACTGTCAGATAATCT; site_409; 1; 17; 0; p
BS  TCCATGTCCCATCTCCT; site_410; 1; 17; 0; p
BS  CAAATGTCACATCAAAT; site_411; 1; 17; 0; p
BS  TTTGTGTCATATCATAG; site_412; 1; 17; 0; p
CC  program: transfac
CC  matrix.nb: 8
CC  accession: local_words_7nt_m2
CC  AC: local_words_7nt_m2
CC  id: local_words_7nt_m2
CC  name: local_words_7nt_m2local_words_7nt_m2
CC  version: 
CC  name: local_words_7nt_m2local_words_7nt_m2
CC  description: wwhmtGTCACATCAmww
CC  statistical_basis: 413 sequences
CC  transfac_consensus: 
CC  matrix.nb: 8
CC  sites: 413
CC  bg_markov_order: 3
CC  consensus.strict: gacCtGTCaCaTCacac
CC  consensus.strict.rc: GTGTGATGTGACAGGTC
CC  consensus.IUPAC: bwcCtGTCaCaTCacmy
CC  consensus.IUPAC.rc: RKGTGATGTGACAGGWV
CC  consensus.regexp: [cgt][at]cCtGTCaCaTCac[ac][ct]
CC  consensus.regexp.rc: [AG][GT]GTGATGTGACAGG[AT][ACG]
XX
//
AC  local_words_7nt_m1
XX
ID  local_words_7nt_m1local_words_7nt_m1
XX
DE  wwkTGATGTGACakdww
P0           a         c         g         t
1          145        54        81       123
2          124        46        78       155
3           66        60       154       123
4           41        15        30       317
5           11         9       376         7
6          363        12         8        20
7           30        16         9       348
8           22        18       313        50
9           14        20        17       352
10          17        11       362        13
11         376         4         9        14
12          43       298        20        42
13         254        35        35        79
14          63        46       190       104
15         107        66       108       122
16         135        58        66       144
17         136        73        72       122
XX
BA  403 sequences
XX
BS  ATGTGCTGTGAAGGCCA; site_0; 1; 17; 0; p
BS  TGGGGCAGTGACAGGCA; site_1; 1; 17; 0; p
BS  AATGGATGTGATAGTCA; site_2; 1; 17; 0; p
BS  TTTTGATCCGACAGGTA; site_3; 1; 17; 0; p
BS  AAGTGATATGACATAAT; site_4; 1; 17; 0; p
BS  ATTTGATGTGGCTGGAT; site_5; 1; 17; 0; p
BS  AAATGATTTGACAAGAC; site_6; 1; 17; 0; p
BS  TGCTGATGTGAGCTTAT; site_7; 1; 17; 0; p
BS  AGATGATGCGACAGGAA; site_8; 1; 17; 0; p
BS  AATTGATGTGACAATTA; site_9; 1; 17; 0; p
BS  ATGTGATGTGAGACCAT; site_10; 1; 17; 0; p
BS  GCATGAGGTGACAATTG; site_11; 1; 17; 0; p
BS  AATTGACTTGACAGGTT; site_12; 1; 17; 0; p
BS  AAGTGATGTGATTCCTA; site_13; 1; 17; 0; p
BS  AAGTGATGTGAAAAATT; site_14; 1; 17; 0; p
BS  TTGTGATCTGACGTTTG; site_15; 1; 17; 0; p
BS  TTGTGATGTGAGAGTTA; site_16; 1; 17; 0; p
BS  AGGTGATGTGACATTGA; site_17; 1; 17; 0; p
BS  TGTTAATTTGACAGAAT; site_18; 1; 17; 0; p
BS  TATTGACGTGACATAGT; site_19; 1; 17; 0; p
BS  GTGTGATGTGACGGTGT; site_20; 1; 17; 0; p
BS  CAGTGATGTGACGCAGC; site_21; 1; 17; 0; p
BS  TCTGGATTCGACAGGTA; site_22; 1; 17; 0; p
BS  CGCTGATTTGACACATG; site_23; 1; 17; 0; p
BS  CGTTGATCTGACCGTTA; site_24; 1; 17; 0; p
BS  GATGGATGTGACAATTG; site_25; 1; 17; 0; p
BS  TAGTGATGTGAAAGCCA; site_26; 1; 17; 0; p
BS  ATGAGATGTGAAATAGT; site_27; 1; 17; 0; p
BS  TGTTGGTGTGACTGGTG; site_28; 1; 17; 0; p
BS  CGGTGTTGTGACTGATG; site_29; 1; 17; 0; p
BS  ACATGATGAGACATGCG; site_30; 1; 17; 0; p
BS  TTGGGATGTGAAAGGAC; site_31; 1; 17; 0; p
BS  CGATGATTTGACGGCGT; site_32; 1; 17; 0; p
BS  GGCAGATATGACAGGTT; site_33; 1; 17; 0; p
BS  AGTTGATGTGGCTGCTG; site_34; 1; 17; 0; p
BS  AGTTGGTGTGACACTGA; site_35; 1; 17; 0; p
BS  AGATGAAATGACAGCGT; site_36; 1; 17; 0; p
BS  GAGAGATGTGATAGGAA; site_37; 1; 17; 0; p
BS  ATGTGATGTGACAAACA; site_38; 1; 17; 0; p
BS  GGGTGATTTGACGCAAG; site_39; 1; 17; 0; p
BS  CCATGAAGTGACCGTCT; site_40; 1; 17; 0; p
BS  AGCTGATGTGACTACAA; site_41; 1; 17; 0; p
BS  GCTTGATGTGTCTATCT; site_42; 1; 17; 0; p
BS  ATATGATGTGACAGAAC; site_43; 1; 17; 0; p
BS  GCGTTATGTGACTTGTG; site_44; 1; 17; 0; p
BS  AAGTGATGGGACTTGAA; site_45; 1; 17; 0; p
BS  TCTTGAAGTGACACCTT; site_46; 1; 17; 0; p
BS  GCGTGAGGTGAAGGTGG; site_47; 1; 17; 0; p
BS  GGTGGATGTTACTGGTT; site_48; 1; 17; 0; p
BS  AAGTCATGTGACATGAG; site_49; 1; 17; 0; p
BS  TGAAGATGTGACTCATT; site_50; 1; 17; 0; p
BS  ATGTGATGTGACCTATT; site_51; 1; 17; 0; p
BS  CATACATGTGACAGTAC; site_52; 1; 17; 0; p
BS  TTTTGATGTTACACTGA; site_53; 1; 17; 0; p
BS  ATACGAATTGACAGGTT; site_54; 1; 17; 0; p
BS  TATTGGTGTGATAGAGA; site_55; 1; 17; 0; p
BS  ACATGATGTGACACTCC; site_56; 1; 17; 0; p
BS  TCGTGATGTGAATTTCT; site_57; 1; 17; 0; p
BS  GTTTGATGTGACTTGAC; site_58; 1; 17; 0; p
BS  ATGTGACTTGACAGGTT; site_59; 1; 17; 0; p
BS  GTGTGATGTGAATGATT; site_60; 1; 17; 0; p
BS  ACATGATCTAACAGTAG; site_61; 1; 17; 0; p
BS  ATGTGATGTGAAATGAG; site_62; 1; 17; 0; p
BS  AAGAGATGTGAATGTAC; site_63; 1; 17; 0; p
BS  ATTTGATTTGATAGGAT; site_64; 1; 17; 0; p
BS  TTTTGCTGTGATAGCAT; site_65; 1; 17; 0; p
BS  GAGTGATGTGATTCCCC; site_66; 1; 17; 0; p
BS  GTGTGCTGTATCAGGCA; site_67; 1; 17; 0; p
BS  ATGTGATGTGAGTGAGG; site_68; 1; 17; 0; p
BS  GATTGATGTTAAAGATG; site_69; 1; 17; 0; p
BS  TATTGATGTGATTGGTA; site_70; 1; 17; 0; p
BS  ACATGAGGTGACAAAAT; site_71; 1; 17; 0; p
BS  AAGTGATGTGACGGATC; site_72; 1; 17; 0; p
BS  TGCTGCTGTGAAAGAGA; site_73; 1; 17; 0; p
BS  TAATGATTTGATAGACA; site_74; 1; 17; 0; p
BS  ATTTGATGTGACTGTCG; site_75; 1; 17; 0; p
BS  AGGAGACCTGACAGCTA; site_76; 1; 17; 0; p
BS  AACTGATGTGTCAATAT; site_77; 1; 17; 0; p
BS  TTGAGATGTGACTATTA; site_78; 1; 17; 0; p
BS  ATTTGATGTAACGGTAA; site_79; 1; 17; 0; p
BS  TAGTGATATGACATTTT; site_80; 1; 17; 0; p
BS  CAGAGATGAGACTGATG; site_81; 1; 17; 0; p
BS  GACTGATGTGATGGGTT; site_82; 1; 17; 0; p
BS  CAGTGATGAGACAAGTC; site_83; 1; 17; 0; p
BS  ACCTGATCTGACTGCAC; site_84; 1; 17; 0; p
BS  TTCTGATGTGACAATAA; site_85; 1; 17; 0; p
BS  AAGAGATGTGACACATG; site_86; 1; 17; 0; p
BS  AAGAGATGAGACATGAC; site_87; 1; 17; 0; p
BS  TTATGAAGTGACAGCTA; site_88; 1; 17; 0; p
BS  GTGAGTTGTGACTGAAC; site_89; 1; 17; 0; p
BS  AGGTGATGTGAGCCTAC; site_90; 1; 17; 0; p
BS  GATTGATGTGAAATGTA; site_91; 1; 17; 0; p
BS  GTTTGATGTGACTCTTT; site_92; 1; 17; 0; p
BS  TATTGTAGTGACAGCAA; site_93; 1; 17; 0; p
BS  GACTGATGTGATATTTA; site_94; 1; 17; 0; p
BS  CAGTGATAAGACAATTA; site_95; 1; 17; 0; p
BS  CTCCGATGGGACAGACC; site_96; 1; 17; 0; p
BS  AATTGATGTCACCGAAT; site_97; 1; 17; 0; p
BS  AACTGATATGACTGATT; site_98; 1; 17; 0; p
BS  TTATGATTTGACACCAA; site_99; 1; 17; 0; p
BS  AAATGATGTTACTATAC; site_100; 1; 17; 0; p
BS  AGTTGATGTAACTGTTA; site_101; 1; 17; 0; p
BS  GGTTGATGTGGCCGGTG; site_102; 1; 17; 0; p
BS  ATCCGAGGTGACATGCA; site_103; 1; 17; 0; p
BS  TTCTGACGCGACAGCTT; site_104; 1; 17; 0; p
BS  AATTGTTGTGAAAGGAC; site_105; 1; 17; 0; p
BS  TTGTGATTTGATAGTAT; site_106; 1; 17; 0; p
BS  AAATGATATGACTTGAT; site_107; 1; 17; 0; p
BS  CGCTGACGTGACAAGAT; site_108; 1; 17; 0; p
BS  ATGTGATGCGACTTGAT; site_109; 1; 17; 0; p
BS  GTCGGATGTGACAACTA; site_110; 1; 17; 0; p
BS  GGGTGATCTGTCCGTAT; site_111; 1; 17; 0; p
BS  CACTGATCTGACTGGTC; site_112; 1; 17; 0; p
BS  AATTGGTGTAACAGTTG; site_113; 1; 17; 0; p
BS  CCGTGATGGGATTGAAT; site_114; 1; 17; 0; p
BS  ATGTGATGTGAGATGAG; site_115; 1; 17; 0; p
BS  AATTGATTTGATAGTAG; site_116; 1; 17; 0; p
BS  AAGAGATGGGACTGGGA; site_117; 1; 17; 0; p
BS  GACTGATGTGAAATAAC; site_118; 1; 17; 0; p
BS  AGTTGATGTTACTGTTA; site_119; 1; 17; 0; p
BS  GAATGTTGTGACTCGAT; site_120; 1; 17; 0; p
BS  TTGTGTTGTTACATAGT; site_121; 1; 17; 0; p
BS  GTGTGATGTGTCATCAT; site_122; 1; 17; 0; p
BS  AAATGATTTGACATCAA; site_123; 1; 17; 0; p
BS  ATGTGATGTGACAACAA; site_124; 1; 17; 0; p
BS  AAAGGATGTGACCGACA; site_125; 1; 17; 0; p
BS  TATGGATGGGGCAGGCG; site_126; 1; 17; 0; p
BS  AGCAGCTGTGACAGCAT; site_127; 1; 17; 0; p
BS  CAATGCTGTCACAGCTG; site_128; 1; 17; 0; p
BS  ACGTGATGTGAGATATG; site_129; 1; 17; 0; p
BS  ACATGACGTGACACTTG; site_130; 1; 17; 0; p
BS  TTGTGAAGTGACAACTT; site_131; 1; 17; 0; p
BS  ATTAGATATGATAGGCA; site_132; 1; 17; 0; p
BS  ATGTGAAGCGACTGTTT; site_133; 1; 17; 0; p
BS  CTGCGATGTGACGTGGG; site_134; 1; 17; 0; p
BS  AGGTGATTTGATATGCA; site_135; 1; 17; 0; p
BS  ATCTTATGTGACAGTGC; site_136; 1; 17; 0; p
BS  CACTGTTGTGCCAGACT; site_137; 1; 17; 0; p
BS  TTCTGAAGTAACAGATT; site_138; 1; 17; 0; p
BS  CAGGGATTTGACATTTA; site_139; 1; 17; 0; p
BS  AGGTGATGAGATAATGG; site_140; 1; 17; 0; p
BS  ACCCGATGGGACTGTCT; site_141; 1; 17; 0; p
BS  TGGCGATTTGACGGAGG; site_142; 1; 17; 0; p
BS  GAGTGATGGGACGTTTG; site_143; 1; 17; 0; p
BS  AGCTGATTTGACTGAAA; site_144; 1; 17; 0; p
BS  TCGTGATGTAAAAGGAC; site_145; 1; 17; 0; p
BS  ATGTGATGTGACGCATA; site_146; 1; 17; 0; p
BS  GTATGATGGGACTACTT; site_147; 1; 17; 0; p
BS  TGTAGATGTGACATTGA; site_148; 1; 17; 0; p
BS  TGCTGATGTGACCATTC; site_149; 1; 17; 0; p
BS  TTGCGATGTGAAAGCAT; site_150; 1; 17; 0; p
BS  GTATGATGTGTCAAAGG; site_151; 1; 17; 0; p
BS  AATTGATGTGAAATCTC; site_152; 1; 17; 0; p
BS  AAGACAAGTGACAGGTA; site_153; 1; 17; 0; p
BS  CAATGACGTGACTTGTA; site_154; 1; 17; 0; p
BS  GTATGTTGCGACTGTTC; site_155; 1; 17; 0; p
BS  TATTGAAGTGACAGCAT; site_156; 1; 17; 0; p
BS  TAGTGATGTGATGTCCA; site_157; 1; 17; 0; p
BS  ATGCGATTTGAAAGCGA; site_158; 1; 17; 0; p
BS  TTGTGATGTGACCTCAG; site_159; 1; 17; 0; p
BS  TTGTTATGTGTCAGCTG; site_160; 1; 17; 0; p
BS  TTATGATGTCACAATCA; site_161; 1; 17; 0; p
BS  AAGAGAGGTGACTGGTG; site_162; 1; 17; 0; p
BS  ATGTGATGTAACGTTTC; site_163; 1; 17; 0; p
BS  TGATGATGTGTCACTCA; site_164; 1; 17; 0; p
BS  CATAGATGTGACATAAC; site_165; 1; 17; 0; p
BS  ATTTGATATGACTTAAC; site_166; 1; 17; 0; p
BS  TGTTGATATGATAGAAT; site_167; 1; 17; 0; p
BS  TGAGGAAGTGACTGGTC; site_168; 1; 17; 0; p
BS  GTGTGATATGCCAGGTA; site_169; 1; 17; 0; p
BS  TTATGATGTGCCATATT; site_170; 1; 17; 0; p
BS  TTTTGATTTGACAACCT; site_171; 1; 17; 0; p
BS  TAATGATATGACATAAA; site_172; 1; 17; 0; p
BS  AACTGTTGTGACATTGA; site_173; 1; 17; 0; p
BS  AATTGTTGTGACACCAA; site_174; 1; 17; 0; p
BS  GTGTGATGTGAAAGCTA; site_175; 1; 17; 0; p
BS  GAGTGATTTGACTCGAA; site_176; 1; 17; 0; p
BS  AATGGATTTGACAGACT; site_177; 1; 17; 0; p
BS  TGGGGATGTGACGAATG; site_178; 1; 17; 0; p
BS  CGTTGATGTGACTACAC; site_179; 1; 17; 0; p
BS  CATTGATGCGACTGCTT; site_180; 1; 17; 0; p
BS  GTGTAATGTGAGAGAGA; site_181; 1; 17; 0; p
BS  TGGTGATTGGACAGTTT; site_182; 1; 17; 0; p
BS  CATTGAAGTGACTGTGC; site_183; 1; 17; 0; p
BS  GTCGGATTTGACAGATA; site_184; 1; 17; 0; p
BS  TTCTGATGTGACCTTTG; site_185; 1; 17; 0; p
BS  GTGTGTTGTGATATGAA; site_186; 1; 17; 0; p
BS  AGATGATGTGACAATGT; site_187; 1; 17; 0; p
BS  CAAAGATGTGACAATTT; site_188; 1; 17; 0; p
BS  TTGTAATGTTACATCGT; site_189; 1; 17; 0; p
BS  CTACGATGTAACATTAC; site_190; 1; 17; 0; p
BS  ATTTGTTGTGACACTTT; site_191; 1; 17; 0; p
BS  TATTGTTGTGGCAGATC; site_192; 1; 17; 0; p
BS  ACGTAAGGTGACAAGAC; site_193; 1; 17; 0; p
BS  CGATGATGTCACACCAT; site_194; 1; 17; 0; p
BS  CAATGGTGTGACATCAT; site_195; 1; 17; 0; p
BS  TTTTGATTTGACAAGTA; site_196; 1; 17; 0; p
BS  ATTTGATTTGACAATTA; site_197; 1; 17; 0; p
BS  TTTAGATGTGAAAGGAC; site_198; 1; 17; 0; p
BS  TATTGATTTGACAGCTA; site_199; 1; 17; 0; p
BS  GATAGATGCGACAATAA; site_200; 1; 17; 0; p
BS  TAGCGATGTGACATTAT; site_201; 1; 17; 0; p
BS  TGATAATGTGACTGAGA; site_202; 1; 17; 0; p
BS  GCGTGATGTGATAATGT; site_203; 1; 17; 0; p
BS  AGGTGATGGGACAATCA; site_204; 1; 17; 0; p
BS  GGTAGATGTGAAAGATA; site_205; 1; 17; 0; p
BS  GTTTGATATGACAAAAA; site_206; 1; 17; 0; p
BS  ATGTAATGTGTCTGAAA; site_207; 1; 17; 0; p
BS  TACTGATGTGATTCATT; site_208; 1; 17; 0; p
BS  AGTTGATGTGACCTTTC; site_209; 1; 17; 0; p
BS  CGGAGATGTTAAAGGGA; site_210; 1; 17; 0; p
BS  TGTGGATGTGACACCAT; site_211; 1; 17; 0; p
BS  TAATGATGTGACGTGAC; site_212; 1; 17; 0; p
BS  ATGTGACGTGACATTAT; site_213; 1; 17; 0; p
BS  GTGTGAAGTGACCGATG; site_214; 1; 17; 0; p
BS  ATCAGATGTGAAAGGAG; site_215; 1; 17; 0; p
BS  TTGTGATGTGAGAGTTT; site_216; 1; 17; 0; p
BS  ATGTGATTTGAAAGGAT; site_217; 1; 17; 0; p
BS  TTGAGATGTGAGATAGA; site_218; 1; 17; 0; p
BS  AGGTGAGGTGATGGGCC; site_219; 1; 17; 0; p
BS  CTATGATTTGACAAAAA; site_220; 1; 17; 0; p
BS  TGGTTTTGTGACAGAAC; site_221; 1; 17; 0; p
BS  AAATGATGTGATATTAA; site_222; 1; 17; 0; p
BS  TGGTTATGTGACATGTA; site_223; 1; 17; 0; p
BS  CAGCGAACTGACAGAAA; site_224; 1; 17; 0; p
BS  TTCTGATGTGAAATGCA; site_225; 1; 17; 0; p
BS  CTTGGATGTGACAAAGA; site_226; 1; 17; 0; p
BS  GGATGATTTGACACTTT; site_227; 1; 17; 0; p
BS  AATTGATGTGTCAGATT; site_228; 1; 17; 0; p
BS  TGTTGATATGGCAGTCT; site_229; 1; 17; 0; p
BS  ATTGGATGTGAAAGAAG; site_230; 1; 17; 0; p
BS  GTGTGATGTGACACTTC; site_231; 1; 17; 0; p
BS  TAATGATGTGACTTGCA; site_232; 1; 17; 0; p
BS  AACTGATCTGACTTGCA; site_233; 1; 17; 0; p
BS  TAATGATGGAACAGGTA; site_234; 1; 17; 0; p
BS  ATTTGATGTGACCTCGG; site_235; 1; 17; 0; p
BS  GAGTGATGCGATAGTAC; site_236; 1; 17; 0; p
BS  CCGTGATCTGACCCCAA; site_237; 1; 17; 0; p
BS  TGTTGAAGTGACACGAT; site_238; 1; 17; 0; p
BS  TGATGACGTGACACTTT; site_239; 1; 17; 0; p
BS  ACCTGATGTCACAACCG; site_240; 1; 17; 0; p
BS  TCGTGAAGTGACGACCA; site_241; 1; 17; 0; p
BS  TCGTGATTTGACGTGTT; site_242; 1; 17; 0; p
BS  AATTGATGTGAAAAGAA; site_243; 1; 17; 0; p
BS  GACTGATATGACATATT; site_244; 1; 17; 0; p
BS  GTAAGATGTGATATGTT; site_245; 1; 17; 0; p
BS  GTGTGATGTGAACGCAT; site_246; 1; 17; 0; p
BS  CAGTGCTGTGATTGATT; site_247; 1; 17; 0; p
BS  TTGTGATGGGACAAAGA; site_248; 1; 17; 0; p
BS  GTTTGATTTGACAATGC; site_249; 1; 17; 0; p
BS  AATTGAGGTGACTTGTC; site_250; 1; 17; 0; p
BS  TTGTGATGTCACTGAGA; site_251; 1; 17; 0; p
BS  AATTGATGTGAAAATTA; site_252; 1; 17; 0; p
BS  TTGTGATGGGAAAGAAG; site_253; 1; 17; 0; p
BS  AGTTGATGTAACATTTT; site_254; 1; 17; 0; p
BS  TTCTGATGTGACTTTCG; site_255; 1; 17; 0; p
BS  GCGTAATGTGAATGCCT; site_256; 1; 17; 0; p
BS  GGGTGATTTGACCGCTG; site_257; 1; 17; 0; p
BS  AAAAGAAGTGACAGATG; site_258; 1; 17; 0; p
BS  ATGTGATGTGATGTAAG; site_259; 1; 17; 0; p
BS  TTGTGATGTGATGTATG; site_260; 1; 17; 0; p
BS  ATGTGATGAGACGTTAA; site_261; 1; 17; 0; p
BS  ATTTGATGTGACATTGT; site_262; 1; 17; 0; p
BS  TATGGATGTGACAATGA; site_263; 1; 17; 0; p
BS  ATTGGATGTGACTACGT; site_264; 1; 17; 0; p
BS  TTATGATGTGATCGGAA; site_265; 1; 17; 0; p
BS  CTCTGATTTGACATGTC; site_266; 1; 17; 0; p
BS  TGATGATGTGTCTAGTC; site_267; 1; 17; 0; p
BS  GTGTGAAGTGACAGTTT; site_268; 1; 17; 0; p
BS  ATGTGATGTGAATAGAA; site_269; 1; 17; 0; p
BS  AACTGGTGTGATAGAAT; site_270; 1; 17; 0; p
BS  TTCGCATGTGACAGTAC; site_271; 1; 17; 0; p
BS  GTTTGATGTGAGTGTCC; site_272; 1; 17; 0; p
BS  CTTAGATCTGACGGCTG; site_273; 1; 17; 0; p
BS  TTTTTATTTGACAGGAC; site_274; 1; 17; 0; p
BS  AAGTGACGTGACAATGA; site_275; 1; 17; 0; p
BS  CCTTGATATGACATTCA; site_276; 1; 17; 0; p
BS  ATGTGAAGAGACAGAAG; site_277; 1; 17; 0; p
BS  GCTTGATGTGAGAGGTG; site_278; 1; 17; 0; p
BS  TCTTGATTTGACATTCA; site_279; 1; 17; 0; p
BS  TTCTGATGTAACCTGTT; site_280; 1; 17; 0; p
BS  TTGTGATGTGAGGATAA; site_281; 1; 17; 0; p
BS  CATGCATGTGACAGCAC; site_282; 1; 17; 0; p
BS  TCGTGCTGTCACATGCA; site_283; 1; 17; 0; p
BS  ACTTGAAGTGACACGAT; site_284; 1; 17; 0; p
BS  TATCGATGTGACTGATC; site_285; 1; 17; 0; p
BS  CAATGATTTGACAAGTT; site_286; 1; 17; 0; p
BS  TTGTGATGTGACAGAGA; site_287; 1; 17; 0; p
BS  GAGGGATGGGACATAAC; site_288; 1; 17; 0; p
BS  AGCTGATGTTACAGTGA; site_289; 1; 17; 0; p
BS  GTGTGATTTGACCTGGT; site_290; 1; 17; 0; p
BS  ATTGAATGTGACAGTGT; site_291; 1; 17; 0; p
BS  CCTTGATGTGACATACG; site_292; 1; 17; 0; p
BS  TTCTGATGTGAGTGAAC; site_293; 1; 17; 0; p
BS  GACTGATGCGACCGTAC; site_294; 1; 17; 0; p
BS  ATGTGATGTGACGTGTT; site_295; 1; 17; 0; p
BS  TGGTGATTTGACTTTGC; site_296; 1; 17; 0; p
BS  CTGTCTTGTGACAGATT; site_297; 1; 17; 0; p
BS  GTGTGATGTGAAACTCT; site_298; 1; 17; 0; p
BS  ATGTGATGTGACCATGC; site_299; 1; 17; 0; p
BS  GCTAGATGCGACACCTG; site_300; 1; 17; 0; p
BS  CCTCGATGCGACACGAT; site_301; 1; 17; 0; p
BS  CACTGATGTGAGATATT; site_302; 1; 17; 0; p
BS  GACTGATGAGACATGTA; site_303; 1; 17; 0; p
BS  AAGTGAAGCGACAGGTA; site_304; 1; 17; 0; p
BS  ACGAGATTTGACTGATT; site_305; 1; 17; 0; p
BS  TTTTGGTGTGACGGGGA; site_306; 1; 17; 0; p
BS  ATGGGATGGGATAGGGT; site_307; 1; 17; 0; p
BS  ATGTGATGTGACCATGA; site_308; 1; 17; 0; p
BS  ATGTGATCTGACCAACT; site_309; 1; 17; 0; p
BS  TGGTGATGCGACATGTT; site_310; 1; 17; 0; p
BS  AGTTGATGTGACTTGTT; site_311; 1; 17; 0; p
BS  GATTGGTGTGACACCTC; site_312; 1; 17; 0; p
BS  AGGTGATTTGACATTTC; site_313; 1; 17; 0; p
BS  AATTGATGTGCCACTCA; site_314; 1; 17; 0; p
BS  CAATGATGTGACTTCAC; site_315; 1; 17; 0; p
BS  TACCGATGTGTCAAGTG; site_316; 1; 17; 0; p
BS  AGTTGATGTGTAAGCTC; site_317; 1; 17; 0; p
BS  ATTTGATACGACAGACT; site_318; 1; 17; 0; p
BS  AAGTGACGTGAGCGTAT; site_319; 1; 17; 0; p
BS  ATTTGATTTGACAGAAC; site_320; 1; 17; 0; p
BS  TCGTAAAGTGACTGAGT; site_321; 1; 17; 0; p
BS  TCGTGACGTGAAAGCCA; site_322; 1; 17; 0; p
BS  ATGTGATATGAAACGAA; site_323; 1; 17; 0; p
BS  ATGTGATGTGATACAAA; site_324; 1; 17; 0; p
BS  GTGTGATGTGACCTGTA; site_325; 1; 17; 0; p
BS  ACAAGATGTGACTGTAC; site_326; 1; 17; 0; p
BS  TGTTCATGAGACAGAGG; site_327; 1; 17; 0; p
BS  TAGTAATGTGAAAGTTG; site_328; 1; 17; 0; p
BS  CATTGATGTAACTTGTG; site_329; 1; 17; 0; p
BS  TTGTGATGAGACGATTG; site_330; 1; 17; 0; p
BS  TGATGATGTGATTGTGA; site_331; 1; 17; 0; p
BS  TAGTAATGTGACATTGA; site_332; 1; 17; 0; p
BS  AAAAGATGTGACAGGCT; site_333; 1; 17; 0; p
BS  TATGGATGTGGCAAGCA; site_334; 1; 17; 0; p
BS  TCTTGCTGTAACAGAGG; site_335; 1; 17; 0; p
BS  TGTTGATTTGATAGATG; site_336; 1; 17; 0; p
BS  TGCTGATGTTACGGTTA; site_337; 1; 17; 0; p
BS  GTATGATCTGTCAGGAA; site_338; 1; 17; 0; p
BS  GAGTGACGTGAGAGATT; site_339; 1; 17; 0; p
BS  AACTGTAGTGACTGTAC; site_340; 1; 17; 0; p
BS  GTTTGATGGGACATTGC; site_341; 1; 17; 0; p
BS  ATGTGATATGAGCGAAA; site_342; 1; 17; 0; p
BS  GCATGATGTGATATGAG; site_343; 1; 17; 0; p
BS  TACTGATTTGAAAGACG; site_344; 1; 17; 0; p
BS  GACTGAAGTAACAGAGA; site_345; 1; 17; 0; p
BS  GACTGATTTGACGGTTG; site_346; 1; 17; 0; p
BS  GGCGGCTGTGACAGTAC; site_347; 1; 17; 0; p
BS  ATTGGATATGACAGAAC; site_348; 1; 17; 0; p
BS  ATGAGATGTCACATGAT; site_349; 1; 17; 0; p
BS  TCATCATGTGACATCTC; site_350; 1; 17; 0; p
BS  TCTTGTTGTGACTGAGA; site_351; 1; 17; 0; p
BS  TTTTGATGTGAAAGCCA; site_352; 1; 17; 0; p
BS  TTAAGATGTGACAATGG; site_353; 1; 17; 0; p
BS  CGGTGATGTCACTATCA; site_354; 1; 17; 0; p
BS  GTGTGATGTGAGAGTTT; site_355; 1; 17; 0; p
BS  ATGTGATGTTAAGGAAT; site_356; 1; 17; 0; p
BS  CACTGATGTGGCACTGA; site_357; 1; 17; 0; p
BS  ATTTGATGTCACATCAA; site_358; 1; 17; 0; p
BS  TTTTGATGTGACATCAA; site_359; 1; 17; 0; p
BS  TCCTGACGTGACATGGC; site_360; 1; 17; 0; p
BS  ATTTGATTTGACGGTAA; site_361; 1; 17; 0; p
BS  GTGTGATGTGATGCGAT; site_362; 1; 17; 0; p
BS  ATGCGATGTGATATACA; site_363; 1; 17; 0; p
BS  ATAGGAAGTAACAGGAT; site_364; 1; 17; 0; p
BS  TTTTGCTGTAACAGTCA; site_365; 1; 17; 0; p
BS  TAGAGATGAGACACAAC; site_366; 1; 17; 0; p
BS  CAAAGATGTGAAAGTGG; site_367; 1; 17; 0; p
BS  TAGTGAAGTGACTCTCT; site_368; 1; 17; 0; p
BS  AATTGTTGTGACAACGA; site_369; 1; 17; 0; p
BS  GCATGAGGAGACTGGTA; site_370; 1; 17; 0; p
BS  TGATGATCTGACAACAC; site_371; 1; 17; 0; p
BS  GATAGATGTGACGTAGC; site_372; 1; 17; 0; p
BS  CTTTGATTTGACACACA; site_373; 1; 17; 0; p
BS  TATTGATGCGACAGCTT; site_374; 1; 17; 0; p
BS  TGCTGAAGTTACCGAAT; site_375; 1; 17; 0; p
BS  TGCTGATGTGGCAGCAG; site_376; 1; 17; 0; p
BS  GGCTGATGTGATCGATC; site_377; 1; 17; 0; p
BS  GAATGATGCTACAGTAT; site_378; 1; 17; 0; p
BS  ACTTGATGTGAACTATA; site_379; 1; 17; 0; p
BS  AGATGTTGTGACATGAG; site_380; 1; 17; 0; p
BS  GCCTGAAGCGACAAGTT; site_381; 1; 17; 0; p
BS  GTCTGATGCGACTTTTA; site_382; 1; 17; 0; p
BS  GTGTCATGTGACATAAA; site_383; 1; 17; 0; p
BS  GTTTGATATGACCGGAC; site_384; 1; 17; 0; p
BS  ATGGGACGTGACATAAT; site_385; 1; 17; 0; p
BS  TTTTGTTGTGACTGTGA; site_386; 1; 17; 0; p
BS  ATTTGATTTGACAGTGG; site_387; 1; 17; 0; p
BS  TATGGATGTGACAGTTT; site_388; 1; 17; 0; p
BS  CATTGATTTGACACCAT; site_389; 1; 17; 0; p
BS  TCGAGATGAGACATGTG; site_390; 1; 17; 0; p
BS  TTCTGATCTGATCGGCT; site_391; 1; 17; 0; p
BS  CTTTGATGTGACCGGTA; site_392; 1; 17; 0; p
BS  GGTTGATGTCACAAAAC; site_393; 1; 17; 0; p
BS  CTCAGATGTGATAGACA; site_394; 1; 17; 0; p
BS  CTGTGATGTGACTCGAG; site_395; 1; 17; 0; p
BS  CAGTGATGTGAGAGGAG; site_396; 1; 17; 0; p
BS  GGTTGATGTGATCGATT; site_397; 1; 17; 0; p
BS  GATTGATCTGACAGTTT; site_398; 1; 17; 0; p
BS  AGATTATCTGACAGTAA; site_399; 1; 17; 0; p
BS  AGGAGATGGGACATGGA; site_400; 1; 17; 0; p
BS  ATTTGATGTGACATTTG; site_401; 1; 17; 0; p
BS  CTATGATATGACACAAA; site_402; 1; 17; 0; p
CC  program: transfac
CC  matrix.nb: 7
CC  accession: local_words_7nt_m1
CC  AC: local_words_7nt_m1
CC  id: local_words_7nt_m1
CC  name: local_words_7nt_m1local_words_7nt_m1
CC  version: 
CC  name: local_words_7nt_m1local_words_7nt_m1
CC  description: wwkTGATGTGACakdww
CC  statistical_basis: 403 sequences
CC  transfac_consensus: 
CC  matrix.nb: 7
CC  sites: 403
CC  bg_markov_order: 3
CC  consensus.strict: gtgtGAtGtGACaGgtc
CC  consensus.strict.rc: GACCTGTCACATCACAC
CC  consensus.IUPAC: rkgtGAtGtGACaGgwv
CC  consensus.IUPAC.rc: BWCCTGTCACATCACMY
CC  consensus.regexp: [ag][gt]gtGAtGtGACaGg[at][acg]
CC  consensus.regexp.rc: [CGT][AT]CCTGTCACATCAC[AC][CT]
XX
//
AC  local_words_6nt_m2
XX
ID  local_words_6nt_m2local_words_6nt_m2
XX
DE  wwcATGTCACATCAcayww
P0           a         c         g         t
1           73        57        54        95
2          107        42        30       100
3           62       155        27        35
4          203        26        17        33
5           27        32        17       203
6           28        13       213        25
7           11         3         6       259
8            7       244        11        17
9          235        15        10        19
10          24       223         9        23
11         228        14        15        22
12          15         9         2       253
13          12       246        11        10
14         216        16        12        35
15          62       137        31        49
16         155        30        26        68
17          64        97        30        88
18         103        45        51        80
19         103        51        46        79
XX
BA  279 sequences
XX
BS  ATTATGTCATATCACTTCA; site_0; 1; 19; 0; p
BS  GTCATATCACTTCACACAA; site_1; 1; 19; 0; p
BS  CACATCACACATCACTTCA; site_2; 1; 19; 0; p
BS  CACACATCACTTCACACGC; site_3; 1; 19; 0; p
BS  TTCCTGTCGCATCATCTAT; site_4; 1; 19; 0; p
BS  TAATTGTCACATCAATTGT; site_5; 1; 19; 0; p
BS  ATGGTCTCACATCACATGC; site_6; 1; 19; 0; p
BS  CAATTGTCACCTCATGCAC; site_7; 1; 19; 0; p
BS  CAAACGTCAGATCACAAAT; site_8; 1; 19; 0; p
BS  TAACTCTCACATCACAAAG; site_9; 1; 19; 0; p
BS  TCAATGTCACATCACCTAT; site_10; 1; 19; 0; p
BS  ACTATGTCACGTCAATATA; site_11; 1; 19; 0; p
BS  ACACCGTCACATCACACTG; site_12; 1; 19; 0; p
BS  GCTGCGTCACATCACTGAA; site_13; 1; 19; 0; p
BS  CAATTGTCACATCCATCAT; site_14; 1; 19; 0; p
BS  ACTATTTCACATCTCATGG; site_15; 1; 19; 0; p
BS  ATCTTGTCACCACTCACCA; site_16; 1; 19; 0; p
BS  CGCATGTCTCATCATGTGC; site_17; 1; 19; 0; p
BS  GACATATCTCATCAAAACA; site_18; 1; 19; 0; p
BS  GTCCTTTCACATCCCAACA; site_19; 1; 19; 0; p
BS  CCAATTTCACTTCAAACTC; site_20; 1; 19; 0; p
BS  AACCTGTCATATCTGCCGC; site_21; 1; 19; 0; p
BS  TTCCTATCACATCTCTCTT; site_22; 1; 19; 0; p
BS  TGCATGTGTCATCACTAAT; site_23; 1; 19; 0; p
BS  TGTTTGTCACATCACATTT; site_24; 1; 19; 0; p
BS  TTCAGGACAGATCACTAAC; site_25; 1; 19; 0; p
BS  GACATTTCACATAATGCAA; site_26; 1; 19; 0; p
BS  GTTCTGTCACATCATATTT; site_27; 1; 19; 0; p
BS  CACAAGTCACATAACGCAA; site_28; 1; 19; 0; p
BS  TTCAAGTCCCATCACTTTT; site_29; 1; 19; 0; p
BS  CTCATGTCACATGACTTTT; site_30; 1; 19; 0; p
BS  GAGATGTCATGTCACACTA; site_31; 1; 19; 0; p
BS  GTCATGTCACACTAGACAA; site_32; 1; 19; 0; p
BS  ATCAAGTCACATGCAACCA; site_33; 1; 19; 0; p
BS  AATAGGTCACATCACATGA; site_34; 1; 19; 0; p
BS  GGAGTGTCACATCATGTTT; site_35; 1; 19; 0; p
BS  TACATGTCGCTTCTCCTAA; site_36; 1; 19; 0; p
BS  GTCAAGTCACATCAAACTG; site_37; 1; 19; 0; p
BS  AACCTGTCAAGTCACATCA; site_38; 1; 19; 0; p
BS  GTCATGTCATACCATCATT; site_39; 1; 19; 0; p
BS  CTCATGTTATATCATATTG; site_40; 1; 19; 0; p
BS  TTCACATCACATCAAATCG; site_41; 1; 19; 0; p
BS  CTCATTTCACATCACATCA; site_42; 1; 19; 0; p
BS  CTCATGTCATTTCATGTAA; site_43; 1; 19; 0; p
BS  TGCCTGATACAGCACACGT; site_44; 1; 19; 0; p
BS  GATCCGTCACATCACTTCT; site_45; 1; 19; 0; p
BS  AACACGTCACGTCGCTAGA; site_46; 1; 19; 0; p
BS  GTCATGTCATTTCCCTCAC; site_47; 1; 19; 0; p
BS  AAAATGTCATATCACTATA; site_48; 1; 19; 0; p
BS  TACATGTGACATGACAATT; site_49; 1; 19; 0; p
BS  GTCATGTCACATGTAAAGT; site_50; 1; 19; 0; p
BS  GACTTGTCTCATCACTGCA; site_51; 1; 19; 0; p
BS  TTATTGTCACATCAGAATT; site_52; 1; 19; 0; p
BS  GACATGTCTTATCAAATCA; site_53; 1; 19; 0; p
BS  GTCATGTCTCATCTCTTAT; site_54; 1; 19; 0; p
BS  TAGCTGTCACTTCATAACT; site_55; 1; 19; 0; p
BS  TGCATGTCACGTTAAAAGG; site_56; 1; 19; 0; p
BS  CAAATATCACATCTGACAA; site_57; 1; 19; 0; p
BS  TACAAGTCAATTCATACGA; site_58; 1; 19; 0; p
BS  TACATTTCACATCAATCTC; site_59; 1; 19; 0; p
BS  AAAGAGTCACATCAAACAT; site_60; 1; 19; 0; p
BS  TAAATATCACATCAGTCAT; site_61; 1; 19; 0; p
BS  CTCATGTCCCATCTTCACT; site_62; 1; 19; 0; p
BS  TGCATGTCACCTCGGATTA; site_63; 1; 19; 0; p
BS  ATCAAGTCATATCATTTAG; site_64; 1; 19; 0; p
BS  TGAATTTCACATTACAAAG; site_65; 1; 19; 0; p
BS  ATCTTGTCACGTCAGCGTT; site_66; 1; 19; 0; p
BS  GACAAATCACATCAAATAA; site_67; 1; 19; 0; p
BS  ATCAAGTCGCATCACATGG; site_68; 1; 19; 0; p
BS  TAGTTGTCACATCCGACAC; site_69; 1; 19; 0; p
BS  GTCATGTCTCCTCCAACTC; site_70; 1; 19; 0; p
BS  CACATTTGACATCACTGTT; site_71; 1; 19; 0; p
BS  CTCACATCACATCAAAACA; site_72; 1; 19; 0; p
BS  CTCATCTCACATCACATCA; site_73; 1; 19; 0; p
BS  AAGATGGCACATAAAACGC; site_74; 1; 19; 0; p
BS  CACATGTGTCATCGCATGT; site_75; 1; 19; 0; p
BS  ATTATGACACATAACAAGC; site_76; 1; 19; 0; p
BS  GTTATTTCACATCAGTCAT; site_77; 1; 19; 0; p
BS  TTCATGTCACCTAATTGAT; site_78; 1; 19; 0; p
BS  ATCGAGTCACAACATTCAA; site_79; 1; 19; 0; p
BS  ACTATGTAACAACACAAAC; site_80; 1; 19; 0; p
BS  TTCACTTCACTTCACACAG; site_81; 1; 19; 0; p
BS  ATGATGACACATCACACAT; site_82; 1; 19; 0; p
BS  TTGATGTCAAATCATTTAC; site_83; 1; 19; 0; p
BS  CTGATGTCACCCCACCCAT; site_84; 1; 19; 0; p
BS  TTGTTGTCACATCACATTG; site_85; 1; 19; 0; p
BS  AGCATGACACATGTCATAT; site_86; 1; 19; 0; p
BS  CATATCTCACATCACGTCA; site_87; 1; 19; 0; p
BS  AAGTTGTCACTTCACAAGA; site_88; 1; 19; 0; p
BS  AAAACGTCACATCCAACTT; site_89; 1; 19; 0; p
BS  TTCAAGTTAAATCACATTA; site_90; 1; 19; 0; p
BS  CCCACGTCACATCGCAGGG; site_91; 1; 19; 0; p
BS  TGCATATCAAATCACCTTA; site_92; 1; 19; 0; p
BS  GCACTGTCACATAAGATCA; site_93; 1; 19; 0; p
BS  ACTATGATACATCATACAT; site_94; 1; 19; 0; p
BS  ATCATGTTACACCAAGAAA; site_95; 1; 19; 0; p
BS  TAAATGTCAAATCCCTGCA; site_96; 1; 19; 0; p
BS  CAAACGTCCCATCACTCAC; site_97; 1; 19; 0; p
BS  TATGCGTCACATCACATGG; site_98; 1; 19; 0; p
BS  AACGTGTCATATCTATCAA; site_99; 1; 19; 0; p
BS  GACATCTCCCATCACTTCT; site_100; 1; 19; 0; p
BS  TCAATGTCACATCTACAAT; site_101; 1; 19; 0; p
BS  ATCATGTTACAACATGAAA; site_102; 1; 19; 0; p
BS  CCTTTGACACATCATACAG; site_103; 1; 19; 0; p
BS  GAGATTTCACATCAATTAT; site_104; 1; 19; 0; p
BS  TACATGTCAGAATACATAA; site_105; 1; 19; 0; p
BS  TAGATATAACATCACAAGC; site_106; 1; 19; 0; p
BS  TGCATGTGACATCCGACAA; site_107; 1; 19; 0; p
BS  TACAAGTCACGTCATTGTC; site_108; 1; 19; 0; p
BS  ATCATTGCACCTCACGGTA; site_109; 1; 19; 0; p
BS  CTGAGGTCACATCACAATG; site_110; 1; 19; 0; p
BS  GAAAGGTCACACCAGACTT; site_111; 1; 19; 0; p
BS  GAAACGTTACATCACATAA; site_112; 1; 19; 0; p
BS  GTTATGTCACATCTATGGT; site_113; 1; 19; 0; p
BS  TAGATGTGACATAACTCGG; site_114; 1; 19; 0; p
BS  CACATGTCACCTATCGTTA; site_115; 1; 19; 0; p
BS  TGCATGGAGCATCACACAA; site_116; 1; 19; 0; p
BS  ATCACGTGAGATCACACGT; site_117; 1; 19; 0; p
BS  TACCTGGCATATCACACTA; site_118; 1; 19; 0; p
BS  AATATGGCACATCATAAAA; site_119; 1; 19; 0; p
BS  TTTATGTCATATCATTAGC; site_120; 1; 19; 0; p
BS  TCAATGTCACAACAGTTTT; site_121; 1; 19; 0; p
BS  TAGCTTTCACATCACACGA; site_122; 1; 19; 0; p
BS  TTCGAGTCAAATCACTCTA; site_123; 1; 19; 0; p
BS  TCCATGTTTCATCACTCTT; site_124; 1; 19; 0; p
BS  CAAAGGTCACATCAGAAGA; site_125; 1; 19; 0; p
BS  TTCATATCACAACACACTA; site_126; 1; 19; 0; p
BS  ACATTGTCACATCATCTCA; site_127; 1; 19; 0; p
BS  TTCATGTAACCTCTTATCC; site_128; 1; 19; 0; p
BS  ACGATGTAACATTACAACT; site_129; 1; 19; 0; p
BS  GTAATGTTACATCGTAGAG; site_130; 1; 19; 0; p
BS  GTCTTGTCACCTTACGTTA; site_131; 1; 19; 0; p
BS  ATGATGTCACACCATTGTA; site_132; 1; 19; 0; p
BS  TACTTGTCAAATCAAAATT; site_133; 1; 19; 0; p
BS  TTCGTGTCACCACACACTC; site_134; 1; 19; 0; p
BS  ATAATGTCACATCGCTATA; site_135; 1; 19; 0; p
BS  ACATTATCACATCACGCAA; site_136; 1; 19; 0; p
BS  TGATTGTCCCATCACCTAA; site_137; 1; 19; 0; p
BS  GAAAGGTCACATCAACTTG; site_138; 1; 19; 0; p
BS  AACTTGTCACAACTGTCAT; site_139; 1; 19; 0; p
BS  GTCATGTCTTATCGAACTA; site_140; 1; 19; 0; p
BS  GTCACGTCACATCATTAAA; site_141; 1; 19; 0; p
BS  ATAATGTCACGTCACATCA; site_142; 1; 19; 0; p
BS  CATCGGTCACTTCACACTA; site_143; 1; 19; 0; p
BS  AAGATATCACAACACACCA; site_144; 1; 19; 0; p
BS  AACATGTTTCATCAAACGG; site_145; 1; 19; 0; p
BS  AAACTCTCACATCACAATA; site_146; 1; 19; 0; p
BS  TCTATCTCACATCTCAAAG; site_147; 1; 19; 0; p
BS  CACACGTCACGTCATAAAG; site_148; 1; 19; 0; p
BS  TTAATATCACATCATTTCA; site_149; 1; 19; 0; p
BS  TACATGTCACATAACCATT; site_150; 1; 19; 0; p
BS  TAAATCTCACATCGGATAC; site_151; 1; 19; 0; p
BS  TGCATTTCACATCAGAACT; site_152; 1; 19; 0; p
BS  TGCATGTCACATAGACAAA; site_153; 1; 19; 0; p
BS  GAAGTGTCACATCACACAA; site_154; 1; 19; 0; p
BS  GACATGTCACGTATAACAA; site_155; 1; 19; 0; p
BS  TGCAAGTCACATCATTACA; site_156; 1; 19; 0; p
BS  TGCAAGTCAGATCAGTTAA; site_157; 1; 19; 0; p
BS  CCGAGGTCACATCAAATAA; site_158; 1; 19; 0; p
BS  ATCGTGTCACTTCAACAAC; site_159; 1; 19; 0; p
BS  CTGATGTCACAACCGAGCG; site_160; 1; 19; 0; p
BS  AACACGTCAAATCACGAAG; site_161; 1; 19; 0; p
BS  TTCTTTTCACATCAATTTA; site_162; 1; 19; 0; p
BS  ATGATGTCCTATCACACTC; site_163; 1; 19; 0; p
BS  ATCATGTCCCTTCTCAATG; site_164; 1; 19; 0; p
BS  AATATGTCATATCAGTCAT; site_165; 1; 19; 0; p
BS  CGCATGTTACGTCAAGCAG; site_166; 1; 19; 0; p
BS  GAGATGGAACATCACATGC; site_167; 1; 19; 0; p
BS  AACATATCACATCTTACTA; site_168; 1; 19; 0; p
BS  CAAATGTCACTTTACCGAA; site_169; 1; 19; 0; p
BS  ACCATTCCACATCAACTCG; site_170; 1; 19; 0; p
BS  TCTTTGTCCCATCACAACT; site_171; 1; 19; 0; p
BS  GCATTGTCAAATCAAACTA; site_172; 1; 19; 0; p
BS  GACAAGTCACCTCAATTTG; site_173; 1; 19; 0; p
BS  AAAATGTTACATCAACTTC; site_174; 1; 19; 0; p
BS  TCCATGTCACTTCCTTGAC; site_175; 1; 19; 0; p
BS  CGAAAGTCACATCAGAAGA; site_176; 1; 19; 0; p
BS  ACCTTGTCCCACCACACAA; site_177; 1; 19; 0; p
BS  CTTACATCACATCACATCT; site_178; 1; 19; 0; p
BS  CATACATCACATCACAATT; site_179; 1; 19; 0; p
BS  GACTTTTCGCATCAAACGA; site_180; 1; 19; 0; p
BS  TTAACGTCTCATCACATCA; site_181; 1; 19; 0; p
BS  ACAATGTCACATCAAATGT; site_182; 1; 19; 0; p
BS  TCCATGTCTAATCTTAGGT; site_183; 1; 19; 0; p
BS  GACATGTCAAATCAGAGAT; site_184; 1; 19; 0; p
BS  AAACTGTCACTTCACACGT; site_185; 1; 19; 0; p
BS  GCCACGTCAAATCAAACTC; site_186; 1; 19; 0; p
BS  TTCTATTCACATCACATCT; site_187; 1; 19; 0; p
BS  TTCATGTCCCACCTCACAG; site_188; 1; 19; 0; p
BS  TCGATATCAAATCACACAT; site_189; 1; 19; 0; p
BS  TCATTGTCACGTCACTTAC; site_190; 1; 19; 0; p
BS  TGAATGTCATATCAAGGGA; site_191; 1; 19; 0; p
BS  CACCTCTCACATCAAGCTA; site_192; 1; 19; 0; p
BS  TACAAGTCAAATTACAAAT; site_193; 1; 19; 0; p
BS  GGTATGTTAAATCACATTT; site_194; 1; 19; 0; p
BS  TGAATGTCAAATCAAGAGC; site_195; 1; 19; 0; p
BS  GACATGTCAGAACAAAAAG; site_196; 1; 19; 0; p
BS  TCCAATTCTCATCACATAT; site_197; 1; 19; 0; p
BS  AACAGGTTACATCAGAAAT; site_198; 1; 19; 0; p
BS  CACATGCTACATCATCATG; site_199; 1; 19; 0; p
BS  TGCATGTGACAGCACGAGC; site_200; 1; 19; 0; p
BS  ATCGTGTCACTTCAAGTAA; site_201; 1; 19; 0; p
BS  AACTTGTCAAATCATTGGT; site_202; 1; 19; 0; p
BS  TCTCTGTCACATCACAATC; site_203; 1; 19; 0; p
BS  GTTATGTCCCATCCCTCGT; site_204; 1; 19; 0; p
BS  CACATATCAGATCAATTGA; site_205; 1; 19; 0; p
BS  ACCAGGTCAAATCACACTA; site_206; 1; 19; 0; p
BS  AACATTTCACATTTCAATC; site_207; 1; 19; 0; p
BS  CACACGTCACCTCCCACTC; site_208; 1; 19; 0; p
BS  CGTATGTCACATCAAGGCC; site_209; 1; 19; 0; p
BS  CGATTGACACTTCACACTC; site_210; 1; 19; 0; p
BS  TCCACGTCACACCAAAAGG; site_211; 1; 19; 0; p
BS  AACACGTCACATCACATGG; site_212; 1; 19; 0; p
BS  AGAGTTTCACATCACACAA; site_213; 1; 19; 0; p
BS  GCATGGTCACATCACATCA; site_214; 1; 19; 0; p
BS  ATAATGTAACCTCATGCAT; site_215; 1; 19; 0; p
BS  AATATCTCACATCAGTGCA; site_216; 1; 19; 0; p
BS  TACATGTCTCATCAGTCAT; site_217; 1; 19; 0; p
BS  TACCTGTCGCTTCACTTGC; site_218; 1; 19; 0; p
BS  TCATGGTCACATCACATTG; site_219; 1; 19; 0; p
BS  CGGATGACACATAACAAAT; site_220; 1; 19; 0; p
BS  AACATGTCGCATCACCATC; site_221; 1; 19; 0; p
BS  AACAAGTCACATCAACTGC; site_222; 1; 19; 0; p
BS  GAAATGTCAAATCACCTAG; site_223; 1; 19; 0; p
BS  TACACGTCACAACAATCAA; site_224; 1; 19; 0; p
BS  GTGAAGTCACATCATTGGA; site_225; 1; 19; 0; p
BS  CTCACGTCACTTCATTGCA; site_226; 1; 19; 0; p
BS  TTCGTTTCATATCACATGG; site_227; 1; 19; 0; p
BS  TTCATATCACATGGAACCA; site_228; 1; 19; 0; p
BS  TTTGTATCACATCACATAT; site_229; 1; 19; 0; p
BS  TACAGGTCACATCACACAC; site_230; 1; 19; 0; p
BS  ATCATGTCTTATCATCTTC; site_231; 1; 19; 0; p
BS  CACAAGTTACATCAATGTG; site_232; 1; 19; 0; p
BS  GTAATTTCACAACACACAA; site_233; 1; 19; 0; p
BS  TCAATGTCACATTACTAAA; site_234; 1; 19; 0; p
BS  GTCAGGTCCCATCTCTAGT; site_235; 1; 19; 0; p
BS  AGCCTGTCACATCTTTTGG; site_236; 1; 19; 0; p
BS  GTAATATCAAATCACACAA; site_237; 1; 19; 0; p
BS  TTCCTGACAGATCATACAA; site_238; 1; 19; 0; p
BS  GCAATGTCCCATCAAACAT; site_239; 1; 19; 0; p
BS  CTCATATCACATCATGCAC; site_240; 1; 19; 0; p
BS  GTCATGTTATATCATAGCT; site_241; 1; 19; 0; p
BS  TTCATTTCATATCATTGAG; site_242; 1; 19; 0; p
BS  ATCATGTGACATCTCATAA; site_243; 1; 19; 0; p
BS  TTAACGTCATATCAAACAC; site_244; 1; 19; 0; p
BS  CCATTGTCACATCTTAAGA; site_245; 1; 19; 0; p
BS  TTCAGATCACATCCCACAT; site_246; 1; 19; 0; p
BS  ATCATGTCACATGTGTTGC; site_247; 1; 19; 0; p
BS  CACATGTGACATGATATAA; site_248; 1; 19; 0; p
BS  AAACTCTCACATCACACTG; site_249; 1; 19; 0; p
BS  CACTTGTCAAATCTCACAT; site_250; 1; 19; 0; p
BS  CAAAATTCACATCATACTG; site_251; 1; 19; 0; p
BS  TTGATGTGACATCAAATGA; site_252; 1; 19; 0; p
BS  TTGATGTCACATCAAAATC; site_253; 1; 19; 0; p
BS  TGCATGTCAAGTCCCTGTT; site_254; 1; 19; 0; p
BS  GCCATGTCACGTCAGGACT; site_255; 1; 19; 0; p
BS  ATCGCATCACATCACACAT; site_256; 1; 19; 0; p
BS  TGTATATCACATCGCATCA; site_257; 1; 19; 0; p
BS  TATATGTCTCATCTACCTG; site_258; 1; 19; 0; p
BS  CTCATGCCACTTCATCTCA; site_259; 1; 19; 0; p
BS  GCTACGTCACATCTATCAC; site_260; 1; 19; 0; p
BS  CTCATGTCACAACATCTTC; site_261; 1; 19; 0; p
BS  AACTTGTCGCTTCAGGCTG; site_262; 1; 19; 0; p
BS  CACACGTCTCATCTCAATC; site_263; 1; 19; 0; p
BS  TAAAAGTCGCATCAGACTC; site_264; 1; 19; 0; p
BS  TTTATGTCACATGACACTG; site_265; 1; 19; 0; p
BS  ACCAAGTCACATGAGACGA; site_266; 1; 19; 0; p
BS  GTCCGGTCATATCAAACTC; site_267; 1; 19; 0; p
BS  ATTATGTCACGTCCCATCT; site_268; 1; 19; 0; p
BS  CACATGTCTCATCTCGAAA; site_269; 1; 19; 0; p
BS  CTCTTGTCACATGTCTCAT; site_270; 1; 19; 0; p
BS  GACATGTCCAATCGCATCA; site_271; 1; 19; 0; p
BS  TTAATGTCGGATCAACCTT; site_272; 1; 19; 0; p
BS  TACCGGTCACATCAAAGAT; site_273; 1; 19; 0; p
BS  CTCGAGTCACATCACAGAG; site_274; 1; 19; 0; p
BS  CTCCTCTCACATCACTGTC; site_275; 1; 19; 0; p
BS  AACACATCACATCAGCCTG; site_276; 1; 19; 0; p
BS  TCCATGTCCCATCTCCTAA; site_277; 1; 19; 0; p
BS  CAAATGTCACATCAAATAT; site_278; 1; 19; 0; p
CC  program: transfac
CC  matrix.nb: 2
CC  accession: local_words_6nt_m2
CC  AC: local_words_6nt_m2
CC  id: local_words_6nt_m2
CC  name: local_words_6nt_m2local_words_6nt_m2
CC  version: 
CC  name: local_words_6nt_m2local_words_6nt_m2
CC  description: wwcATGTCACATCAcayww
CC  statistical_basis: 279 sequences
CC  transfac_consensus: 
CC  matrix.nb: 2
CC  sites: 279
CC  bg_markov_order: 3
CC  consensus.strict: caCatGTCaCaTCaCacaa
CC  consensus.strict.rc: TTGTGTGATGTGACATGTG
CC  consensus.IUPAC: bwCatGTCaCaTCaCacrm
CC  consensus.IUPAC.rc: KYGTGTGATGTGACATGWV
CC  consensus.regexp: [cgt][at]CatGTCaCaTCaCac[ag][ac]
CC  consensus.regexp.rc: [GT][CT]GTGTGATGTGACATG[AT][ACG]
XX
//
AC  local_words_6nt_m1
XX
ID  local_words_6nt_m1local_words_6nt_m1
XX
DE  wwrtgTGATGTGACATgww
P0           a         c         g         t
1           77        46        50       100
2           78        51        44       100
3           87        29        93        64
4           67        27        29       150
5           49        29       136        59
6           34        11        16       212
7           10        10       242        11
8          248         2         9        14
9           20        15        14       224
10          24         9       216        24
11          18        11        15       229
12          16        11       239         7
13         254         6         2        11
14          23       209        13        28
15         198        17        32        26
16          32        16        25       200
17          35        27       153        58
18         100        30        39       104
19          93        53        53        74
XX
BA  273 sequences
XX
BS  TGAAGTGATATGACATAAT; site_0; 1; 19; 0; p
BS  TTGTGTGAAGTGATATGAC; site_1; 1; 19; 0; p
BS  TGAAGTGATGTGTGATGTG; site_2; 1; 19; 0; p
BS  GCGTGTGAAGTGATGTGTG; site_3; 1; 19; 0; p
BS  ATAGATGATGCGACAGGAA; site_4; 1; 19; 0; p
BS  ACAATTGATGTGACAATTA; site_5; 1; 19; 0; p
BS  GCATGTGATGTGAGACCAT; site_6; 1; 19; 0; p
BS  GTGCATGAGGTGACAATTG; site_7; 1; 19; 0; p
BS  ATTTGTGATCTGACGTTTG; site_8; 1; 19; 0; p
BS  CTTTGTGATGTGAGAGTTA; site_9; 1; 19; 0; p
BS  ATAGGTGATGTGACATTGA; site_10; 1; 19; 0; p
BS  TATATTGACGTGACATAGT; site_11; 1; 19; 0; p
BS  CAGTGTGATGTGACGGTGT; site_12; 1; 19; 0; p
BS  TTCAGTGATGTGACGCAGC; site_13; 1; 19; 0; p
BS  ATGATGGATGTGACAATTG; site_14; 1; 19; 0; p
BS  CCATGAGATGTGAAATAGT; site_15; 1; 19; 0; p
BS  TGGTGAGTGGTGACAAGAT; site_16; 1; 19; 0; p
BS  GCACATGATGAGACATGCG; site_17; 1; 19; 0; p
BS  TGTTTTGATGAGATATGTC; site_18; 1; 19; 0; p
BS  TGTTGGGATGTGAAAGGAC; site_19; 1; 19; 0; p
BS  GCGGCAGATATGACAGGTT; site_20; 1; 19; 0; p
BS  AAGAGAGATGTGATAGGAA; site_21; 1; 19; 0; p
BS  ATTAGTGATGACACATGCA; site_22; 1; 19; 0; p
BS  AAATGTGATGTGACAAACA; site_23; 1; 19; 0; p
BS  GTTAGTGATCTGTCCTGAA; site_24; 1; 19; 0; p
BS  TTGCATTATGTGAAATGTC; site_25; 1; 19; 0; p
BS  AAATATGATGTGACAGAAC; site_26; 1; 19; 0; p
BS  TTGCGTTATGTGACTTGTG; site_27; 1; 19; 0; p
BS  AAAAGTGATGGGACTTGAA; site_28; 1; 19; 0; p
BS  AAAAGTCATGTGACATGAG; site_29; 1; 19; 0; p
BS  TAGTGTGACATGACATCTC; site_30; 1; 19; 0; p
BS  TTGTCTAGTGTGACATGAC; site_31; 1; 19; 0; p
BS  TGGTTGCATGTGACTTGAT; site_32; 1; 19; 0; p
BS  TCATGTGATGTGACCTATT; site_33; 1; 19; 0; p
BS  AAACATGATGTGACACTCC; site_34; 1; 19; 0; p
BS  TTAGGAGAAGCGACATGTA; site_35; 1; 19; 0; p
BS  CAGTTTGATGTGACTTGAC; site_36; 1; 19; 0; p
BS  TGATGTGACTTGACAGGTT; site_37; 1; 19; 0; p
BS  AATGATGGTATGACATGAC; site_38; 1; 19; 0; p
BS  CAATATGATATAACATGAG; site_39; 1; 19; 0; p
BS  CGATTTGATGTGATGTGAA; site_40; 1; 19; 0; p
BS  TGATGTGATGTGAAATGAG; site_41; 1; 19; 0; p
BS  TTACATGAAATGACATGAG; site_42; 1; 19; 0; p
BS  ACGTGTGCTGTATCAGGCA; site_43; 1; 19; 0; p
BS  AGAAGTGATGTGACGGATC; site_44; 1; 19; 0; p
BS  TCTAGCGACGTGACGTGTT; site_45; 1; 19; 0; p
BS  GTGAGGGAAATGACATGAC; site_46; 1; 19; 0; p
BS  TATAGTGATATGACATTTT; site_47; 1; 19; 0; p
BS  AATTGTCATGTCACATGTA; site_48; 1; 19; 0; p
BS  ACTTTACATGTGACATGAC; site_49; 1; 19; 0; p
BS  TGCAGTGATGAGACAAGTC; site_50; 1; 19; 0; p
BS  AATTCTGATGTGACAATAA; site_51; 1; 19; 0; p
BS  TGATTTGATAAGACATGTC; site_52; 1; 19; 0; p
BS  ATAAGAGATGAGACATGAC; site_53; 1; 19; 0; p
BS  AGTTATGAAGTGACAGCTA; site_54; 1; 19; 0; p
BS  CCTTTTAACGTGACATGCA; site_55; 1; 19; 0; p
BS  TTGTCAGATGTGATATTTG; site_56; 1; 19; 0; p
BS  TCGTATGAATTGACTTGTA; site_57; 1; 19; 0; p
BS  GAGATTGATGTGAAATGTA; site_58; 1; 19; 0; p
BS  ATGACTGATGTGATATTTA; site_59; 1; 19; 0; p
BS  AGTGAAGATGGGACATGAG; site_60; 1; 19; 0; p
BS  TAATCCGAGGTGACATGCA; site_61; 1; 19; 0; p
BS  CTAAATGATATGACTTGAT; site_62; 1; 19; 0; p
BS  CTTTGTAATGTGAAATTCA; site_63; 1; 19; 0; p
BS  AACGCTGACGTGACAAGAT; site_64; 1; 19; 0; p
BS  TTATTTGATGTGATTTGTC; site_65; 1; 19; 0; p
BS  CCATGTGATGCGACTTGAT; site_66; 1; 19; 0; p
BS  GTGTCGGATGTGACAACTA; site_67; 1; 19; 0; p
BS  GAGTTGGAGGAGACATGAC; site_68; 1; 19; 0; p
BS  AACAGTGATGTCAAATGTG; site_69; 1; 19; 0; p
BS  TGATGTGATGTGAGATGAG; site_70; 1; 19; 0; p
BS  GCGTTTTATGTGCCATCTT; site_71; 1; 19; 0; p
BS  ACATGCGATGACACATGTG; site_72; 1; 19; 0; p
BS  GCTTGTTATGTGTCATAAT; site_73; 1; 19; 0; p
BS  ATGACTGATGTGAAATAAC; site_74; 1; 19; 0; p
BS  ATCAATTAGGTGACATGAA; site_75; 1; 19; 0; p
BS  AGTGATAATGTGATATGAT; site_76; 1; 19; 0; p
BS  TTGAATGTTGTGACTCGAT; site_77; 1; 19; 0; p
BS  GTTTGTGTTGTTACATAGT; site_78; 1; 19; 0; p
BS  CTGTGTGAAGTGAAGTGAA; site_79; 1; 19; 0; p
BS  ATGTGTGATGTGTCATCAT; site_80; 1; 19; 0; p
BS  GTAAATGATTTGACATCAA; site_81; 1; 19; 0; p
BS  ATGGGTGGGGTGACATCAG; site_82; 1; 19; 0; p
BS  CAATGTGATGTGACAACAA; site_83; 1; 19; 0; p
BS  ATATGACATGTGTCATGCT; site_84; 1; 19; 0; p
BS  TGACGTGATGTGAGATATG; site_85; 1; 19; 0; p
BS  TCTTGTGAAGTGACAACTT; site_86; 1; 19; 0; p
BS  AAGTTGGATGTGACGTTTT; site_87; 1; 19; 0; p
BS  TAATGTGATTTAACTTGAA; site_88; 1; 19; 0; p
BS  CCCTGCGATGTGACGTGGG; site_89; 1; 19; 0; p
BS  TAAGGTGATTTGATATGCA; site_90; 1; 19; 0; p
BS  ATGTATGATGTATCATAGT; site_91; 1; 19; 0; p
BS  TTTCTTGGTGTAACATGAT; site_92; 1; 19; 0; p
BS  TGCAGGGATTTGACATTTA; site_93; 1; 19; 0; p
BS  GTGAGTGATGGGACGTTTG; site_94; 1; 19; 0; p
BS  CCATGTGATGTGACGCATA; site_95; 1; 19; 0; p
BS  TTGATAGATATGACACGTT; site_96; 1; 19; 0; p
BS  AGAAGTGATGGGAGATGTC; site_97; 1; 19; 0; p
BS  ATTGTAGATGTGACATTGA; site_98; 1; 19; 0; p
BS  TTTCATGTTGTAACATGAT; site_99; 1; 19; 0; p
BS  CTGTATGATGTGTCAAAGG; site_100; 1; 19; 0; p
BS  ATAATTGATGTGAAATCTC; site_101; 1; 19; 0; p
BS  TTATGTATTCTGACATGTA; site_102; 1; 19; 0; p
BS  GCTTGTGATGTTATATCTA; site_103; 1; 19; 0; p
BS  TTGTCGGATGTCACATGCA; site_104; 1; 19; 0; p
BS  GACAATGACGTGACTTGTA; site_105; 1; 19; 0; p
BS  TACCGTGAGGTGCAATGAT; site_106; 1; 19; 0; p
BS  CATTGTGATGTGACCTCAG; site_107; 1; 19; 0; p
BS  AAGTCTGGTGTGACCTTTC; site_108; 1; 19; 0; p
BS  TTATGTGATGTAACGTTTC; site_109; 1; 19; 0; p
BS  ACCATAGATGTGACATAAC; site_110; 1; 19; 0; p
BS  CCGAGTTATGTCACATCTA; site_111; 1; 19; 0; p
BS  TAACGATAGGTGACATGTG; site_112; 1; 19; 0; p
BS  TTGTGTGATGCTCCATGCA; site_113; 1; 19; 0; p
BS  ACGTGTGATCTCACGTGAT; site_114; 1; 19; 0; p
BS  TAGTGTGATATGCCAGGTA; site_115; 1; 19; 0; p
BS  TTTTATGATGTGCCATATT; site_116; 1; 19; 0; p
BS  GCTAATGATATGACATAAA; site_117; 1; 19; 0; p
BS  AAAACTGTTGTGACATTGA; site_118; 1; 19; 0; p
BS  TCGTGTGATGTGAAAGCTA; site_119; 1; 19; 0; p
BS  TAGAGTGATTTGACTCGAA; site_120; 1; 19; 0; p
BS  AAGAGTGATGAAACATGGA; site_121; 1; 19; 0; p
BS  TCTTCTGATGTGACCTTTG; site_122; 1; 19; 0; p
BS  TAGTGTGTTGTGATATGAA; site_123; 1; 19; 0; p
BS  TGAGATGATGTGACAATGT; site_124; 1; 19; 0; p
BS  GGATAAGAGGTTACATGAA; site_125; 1; 19; 0; p
BS  AGTTGTAATGTTACATCGT; site_126; 1; 19; 0; p
BS  CTCTACGATGTAACATTAC; site_127; 1; 19; 0; p
BS  TAACGTAAGGTGACAAGAC; site_128; 1; 19; 0; p
BS  TACAATGGTGTGACATCAT; site_129; 1; 19; 0; p
BS  AATTTTGATTTGACAAGTA; site_130; 1; 19; 0; p
BS  GAGTGTGTGGTGACACGAA; site_131; 1; 19; 0; p
BS  TATAGCGATGTGACATTAT; site_132; 1; 19; 0; p
BS  TTGCGTGATGTGATAATGT; site_133; 1; 19; 0; p
BS  TTAGGTGATGGGACAATCA; site_134; 1; 19; 0; p
BS  CAAGTTGATGTGACCTTTC; site_135; 1; 19; 0; p
BS  TAGTTCGATAAGACATGAC; site_136; 1; 19; 0; p
BS  TTTAATGATGTGACGTGAC; site_137; 1; 19; 0; p
BS  TGATGTGACGTGACATTAT; site_138; 1; 19; 0; p
BS  TAGTGTGAAGTGACCGATG; site_139; 1; 19; 0; p
BS  TGGTGTGTTGTGATATCTT; site_140; 1; 19; 0; p
BS  CCGTTTGATGAAACATGTT; site_141; 1; 19; 0; p
BS  TATTGTGATGTGAGAGTTT; site_142; 1; 19; 0; p
BS  CTTTGAGATGTGAGATAGA; site_143; 1; 19; 0; p
BS  CTTTATGACGTGACGTGTG; site_144; 1; 19; 0; p
BS  TGAAATGATGTGATATTAA; site_145; 1; 19; 0; p
BS  AATGGTTATGTGACATGTA; site_146; 1; 19; 0; p
BS  GTATCCGATGTGAGATTTA; site_147; 1; 19; 0; p
BS  AGTTCTGATGTGAAATGCA; site_148; 1; 19; 0; p
BS  TTTGTCTATGTGACATGCA; site_149; 1; 19; 0; p
BS  TTGTGTGATGTGACACTTC; site_150; 1; 19; 0; p
BS  TTGTTATACGTGACATGTC; site_151; 1; 19; 0; p
BS  TGTAATGATGTGACTTGCA; site_152; 1; 19; 0; p
BS  TTAACTGATCTGACTTGCA; site_153; 1; 19; 0; p
BS  TTATTTGATGTGACCTCGG; site_154; 1; 19; 0; p
BS  GTTGTTGAAGTGACACGAT; site_155; 1; 19; 0; p
BS  CGCTCGGTTGTGACATCAG; site_156; 1; 19; 0; p
BS  CTTCGTGATTTGACGTGTT; site_157; 1; 19; 0; p
BS  TAAATTGATGTGAAAAGAA; site_158; 1; 19; 0; p
BS  GAGTGTGATAGGACATCAT; site_159; 1; 19; 0; p
BS  CATTGAGAAGGGACATGAT; site_160; 1; 19; 0; p
BS  ATGACTGATATGACATATT; site_161; 1; 19; 0; p
BS  CTGCTTGACGTAACATGCG; site_162; 1; 19; 0; p
BS  GCATGTGATGTTCCATCTC; site_163; 1; 19; 0; p
BS  TAGTAAGATGTGATATGTT; site_164; 1; 19; 0; p
BS  CGAGTTGATGTGGAATGGT; site_165; 1; 19; 0; p
BS  AGTTGTGATGGGACAAAGA; site_166; 1; 19; 0; p
BS  TAGTTTGATTTGACAATGC; site_167; 1; 19; 0; p
BS  CAAATTGAGGTGACTTGTC; site_168; 1; 19; 0; p
BS  GAAGTTGATGTAACATTTT; site_169; 1; 19; 0; p
BS  GTCAAGGAAGTGACATGGA; site_170; 1; 19; 0; p
BS  TCTTCTGATGTGACTTTCG; site_171; 1; 19; 0; p
BS  TTGTGTGGTGGGACAAGGT; site_172; 1; 19; 0; p
BS  AGATGTGATGTGATGTAAG; site_173; 1; 19; 0; p
BS  AATTGTGATGTGATGTATG; site_174; 1; 19; 0; p
BS  TCGTTTGATGCGAAAAGTC; site_175; 1; 19; 0; p
BS  TGATGTGATGAGACGTTAA; site_176; 1; 19; 0; p
BS  ACATTTGATGTGACATTGT; site_177; 1; 19; 0; p
BS  ACCTAAGATTAGACATGGA; site_178; 1; 19; 0; p
BS  ATCTCTGATTTGACATGTC; site_179; 1; 19; 0; p
BS  ACGTGTGAAGTGACAGTTT; site_180; 1; 19; 0; p
BS  GAGTTTGATTTGACGTGGC; site_181; 1; 19; 0; p
BS  AGATGTGATGTGAATAGAA; site_182; 1; 19; 0; p
BS  CTGTGAGGTGGGACATGAA; site_183; 1; 19; 0; p
BS  ATGTGTGATTTGATATCGA; site_184; 1; 19; 0; p
BS  GTAAGTGACGTGACAATGA; site_185; 1; 19; 0; p
BS  TCCCTTGATATGACATTCA; site_186; 1; 19; 0; p
BS  TAGCTTGATGTGAGAGGTG; site_187; 1; 19; 0; p
BS  ATTTGTAATTTGACTTGTA; site_188; 1; 19; 0; p
BS  AAATGTGATTTAACATACC; site_189; 1; 19; 0; p
BS  GCTCTTGATTTGACATTCA; site_190; 1; 19; 0; p
BS  CTTTTTGTTCTGACATGTC; site_191; 1; 19; 0; p
BS  ATTTCTGATGTAACCTGTT; site_192; 1; 19; 0; p
BS  GCTCGTGCTGTCACATGCA; site_193; 1; 19; 0; p
BS  TTACTTGAAGTGACACGAT; site_194; 1; 19; 0; p
BS  ACCAATGATTTGACAAGTT; site_195; 1; 19; 0; p
BS  GATTGTGATGTGACAGAGA; site_196; 1; 19; 0; p
BS  ACGAGGGATGGGACATAAC; site_197; 1; 19; 0; p
BS  TCAATTGATCTGATATGTG; site_198; 1; 19; 0; p
BS  TAGTGTGATTTGACCTGGT; site_199; 1; 19; 0; p
BS  GATTGAAATGTGAAATGTT; site_200; 1; 19; 0; p
BS  GAGTGGGAGGTGACGTGTG; site_201; 1; 19; 0; p
BS  GGCCTTGATGTGACATACG; site_202; 1; 19; 0; p
BS  GAGTGTGAAGTGTCAATCG; site_203; 1; 19; 0; p
BS  CCTTTTGGTGTGACGTGGA; site_204; 1; 19; 0; p
BS  CCATGTGATGTGACGTGTT; site_205; 1; 19; 0; p
BS  TTGTGTGATGTGAAACTCT; site_206; 1; 19; 0; p
BS  TGATGTGATGTGACCATGC; site_207; 1; 19; 0; p
BS  ATGCATGAGGTTACATTAT; site_208; 1; 19; 0; p
BS  TGCACTGATGTGAGATATT; site_209; 1; 19; 0; p
BS  ATGACTGATGAGACATGTA; site_210; 1; 19; 0; p
BS  GCAAGTGAAGCGACAGGTA; site_211; 1; 19; 0; p
BS  CAATGTGATGTGACCATGA; site_212; 1; 19; 0; p
BS  ATTTGTTATGTGTCATCCG; site_213; 1; 19; 0; p
BS  GATGGTGATGCGACATGTT; site_214; 1; 19; 0; p
BS  GCAGTTGATGTGACTTGTT; site_215; 1; 19; 0; p
BS  CTAGGTGATTTGACATTTC; site_216; 1; 19; 0; p
BS  TTGATTGTTGTGACGTGTA; site_217; 1; 19; 0; p
BS  TCCAATGATGTGACTTCAC; site_218; 1; 19; 0; p
BS  TGCAATGAAGTGACGTGAG; site_219; 1; 19; 0; p
BS  CCATGTGATATGAAACGAA; site_220; 1; 19; 0; p
BS  ATATGTGATGTGATACAAA; site_221; 1; 19; 0; p
BS  GTGTGTGATGTGACCTGTA; site_222; 1; 19; 0; p
BS  GAAGATGATAAGACATGAT; site_223; 1; 19; 0; p
BS  CACATTGATGTAACTTGTG; site_224; 1; 19; 0; p
BS  TTGTGTGTTGTGAAATTAC; site_225; 1; 19; 0; p
BS  TTTAGTAATGTGACATTGA; site_226; 1; 19; 0; p
BS  ACTAGAGATGGGACCTGAC; site_227; 1; 19; 0; p
BS  CCAAAAGATGTGACAGGCT; site_228; 1; 19; 0; p
BS  TTGTGTGATTTGATATTAC; site_229; 1; 19; 0; p
BS  TTGTATGATCTGTCAGGAA; site_230; 1; 19; 0; p
BS  ATGTTTGATGGGACATTGC; site_231; 1; 19; 0; p
BS  GTGCATGATGTGATATGAG; site_232; 1; 19; 0; p
BS  AGCTATGATATAACATGAC; site_233; 1; 19; 0; p
BS  CTCAATGATATGAAATGAA; site_234; 1; 19; 0; p
BS  TTATGAGATGTCACATGAT; site_235; 1; 19; 0; p
BS  GTGTTTGATATGACGTTAA; site_236; 1; 19; 0; p
BS  TCTTAAGATGTGACAATGG; site_237; 1; 19; 0; p
BS  ATGTGGGATGTGATCTGAA; site_238; 1; 19; 0; p
BS  GCAACACATGTGACATGAT; site_239; 1; 19; 0; p
BS  TTATATCATGTCACATGTG; site_240; 1; 19; 0; p
BS  CAGTGTGATGTGAGAGTTT; site_241; 1; 19; 0; p
BS  ATGTGAGATTTGACAAGTG; site_242; 1; 19; 0; p
BS  CAGTATGATGTGAATTTTG; site_243; 1; 19; 0; p
BS  TCATTTGATGTCACATCAA; site_244; 1; 19; 0; p
BS  GATTTTGATGTGACATCAA; site_245; 1; 19; 0; p
BS  AACAGGGACTTGACATGCA; site_246; 1; 19; 0; p
BS  AGTCCTGACGTGACATGGC; site_247; 1; 19; 0; p
BS  ATGTGTGATGTGATGCGAT; site_248; 1; 19; 0; p
BS  TGATGTGATGCGATGTGAT; site_249; 1; 19; 0; p
BS  TGATGCGATGTGATATACA; site_250; 1; 19; 0; p
BS  CAGGTAGATGAGACATATA; site_251; 1; 19; 0; p
BS  TGAGATGAAGTGGCATGAG; site_252; 1; 19; 0; p
BS  GTGATAGATGTGACGTAGC; site_253; 1; 19; 0; p
BS  GAAGATGTTGTGACATGAG; site_254; 1; 19; 0; p
BS  CAGCCTGAAGCGACAAGTT; site_255; 1; 19; 0; p
BS  CTTCTTGATATGACTTGTT; site_256; 1; 19; 0; p
BS  GATTGAGATGAGACGTGTG; site_257; 1; 19; 0; p
BS  GAGTCTGATGCGACTTTTA; site_258; 1; 19; 0; p
BS  CAGTGTCATGTGACATAAA; site_259; 1; 19; 0; p
BS  TCGTCTCATGTGACTTGGT; site_260; 1; 19; 0; p
BS  GAGTTTGATATGACCGGAC; site_261; 1; 19; 0; p
BS  AGATGGGACGTGACATAAT; site_262; 1; 19; 0; p
BS  TTTCGAGATGAGACATGTG; site_263; 1; 19; 0; p
BS  ATGAGACATGTGACAAGAG; site_264; 1; 19; 0; p
BS  TGATGCGATTGGACATGTC; site_265; 1; 19; 0; p
BS  AAGGTTGATCCGACATTAA; site_266; 1; 19; 0; p
BS  ATCTTTGATGTGACCGGTA; site_267; 1; 19; 0; p
BS  CTCTGTGATGTGACTCGAG; site_268; 1; 19; 0; p
BS  GACAGTGATGTGAGAGGAG; site_269; 1; 19; 0; p
BS  CAGGCTGATGTGATGTGTT; site_270; 1; 19; 0; p
BS  TTAGGAGATGGGACATGGA; site_271; 1; 19; 0; p
BS  ATATTTGATGTGACATTTG; site_272; 1; 19; 0; p
CC  program: transfac
CC  matrix.nb: 1
CC  accession: local_words_6nt_m1
CC  AC: local_words_6nt_m1
CC  id: local_words_6nt_m1
CC  name: local_words_6nt_m1local_words_6nt_m1
CC  version: 
CC  name: local_words_6nt_m1local_words_6nt_m1
CC  description: wwrtgTGATGTGACATgww
CC  statistical_basis: 273 sequences
CC  transfac_consensus: 
CC  matrix.nb: 1
CC  sites: 273
CC  bg_markov_order: 3
CC  consensus.strict: tcgtGtGAtGtGACatGtc
CC  consensus.strict.rc: GACATGTCACATCACACGA
CC  consensus.IUPAC: bygtGtGAtGtGACatGwv
CC  consensus.IUPAC.rc: BWCATGTCACATCACACRV
CC  consensus.regexp: [cgt][ct]gtGtGAtGtGACatG[at][acg]
CC  consensus.regexp.rc: [CGT][AT]CATGTCACATCACAC[AG][ACG]
XX
//
AC  dyads_test_vs_ctrl_m2
XX
ID  dyads_test_vs_ctrl_m2dyads_test_vs_ctrl_m2
XX
DE  wwawGAydwGACww
P0           a         c         g         t
1          220       109       111       149
2          212        97       112       168
3          301        70        80       138
4          344        41        43       161
5            4         6       575         4
6          550        11        11        17
7           85       160        27       317
8          175        23       233       158
9          159        94        28       308
10           7         3       561        18
11         553        11        10        15
12          22       540        13        14
13         216        85       109       179
14         160        94       112       223
XX
BA  589 sequences
XX
BS  CTATGACACGACAC; site_0; 1; 14; 0; p
BS  GATAGACGTGAATG; site_1; 1; 14; 0; p
BS  ACAAGACAAGACAG; site_2; 1; 14; 0; p
BS  AAATGATTTGACAA; site_3; 1; 14; 0; p
BS  GCTAGAAGCGATAA; site_4; 1; 14; 0; p
BS  CCATGACACGACTC; site_5; 1; 14; 0; p
BS  CTAAGAGTTGGCTC; site_6; 1; 14; 0; p
BS  TAAAGACGTGAAAA; site_7; 1; 14; 0; p
BS  CAAGGACGTGACCT; site_8; 1; 14; 0; p
BS  CTCTGACTCGACTT; site_9; 1; 14; 0; p
BS  ATATGATTTGACGT; site_10; 1; 14; 0; p
BS  GCATGAGGTGACAA; site_11; 1; 14; 0; p
BS  AATTGACTTGACAG; site_12; 1; 14; 0; p
BS  AAAAGAAGTGACAG; site_13; 1; 14; 0; p
BS  GTAAGATAAGTCCC; site_14; 1; 14; 0; p
BS  CAAAGGCTAGACGA; site_15; 1; 14; 0; p
BS  AAAAGAACTGACCT; site_16; 1; 14; 0; p
BS  TTAAGATAACACAG; site_17; 1; 14; 0; p
BS  ATTTGACTTGACCT; site_18; 1; 14; 0; p
BS  GGACGATTTGACTT; site_19; 1; 14; 0; p
BS  AGGTGATGTGACAT; site_20; 1; 14; 0; p
BS  GTGTGATGTGACGG; site_21; 1; 14; 0; p
BS  CATAGTTAAGACGT; site_22; 1; 14; 0; p
BS  TCTGGATTCGACAG; site_23; 1; 14; 0; p
BS  CGCTGATTTGACAC; site_24; 1; 14; 0; p
BS  CATTGATAAGACAT; site_25; 1; 14; 0; p
BS  TATAGACAGGACAT; site_26; 1; 14; 0; p
BS  GATGGATGTGACAA; site_27; 1; 14; 0; p
BS  ATGAGATTTGACTT; site_28; 1; 14; 0; p
BS  ACATGATGAGACAT; site_29; 1; 14; 0; p
BS  AAAGGATGCGACGT; site_30; 1; 14; 0; p
BS  AGAAGATGATACAG; site_31; 1; 14; 0; p
BS  TCTGGATGAGACCA; site_32; 1; 14; 0; p
BS  AAAGGATTTGACAT; site_33; 1; 14; 0; p
BS  AAATGAATTGACTA; site_34; 1; 14; 0; p
BS  ACTCGATTTGACCT; site_35; 1; 14; 0; p
BS  ATTCGATTTGACGT; site_36; 1; 14; 0; p
BS  GTATGACAAGACAA; site_37; 1; 14; 0; p
BS  ACAAGACAAGACAA; site_38; 1; 14; 0; p
BS  CAATGACTTGACCT; site_39; 1; 14; 0; p
BS  GATGGACGTGACGA; site_40; 1; 14; 0; p
BS  GGCAGATATGACAG; site_41; 1; 14; 0; p
BS  CACAGACGCGGCAG; site_42; 1; 14; 0; p
BS  AGATGAAATGACAG; site_43; 1; 14; 0; p
BS  CTTAGACGTGACTT; site_44; 1; 14; 0; p
BS  CGAAGACCCGACCC; site_45; 1; 14; 0; p
BS  GTAAGTTTTGACAT; site_46; 1; 14; 0; p
BS  TATAGAAAAGACAA; site_47; 1; 14; 0; p
BS  CCAGGATTTGACTT; site_48; 1; 14; 0; p
BS  AGCAGATAAGACGG; site_49; 1; 14; 0; p
BS  AGTAGACAAGACAT; site_50; 1; 14; 0; p
BS  ATAAGACGAGACCA; site_51; 1; 14; 0; p
BS  CGGCGACTTGACCT; site_52; 1; 14; 0; p
BS  ACCAGACAAGACCC; site_53; 1; 14; 0; p
BS  CCATGAAGTGACCG; site_54; 1; 14; 0; p
BS  CAAAGACACGACGA; site_55; 1; 14; 0; p
BS  CAAATACTCGACAT; site_56; 1; 14; 0; p
BS  TCAAGATGTGCCGA; site_57; 1; 14; 0; p
BS  GTTAGACGCGTCTC; site_58; 1; 14; 0; p
BS  TTGAGACGCGTCTA; site_59; 1; 14; 0; p
BS  ATATGATGTGACAG; site_60; 1; 14; 0; p
BS  TAACGACAAGACGC; site_61; 1; 14; 0; p
BS  GCAATACAAGACTA; site_62; 1; 14; 0; p
BS  GTGAGATTTGACGC; site_63; 1; 14; 0; p
BS  GGAAGATGAGACTG; site_64; 1; 14; 0; p
BS  GAAAGATACGACAA; site_65; 1; 14; 0; p
BS  AACTGATACGACTA; site_66; 1; 14; 0; p
BS  ACAAGACAAGACGT; site_67; 1; 14; 0; p
BS  CATAGATAAGGCCC; site_68; 1; 14; 0; p
BS  GGATGATTTGACGA; site_69; 1; 14; 0; p
BS  TGAAGATGTGACTC; site_70; 1; 14; 0; p
BS  ATGTGATGTGACCT; site_71; 1; 14; 0; p
BS  GCAAGAAAGGACGA; site_72; 1; 14; 0; p
BS  TTAAGATTTGAGAA; site_73; 1; 14; 0; p
BS  ACATGATGTGACAC; site_74; 1; 14; 0; p
BS  CCAAGACATGACAG; site_75; 1; 14; 0; p
BS  CATAGAGTTGACAA; site_76; 1; 14; 0; p
BS  ATCAGACACGACAT; site_77; 1; 14; 0; p
BS  GTCTGATTCGACCG; site_78; 1; 14; 0; p
BS  AGGAGAAGCGACAT; site_79; 1; 14; 0; p
BS  ACTTGATAAGACTT; site_80; 1; 14; 0; p
BS  ACAAGACGAAACTC; site_81; 1; 14; 0; p
BS  TGTAGACGTGTCTG; site_82; 1; 14; 0; p
BS  TCACGACGAGACCG; site_83; 1; 14; 0; p
BS  GTTTGATGTGACTT; site_84; 1; 14; 0; p
BS  GAGAGACGAGACTT; site_85; 1; 14; 0; p
BS  ACAAGACTTGATAT; site_86; 1; 14; 0; p
BS  GTATGACATGACAA; site_87; 1; 14; 0; p
BS  TATAGTTAAGACTT; site_88; 1; 14; 0; p
BS  TTAAGATAAGACTC; site_89; 1; 14; 0; p
BS  ACAATATATGACAG; site_90; 1; 14; 0; p
BS  AAGTGATGTGACGG; site_91; 1; 14; 0; p
BS  TGATGATATGACTT; site_92; 1; 14; 0; p
BS  TCAGGATCGGACTG; site_93; 1; 14; 0; p
BS  ATTTGATGTGACTG; site_94; 1; 14; 0; p
BS  ACGAGATAGGACCT; site_95; 1; 14; 0; p
BS  ATGAGAAACGACAA; site_96; 1; 14; 0; p
BS  ACGAGATTAGACAT; site_97; 1; 14; 0; p
BS  GAATGATAGGACGA; site_98; 1; 14; 0; p
BS  TAGCGACGTGACGT; site_99; 1; 14; 0; p
BS  AAATGATAAGACCA; site_100; 1; 14; 0; p
BS  AAATGACATGACAT; site_101; 1; 14; 0; p
BS  GAAAGACACGACGG; site_102; 1; 14; 0; p
BS  GAAAGACAAGACAA; site_103; 1; 14; 0; p
BS  TAGTGATATGACAT; site_104; 1; 14; 0; p
BS  CAGAGATGAGACTG; site_105; 1; 14; 0; p
BS  TTGAGACAAGACTC; site_106; 1; 14; 0; p
BS  CGAATATATGACAA; site_107; 1; 14; 0; p
BS  ACCTGATCTGACTG; site_108; 1; 14; 0; p
BS  TTCTGATGTGACAA; site_109; 1; 14; 0; p
BS  TACAGAGACGACAT; site_110; 1; 14; 0; p
BS  GTAAGAGAAGACAA; site_111; 1; 14; 0; p
BS  TTTAGACGTGACTT; site_112; 1; 14; 0; p
BS  ATAAGACATGTCGT; site_113; 1; 14; 0; p
BS  AAGAGATGTGACAC; site_114; 1; 14; 0; p
BS  AAGAGATGAGACAT; site_115; 1; 14; 0; p
BS  ATGAGACATGACGA; site_116; 1; 14; 0; p
BS  ACAAGAATAGACGT; site_117; 1; 14; 0; p
BS  TTATGAAGTGACAG; site_118; 1; 14; 0; p
BS  ACAAGACTATACTC; site_119; 1; 14; 0; p
BS  TTGAGAAATGACAT; site_120; 1; 14; 0; p
BS  GTGAGTTGTGACTG; site_121; 1; 14; 0; p
BS  ACCTGACTAGACAC; site_122; 1; 14; 0; p
BS  TTTAGAAGTGACTG; site_123; 1; 14; 0; p
BS  GTATGAATTGACTT; site_124; 1; 14; 0; p
BS  CTTAGACTTGACTG; site_125; 1; 14; 0; p
BS  TTTAGATAAGCCAA; site_126; 1; 14; 0; p
BS  CACAGAAATGACAA; site_127; 1; 14; 0; p
BS  AAAAGAAACGACGA; site_128; 1; 14; 0; p
BS  AAAAGAAAAGACCG; site_129; 1; 14; 0; p
BS  GTTTGATGTGACTC; site_130; 1; 14; 0; p
BS  ATCAGATGGGACCA; site_131; 1; 14; 0; p
BS  TTAAGACATGAAAA; site_132; 1; 14; 0; p
BS  CAATGAATTGACAT; site_133; 1; 14; 0; p
BS  CAGTGACGTGACGA; site_134; 1; 14; 0; p
BS  TATAGTTGTGACTA; site_135; 1; 14; 0; p
BS  TCCAGATCTGACTT; site_136; 1; 14; 0; p
BS  ACGTGACTCGACTA; site_137; 1; 14; 0; p
BS  GGAAGATACGAATC; site_138; 1; 14; 0; p
BS  TAAAGATCCGAACC; site_139; 1; 14; 0; p
BS  CGGAGATACTACTA; site_140; 1; 14; 0; p
BS  GGAAGAAAAGACCT; site_141; 1; 14; 0; p
BS  GAAAGAAGGGACAT; site_142; 1; 14; 0; p
BS  TCGAGATGCGACCC; site_143; 1; 14; 0; p
BS  CGTAGCTAAGACAG; site_144; 1; 14; 0; p
BS  AATAGATACGAATT; site_145; 1; 14; 0; p
BS  GAACGAAGCGACTT; site_146; 1; 14; 0; p
BS  CCAAGAATTAACGA; site_147; 1; 14; 0; p
BS  AGAAGATGTGAGGG; site_148; 1; 14; 0; p
BS  AACTGATATGACTG; site_149; 1; 14; 0; p
BS  TGAAGATGGGACAT; site_150; 1; 14; 0; p
BS  AAATGACATGACAT; site_151; 1; 14; 0; p
BS  AGAAGATGAAACGA; site_152; 1; 14; 0; p
BS  AGATGAAACGACGA; site_153; 1; 14; 0; p
BS  CCAAGATCTGCCCT; site_154; 1; 14; 0; p
BS  TTATGATTTGACAC; site_155; 1; 14; 0; p
BS  TATTGAGGAGACTA; site_156; 1; 14; 0; p
BS  CGGAGACGTGACCA; site_157; 1; 14; 0; p
BS  CGAAGATGGGACCA; site_158; 1; 14; 0; p
BS  CTAACACTTGACTT; site_159; 1; 14; 0; p
BS  TATAGATGTGAGCT; site_160; 1; 14; 0; p
BS  AAAAGTTGCGACTA; site_161; 1; 14; 0; p
BS  CGACGGCGCGACCG; site_162; 1; 14; 0; p
BS  AAAGGAGGAGACTT; site_163; 1; 14; 0; p
BS  AATTGACGCGACTG; site_164; 1; 14; 0; p
BS  TTCTGACGCGACAG; site_165; 1; 14; 0; p
BS  AAATGATATGACTT; site_166; 1; 14; 0; p
BS  CGCTGACGTGACAA; site_167; 1; 14; 0; p
BS  CATTGACGAGACTA; site_168; 1; 14; 0; p
BS  CCCGGAAGTGACGT; site_169; 1; 14; 0; p
BS  ATGTGATGCGACTT; site_170; 1; 14; 0; p
BS  GTCGGATGTGACAA; site_171; 1; 14; 0; p
BS  AGGAGACATGACAA; site_172; 1; 14; 0; p
BS  GCAAGACTTGACCG; site_173; 1; 14; 0; p
BS  TAAAGTTGTGACAC; site_174; 1; 14; 0; p
BS  GTTTGATTAGACTA; site_175; 1; 14; 0; p
BS  ACTAGATGTGCCGA; site_176; 1; 14; 0; p
BS  GCGAGATGCGACTC; site_177; 1; 14; 0; p
BS  TTAAGACACGAGTC; site_178; 1; 14; 0; p
BS  ATAAGCTTTGACTT; site_179; 1; 14; 0; p
BS  CAAAGAAGTTACTA; site_180; 1; 14; 0; p
BS  TCAAGACACGACTC; site_181; 1; 14; 0; p
BS  TTCAGACGCAACAC; site_182; 1; 14; 0; p
BS  ACAAGACATGACAT; site_183; 1; 14; 0; p
BS  TATAGATATGCCAT; site_184; 1; 14; 0; p
BS  AAGAGATGGGACTG; site_185; 1; 14; 0; p
BS  TATAGCCATGACTG; site_186; 1; 14; 0; p
BS  AGTAGCTAAGACTT; site_187; 1; 14; 0; p
BS  AGGTGATAAGACGC; site_188; 1; 14; 0; p
BS  AACAGGTGTGACGT; site_189; 1; 14; 0; p
BS  ATAAGACGTCACGT; site_190; 1; 14; 0; p
BS  TAAACAAGCGACGC; site_191; 1; 14; 0; p
BS  CAAAGATGAGACCA; site_192; 1; 14; 0; p
BS  TTAAGACTTGAGAG; site_193; 1; 14; 0; p
BS  ACAAGATAAGATAG; site_194; 1; 14; 0; p
BS  AAAGGACTCGACCT; site_195; 1; 14; 0; p
BS  GATAGAACAGACAT; site_196; 1; 14; 0; p
BS  GACAGACATGACTA; site_197; 1; 14; 0; p
BS  ACAAGAATTGACTG; site_198; 1; 14; 0; p
BS  CAGAGACTTGACTT; site_199; 1; 14; 0; p
BS  AAAGGACAAGACTT; site_200; 1; 14; 0; p
BS  AAGAGACATGACCT; site_201; 1; 14; 0; p
BS  CCGTGACGTGACGA; site_202; 1; 14; 0; p
BS  GCAAGATTTGAGGC; site_203; 1; 14; 0; p
BS  AAATGATTTGACAT; site_204; 1; 14; 0; p
BS  GTAAGACAAGACTC; site_205; 1; 14; 0; p
BS  GTTTGATACGACAC; site_206; 1; 14; 0; p
BS  AATCGATTTGACGT; site_207; 1; 14; 0; p
BS  CGATGACTTGACGT; site_208; 1; 14; 0; p
BS  AAAGGATGTGACCG; site_209; 1; 14; 0; p
BS  AAACGAAGTGACAA; site_210; 1; 14; 0; p
BS  TCAACATGAGACTA; site_211; 1; 14; 0; p
BS  ACAGGAGGAGACTG; site_212; 1; 14; 0; p
BS  AGCAGCTGTGACAG; site_213; 1; 14; 0; p
BS  TGAAGATGTGTCCC; site_214; 1; 14; 0; p
BS  CATAGAGGTTACAT; site_215; 1; 14; 0; p
BS  TAAAGATCCGACTC; site_216; 1; 14; 0; p
BS  AGCAGATATGAACC; site_217; 1; 14; 0; p
BS  TAAAGATATGAGAT; site_218; 1; 14; 0; p
BS  AAAAGATATTACGT; site_219; 1; 14; 0; p
BS  ACATGACGTGACAC; site_220; 1; 14; 0; p
BS  TTTAGATTTGTCTA; site_221; 1; 14; 0; p
BS  TTAAGTAGTGACAT; site_222; 1; 14; 0; p
BS  ATAAGACTTGACTA; site_223; 1; 14; 0; p
BS  CTCAGAACTGACGC; site_224; 1; 14; 0; p
BS  AGAAGATTCTACAG; site_225; 1; 14; 0; p
BS  ATATGGTGCGACCA; site_226; 1; 14; 0; p
BS  TGGAGATTTGACAA; site_227; 1; 14; 0; p
BS  ATAAGGCAGGACGA; site_228; 1; 14; 0; p
BS  GAAAGATGTGAAGC; site_229; 1; 14; 0; p
BS  ATGTGAAGCGACTG; site_230; 1; 14; 0; p
BS  CTGCGATGTGACGT; site_231; 1; 14; 0; p
BS  ATAAGATATGAAAT; site_232; 1; 14; 0; p
BS  GTTAGACTAGACAA; site_233; 1; 14; 0; p
BS  CCAAGTCTCGACGA; site_234; 1; 14; 0; p
BS  GCCAGATTCGAAAC; site_235; 1; 14; 0; p
BS  ATGAGACTAGACGA; site_236; 1; 14; 0; p
BS  ATTAGATGAGACTA; site_237; 1; 14; 0; p
BS  GATCGATTTGACAA; site_238; 1; 14; 0; p
BS  ACAAGACATGACTT; site_239; 1; 14; 0; p
BS  GTAAGAATGGACAA; site_240; 1; 14; 0; p
BS  CAGGGATTTGACAT; site_241; 1; 14; 0; p
BS  ACCCGATGGGACTG; site_242; 1; 14; 0; p
BS  CCCAGACGTGACTT; site_243; 1; 14; 0; p
BS  ACAAGATATGTCAA; site_244; 1; 14; 0; p
BS  CTGAGCAGTGACGC; site_245; 1; 14; 0; p
BS  ATGAGATATGACAA; site_246; 1; 14; 0; p
BS  CAATGATTTGACCA; site_247; 1; 14; 0; p
BS  AGCTGATTTGACTG; site_248; 1; 14; 0; p
BS  ATGTGATGTGACGC; site_249; 1; 14; 0; p
BS  ATAAGATAAGAAAG; site_250; 1; 14; 0; p
BS  CTAAGTTTTGACCT; site_251; 1; 14; 0; p
BS  CAATGAAACGACTA; site_252; 1; 14; 0; p
BS  TATTGATTTGACTT; site_253; 1; 14; 0; p
BS  AAGAGACGAGACAA; site_254; 1; 14; 0; p
BS  TGTAGAAGAGACGA; site_255; 1; 14; 0; p
BS  GGAAGAGAAGACGT; site_256; 1; 14; 0; p
BS  AGATGATTTGACGA; site_257; 1; 14; 0; p
BS  GTATGATGGGACTA; site_258; 1; 14; 0; p
BS  GTGCGATAAGACAA; site_259; 1; 14; 0; p
BS  CGAAGACATTACTA; site_260; 1; 14; 0; p
BS  TGTAGATGTGACAT; site_261; 1; 14; 0; p
BS  TGCTGATGTGACCA; site_262; 1; 14; 0; p
BS  TAAAGAAAAGACAA; site_263; 1; 14; 0; p
BS  ATAGGAATTGACTT; site_264; 1; 14; 0; p
BS  CTCAGATACGATTG; site_265; 1; 14; 0; p
BS  TGGAGACTTGACAC; site_266; 1; 14; 0; p
BS  TCCTGATTCGACGT; site_267; 1; 14; 0; p
BS  ATATGAGATGACTC; site_268; 1; 14; 0; p
BS  TTACGATTCGACGC; site_269; 1; 14; 0; p
BS  TACTGAAGTGACCA; site_270; 1; 14; 0; p
BS  TTAAGTCATGACAT; site_271; 1; 14; 0; p
BS  CAATGACGTGACTT; site_272; 1; 14; 0; p
BS  TAAAGAAGGGACAC; site_273; 1; 14; 0; p
BS  AAAAGATGAGTCTA; site_274; 1; 14; 0; p
BS  TCTAGATTCGAATA; site_275; 1; 14; 0; p
BS  ACTAGATTCGAATT; site_276; 1; 14; 0; p
BS  TAAAGAATGGACTT; site_277; 1; 14; 0; p
BS  ATTAGATATGAAGT; site_278; 1; 14; 0; p
BS  GTCAGATGCGAGTA; site_279; 1; 14; 0; p
BS  TGAAGTTGTGACGC; site_280; 1; 14; 0; p
BS  GATTGATTTGACTA; site_281; 1; 14; 0; p
BS  TTGTGATGTGACCT; site_282; 1; 14; 0; p
BS  TGTTGATTAGACTG; site_283; 1; 14; 0; p
BS  GTTAGATATGATTT; site_284; 1; 14; 0; p
BS  AAGAGAGGTGACTG; site_285; 1; 14; 0; p
BS  TTTAGATTAGACTA; site_286; 1; 14; 0; p
BS  ACAAGATTTAACGA; site_287; 1; 14; 0; p
BS  GCCAGAAAAGACAA; site_288; 1; 14; 0; p
BS  CGAAGTTGTGACAC; site_289; 1; 14; 0; p
BS  AGAAAATGTGACCT; site_290; 1; 14; 0; p
BS  AATCGATTTGACCG; site_291; 1; 14; 0; p
BS  CATAGATGTGACAT; site_292; 1; 14; 0; p
BS  ATTTGATATGACTT; site_293; 1; 14; 0; p
BS  TCTCGATCCGACTA; site_294; 1; 14; 0; p
BS  CTAAGATAAGAAAA; site_295; 1; 14; 0; p
BS  TGAGGAAGTGACTG; site_296; 1; 14; 0; p
BS  ATAAGGCATGACCC; site_297; 1; 14; 0; p
BS  CAAAGATAAGGCAT; site_298; 1; 14; 0; p
BS  TTATGATGTGCCAT; site_299; 1; 14; 0; p
BS  GGAAGACGAGACAA; site_300; 1; 14; 0; p
BS  TAAAGATTAGACTG; site_301; 1; 14; 0; p
BS  TAATGATATGACAT; site_302; 1; 14; 0; p
BS  TTTAGACTTGACCA; site_303; 1; 14; 0; p
BS  TCTGGATTTGACAT; site_304; 1; 14; 0; p
BS  TGAAGATGTGGCCT; site_305; 1; 14; 0; p
BS  AATGGATTTGACAG; site_306; 1; 14; 0; p
BS  GAATGATTTGACGC; site_307; 1; 14; 0; p
BS  TGGGGATGTGACGA; site_308; 1; 14; 0; p
BS  CGTTGATGTGACTA; site_309; 1; 14; 0; p
BS  CATTGATGCGACTG; site_310; 1; 14; 0; p
BS  AGTACACGCGACGT; site_311; 1; 14; 0; p
BS  AGACGATAGGACAG; site_312; 1; 14; 0; p
BS  TGAAGATAAGTCAG; site_313; 1; 14; 0; p
BS  CATTGAAGTGACTG; site_314; 1; 14; 0; p
BS  ATAAGACTTGGCCC; site_315; 1; 14; 0; p
BS  AATGGATAAGACTT; site_316; 1; 14; 0; p
BS  GTCGGATTTGACAG; site_317; 1; 14; 0; p
BS  TTCTGATGTGACCT; site_318; 1; 14; 0; p
BS  ATCAGAAGAGACCA; site_319; 1; 14; 0; p
BS  GAGAGACAAGACTT; site_320; 1; 14; 0; p
BS  AGATGATGTGACAA; site_321; 1; 14; 0; p
BS  CAAAGATGTGACAA; site_322; 1; 14; 0; p
BS  TAAAGCTTTGACAT; site_323; 1; 14; 0; p
BS  CTACGATGTAACAT; site_324; 1; 14; 0; p
BS  TATTGATTTGACAG; site_325; 1; 14; 0; p
BS  ACAAGAAATGACAT; site_326; 1; 14; 0; p
BS  AAAAGAAATGACCA; site_327; 1; 14; 0; p
BS  TTAAGGGGCGACCA; site_328; 1; 14; 0; p
BS  GTGAGACAAGACAC; site_329; 1; 14; 0; p
BS  GATAGATGCGACAA; site_330; 1; 14; 0; p
BS  TAGCGATGTGACAT; site_331; 1; 14; 0; p
BS  ATAAGAAGCTACCG; site_332; 1; 14; 0; p
BS  CATAGATATGACAA; site_333; 1; 14; 0; p
BS  GTAAGCAGAGACAT; site_334; 1; 14; 0; p
BS  AATTGATTAGACGT; site_335; 1; 14; 0; p
BS  CAAAGATGTTACTT; site_336; 1; 14; 0; p
BS  AGTTGATGTGACCT; site_337; 1; 14; 0; p
BS  ATAAGATGGGACGT; site_338; 1; 14; 0; p
BS  ATAAGAGTCGACGG; site_339; 1; 14; 0; p
BS  CAACGATAAGACTG; site_340; 1; 14; 0; p
BS  TAAAAATATGACAG; site_341; 1; 14; 0; p
BS  GCAGGACGTTACTT; site_342; 1; 14; 0; p
BS  GTTCGATAAGACAT; site_343; 1; 14; 0; p
BS  ATAAGACATGACAA; site_344; 1; 14; 0; p
BS  TAATGATGTGACGT; site_345; 1; 14; 0; p
BS  GACCGATGAGACGC; site_346; 1; 14; 0; p
BS  CGTTGACTCGACGG; site_347; 1; 14; 0; p
BS  GTAAGCAGTGACGT; site_348; 1; 14; 0; p
BS  TAAGGATTTGACTT; site_349; 1; 14; 0; p
BS  GCATGACTTGACAT; site_350; 1; 14; 0; p
BS  CAAAGACAAGACGA; site_351; 1; 14; 0; p
BS  ACATGATTCGACAT; site_352; 1; 14; 0; p
BS  TGAAGATAATACGA; site_353; 1; 14; 0; p
BS  TTATGACGTGACGT; site_354; 1; 14; 0; p
BS  AGATGATAAGACTC; site_355; 1; 14; 0; p
BS  AAGAGATTTGACAA; site_356; 1; 14; 0; p
BS  CTTGGATGTGACAA; site_357; 1; 14; 0; p
BS  GGATGATTTGACAC; site_358; 1; 14; 0; p
BS  AAATGAAACGACGG; site_359; 1; 14; 0; p
BS  AACAGACGTGTCAT; site_360; 1; 14; 0; p
BS  GACTGATTTGACTA; site_361; 1; 14; 0; p
BS  TGTCGATATGACGT; site_362; 1; 14; 0; p
BS  AACTGATCTGACTT; site_363; 1; 14; 0; p
BS  ATTTGATGTGACCT; site_364; 1; 14; 0; p
BS  TAAGGTTATGACAG; site_365; 1; 14; 0; p
BS  TAATGACCAGACGC; site_366; 1; 14; 0; p
BS  AGAAGACATGACAG; site_367; 1; 14; 0; p
BS  TGATGACGTGACAC; site_368; 1; 14; 0; p
BS  ACAGGACATGACTT; site_369; 1; 14; 0; p
BS  GGAAGACAGGACTC; site_370; 1; 14; 0; p
BS  CGTCGATATGACAT; site_371; 1; 14; 0; p
BS  CACAGATAAGACGT; site_372; 1; 14; 0; p
BS  ATAAGACGTGATTT; site_373; 1; 14; 0; p
BS  ACTTGAAGCGACAT; site_374; 1; 14; 0; p
BS  AAAAGGTGAGACAT; site_375; 1; 14; 0; p
BS  TAATGATGCGAACC; site_376; 1; 14; 0; p
BS  AGAAGAAGTGACTG; site_377; 1; 14; 0; p
BS  GACTGATATGACAT; site_378; 1; 14; 0; p
BS  ACGAGAAGAGACTA; site_379; 1; 14; 0; p
BS  AGAAAACGCGACAT; site_380; 1; 14; 0; p
BS  CGGAGACAAGACTC; site_381; 1; 14; 0; p
BS  AAACGACAAGACCA; site_382; 1; 14; 0; p
BS  GAACGACTCGACTT; site_383; 1; 14; 0; p
BS  AAAAGTTGAGACAG; site_384; 1; 14; 0; p
BS  AAACGAAATGACAT; site_385; 1; 14; 0; p
BS  CAAAGACTTGCCAT; site_386; 1; 14; 0; p
BS  ACACGATGAGACTG; site_387; 1; 14; 0; p
BS  ATAAGATTTGATGT; site_388; 1; 14; 0; p
BS  AATTGAGGTGACTT; site_389; 1; 14; 0; p
BS  TTGAGATGAGACTT; site_390; 1; 14; 0; p
BS  CGATGAATAGACTA; site_391; 1; 14; 0; p
BS  ATAAGATTTGATGG; site_392; 1; 14; 0; p
BS  AAAAGACCAGACTT; site_393; 1; 14; 0; p
BS  ACCAGACTTGTCTA; site_394; 1; 14; 0; p
BS  CAAGGAAGTGACAT; site_395; 1; 14; 0; p
BS  TTCTGATGTGACTT; site_396; 1; 14; 0; p
BS  AGAAGATCAGACAT; site_397; 1; 14; 0; p
BS  AAAAGATGTGAATG; site_398; 1; 14; 0; p
BS  AAAAGAAGTGACAG; site_399; 1; 14; 0; p
BS  CTAAGATGTGATGT; site_400; 1; 14; 0; p
BS  TCAAGACGAGACTT; site_401; 1; 14; 0; p
BS  ATTTGATGTGACAT; site_402; 1; 14; 0; p
BS  CAATGACATGACAA; site_403; 1; 14; 0; p
BS  TATGGATGTGACAA; site_404; 1; 14; 0; p
BS  GAAAGAGACGACGG; site_405; 1; 14; 0; p
BS  TCCAGACAAGACAT; site_406; 1; 14; 0; p
BS  GGCCGACGAGACTG; site_407; 1; 14; 0; p
BS  GCCAGAGAAGACGC; site_408; 1; 14; 0; p
BS  TGAAGACAAGACAG; site_409; 1; 14; 0; p
BS  CTAAGATTAGACAT; site_410; 1; 14; 0; p
BS  GACTGACTTGACTC; site_411; 1; 14; 0; p
BS  ATTGGATGTGACTA; site_412; 1; 14; 0; p
BS  TTAGGATGAGTCTT; site_413; 1; 14; 0; p
BS  CTACGACTAGACAC; site_414; 1; 14; 0; p
BS  GATAGAGTAGACCT; site_415; 1; 14; 0; p
BS  CCCAGATGTGAATT; site_416; 1; 14; 0; p
BS  CGTAGATTCGCCTG; site_417; 1; 14; 0; p
BS  TGGAGACCTGACCT; site_418; 1; 14; 0; p
BS  CAATGAGATGACTC; site_419; 1; 14; 0; p
BS  GTAACACATGACTT; site_420; 1; 14; 0; p
BS  AGAAGACTTTACAG; site_421; 1; 14; 0; p
BS  ATCAGATTTGACAA; site_422; 1; 14; 0; p
BS  AAAAGATTTAACAG; site_423; 1; 14; 0; p
BS  GAAAGAGAAGACGA; site_424; 1; 14; 0; p
BS  TACAGAAGTTACTA; site_425; 1; 14; 0; p
BS  CTTAGATCTGACGG; site_426; 1; 14; 0; p
BS  AAGAGACGAGACAA; site_427; 1; 14; 0; p
BS  ATATGATTAGACTT; site_428; 1; 14; 0; p
BS  CTCGGACTTGACCA; site_429; 1; 14; 0; p
BS  ATAAGAAGCGCCAC; site_430; 1; 14; 0; p
BS  TAAAGGCTCGACAT; site_431; 1; 14; 0; p
BS  GATAGATTTGGCTG; site_432; 1; 14; 0; p
BS  CCTTGATATGACAT; site_433; 1; 14; 0; p
BS  AAAAGACAAGACGA; site_434; 1; 14; 0; p
BS  GGGAGAAATGACGA; site_435; 1; 14; 0; p
BS  TGGGGATTTGACTA; site_436; 1; 14; 0; p
BS  TCATGACGTGACTA; site_437; 1; 14; 0; p
BS  CTTAGATAAGATTA; site_438; 1; 14; 0; p
BS  TCAAGAGGATACTA; site_439; 1; 14; 0; p
BS  ATAACATATGACTT; site_440; 1; 14; 0; p
BS  GAAAGAATTGACAG; site_441; 1; 14; 0; p
BS  AAGAGATTTGACTT; site_442; 1; 14; 0; p
BS  GATGGATGTGACCA; site_443; 1; 14; 0; p
BS  ACCTGAGTAGACCT; site_444; 1; 14; 0; p
BS  TATCGATGTGACTG; site_445; 1; 14; 0; p
BS  CAATGATTTGACAA; site_446; 1; 14; 0; p
BS  CCTTGATGTGACAT; site_447; 1; 14; 0; p
BS  ATAAGCGTTGACGA; site_448; 1; 14; 0; p
BS  ATGAGAAGAGACAG; site_449; 1; 14; 0; p
BS  AAAAGATTCGAGCC; site_450; 1; 14; 0; p
BS  GACTGATGCGACCG; site_451; 1; 14; 0; p
BS  TCAAGAAAGGACCT; site_452; 1; 14; 0; p
BS  TGAAGAAGAGACTC; site_453; 1; 14; 0; p
BS  TATTGATGAGACCT; site_454; 1; 14; 0; p
BS  TGACGATGAGACTG; site_455; 1; 14; 0; p
BS  TTAAGACAAGACAA; site_456; 1; 14; 0; p
BS  ATTAGTTTAGACCC; site_457; 1; 14; 0; p
BS  AGAAGAGGTGACAA; site_458; 1; 14; 0; p
BS  GCTAGATGCGACAC; site_459; 1; 14; 0; p
BS  GATTGATTCGACTA; site_460; 1; 14; 0; p
BS  AGAAGATAAGACTA; site_461; 1; 14; 0; p
BS  TTAAGACAAGACTA; site_462; 1; 14; 0; p
BS  TAAAGACGAGAGCC; site_463; 1; 14; 0; p
BS  GACTGATGAGACAT; site_464; 1; 14; 0; p
BS  GGAAGAGAAGACTG; site_465; 1; 14; 0; p
BS  GTATGATTGGACGG; site_466; 1; 14; 0; p
BS  TAAAGAACAGACAG; site_467; 1; 14; 0; p
BS  GAAAGATTGGACGG; site_468; 1; 14; 0; p
BS  AAGTGAAGCGACAG; site_469; 1; 14; 0; p
BS  ATCAGACATGACAG; site_470; 1; 14; 0; p
BS  ACGAGATTTGACTG; site_471; 1; 14; 0; p
BS  AGTAGACTTGGCAT; site_472; 1; 14; 0; p
BS  ATTAGACGTGAGCT; site_473; 1; 14; 0; p
BS  ATAAGATTACACAC; site_474; 1; 14; 0; p
BS  TGGTGATGCGACAT; site_475; 1; 14; 0; p
BS  TATTGATTAGACAC; site_476; 1; 14; 0; p
BS  AGTTGATGTGACTT; site_477; 1; 14; 0; p
BS  TTATGACAAGACCT; site_478; 1; 14; 0; p
BS  GCGAGATTTGACAC; site_479; 1; 14; 0; p
BS  GCTTGACTTGACCC; site_480; 1; 14; 0; p
BS  AATAGATGTGAAAT; site_481; 1; 14; 0; p
BS  CAATGATGTGACTT; site_482; 1; 14; 0; p
BS  GAAAGGTGAGACGT; site_483; 1; 14; 0; p
BS  TTACGAAATGACGA; site_484; 1; 14; 0; p
BS  TAAAGAAGCGACCA; site_485; 1; 14; 0; p
BS  AGTGGATATGACTT; site_486; 1; 14; 0; p
BS  ATTTGATACGACAG; site_487; 1; 14; 0; p
BS  CAATGAAGTGACGT; site_488; 1; 14; 0; p
BS  TTAAGACATGACAT; site_489; 1; 14; 0; p
BS  ATCAGAAAAGACTT; site_490; 1; 14; 0; p
BS  AAAAGATTAGACTT; site_491; 1; 14; 0; p
BS  GTGTGATGTGACCT; site_492; 1; 14; 0; p
BS  TTAAGATGTGATGG; site_493; 1; 14; 0; p
BS  TTAAGACTTGACTT; site_494; 1; 14; 0; p
BS  CGATGAAATGACTT; site_495; 1; 14; 0; p
BS  AGATGATAAGACAT; site_496; 1; 14; 0; p
BS  ACAAGATGTGACTG; site_497; 1; 14; 0; p
BS  AAAAGACAAGACAA; site_498; 1; 14; 0; p
BS  ATCCGATTTGACGT; site_499; 1; 14; 0; p
BS  TAGAGATGGGACCT; site_500; 1; 14; 0; p
BS  AGAAGACAAGACAT; site_501; 1; 14; 0; p
BS  TCTGGATTAGACAA; site_502; 1; 14; 0; p
BS  AAAAGATGTGACAG; site_503; 1; 14; 0; p
BS  CATTGACGTGACTT; site_504; 1; 14; 0; p
BS  TTTAGATGTGAATT; site_505; 1; 14; 0; p
BS  AAAAGATATTACGT; site_506; 1; 14; 0; p
BS  AAATGATTTGACTT; site_507; 1; 14; 0; p
BS  GCACGACAAGACAT; site_508; 1; 14; 0; p
BS  ACTAAATTCGACTA; site_509; 1; 14; 0; p
BS  TGAAGAATAGACGT; site_510; 1; 14; 0; p
BS  GATAGATTAGACAT; site_511; 1; 14; 0; p
BS  CTAAGATCTGAACC; site_512; 1; 14; 0; p
BS  GACTGATTTGACGG; site_513; 1; 14; 0; p
BS  AATAGATTCGATGC; site_514; 1; 14; 0; p
BS  AGAAGACAGGACAC; site_515; 1; 14; 0; p
BS  ATAAGACGTGTCCT; site_516; 1; 14; 0; p
BS  ATATGATTAGACTT; site_517; 1; 14; 0; p
BS  GGATGATTAGACAA; site_518; 1; 14; 0; p
BS  GAAAGACAAGACAG; site_519; 1; 14; 0; p
BS  AAAAGATGGGACAT; site_520; 1; 14; 0; p
BS  TTAAGATGTGACAA; site_521; 1; 14; 0; p
BS  ATCTGAAGTGACCC; site_522; 1; 14; 0; p
BS  TCAAGATTCGAGAT; site_523; 1; 14; 0; p
BS  CGAAGATCCGAGGT; site_524; 1; 14; 0; p
BS  AACCGATTTGACCG; site_525; 1; 14; 0; p
BS  GTGAGATTTGACAA; site_526; 1; 14; 0; p
BS  TATTGATAAGACAC; site_527; 1; 14; 0; p
BS  TTAAGACGCGAATC; site_528; 1; 14; 0; p
BS  AGAAGATAAGACCA; site_529; 1; 14; 0; p
BS  CAGGGACTTGACAT; site_530; 1; 14; 0; p
BS  AATAGATGTGGCTA; site_531; 1; 14; 0; p
BS  GGAAGATTAGCCAC; site_532; 1; 14; 0; p
BS  CGAAGATATTACGA; site_533; 1; 14; 0; p
BS  ATAAGACCTGACTT; site_534; 1; 14; 0; p
BS  CATAGACTTGGCAC; site_535; 1; 14; 0; p
BS  AACAGATTTGACGA; site_536; 1; 14; 0; p
BS  CGTAGATCCGACAC; site_537; 1; 14; 0; p
BS  TATTGATTTGACTA; site_538; 1; 14; 0; p
BS  TAGAGATGAGACAC; site_539; 1; 14; 0; p
BS  TAGTGAAGTGACTC; site_540; 1; 14; 0; p
BS  CATAGATATGATAC; site_541; 1; 14; 0; p
BS  CGTAGAAATGACGC; site_542; 1; 14; 0; p
BS  GCATGAGGAGACTG; site_543; 1; 14; 0; p
BS  TGTTGATGCGACGT; site_544; 1; 14; 0; p
BS  TATGGATTTGACTT; site_545; 1; 14; 0; p
BS  GATAGATGTGACGT; site_546; 1; 14; 0; p
BS  AAACGATTTGACTT; site_547; 1; 14; 0; p
BS  TATTGATGCGACAG; site_548; 1; 14; 0; p
BS  AGATGACACGACAC; site_549; 1; 14; 0; p
BS  ATTCGATTTGACCC; site_550; 1; 14; 0; p
BS  ATTAGATTCGACTA; site_551; 1; 14; 0; p
BS  AGATGACTCGACAA; site_552; 1; 14; 0; p
BS  CAAAGATGAGACGT; site_553; 1; 14; 0; p
BS  GGTAGCTGAGACAA; site_554; 1; 14; 0; p
BS  AAATGAAATGACTA; site_555; 1; 14; 0; p
BS  TAAAGATGTGTCCC; site_556; 1; 14; 0; p
BS  GTTAGAGATGACGT; site_557; 1; 14; 0; p
BS  GCCTGAAGCGACAA; site_558; 1; 14; 0; p
BS  TCTTGATATGACTT; site_559; 1; 14; 0; p
BS  TCAAGAAGAGACAG; site_560; 1; 14; 0; p
BS  TTTGGATGTGACTT; site_561; 1; 14; 0; p
BS  TTGAGATGAGACGT; site_562; 1; 14; 0; p
BS  GTCTGATGCGACTT; site_563; 1; 14; 0; p
BS  GTTTGATATGACCG; site_564; 1; 14; 0; p
BS  TGGAGACGAGACGT; site_565; 1; 14; 0; p
BS  TGGAGATGGGACGT; site_566; 1; 14; 0; p
BS  CAAAGAAGAGACCA; site_567; 1; 14; 0; p
BS  ACGAGACAAGACAA; site_568; 1; 14; 0; p
BS  ATCAGGCATGACGT; site_569; 1; 14; 0; p
BS  TATGGATGTGACAG; site_570; 1; 14; 0; p
BS  AGAGGAAGTGACCA; site_571; 1; 14; 0; p
BS  TCGAGATGAGACAT; site_572; 1; 14; 0; p
BS  AAAAGAAGAGACTA; site_573; 1; 14; 0; p
BS  GATAGATTGGACAA; site_574; 1; 14; 0; p
BS  GCGAGATCAGACAT; site_575; 1; 14; 0; p
BS  CTTTGATGTGACCG; site_576; 1; 14; 0; p
BS  GAATGAATTGACGA; site_577; 1; 14; 0; p
BS  TGACGACTTGACAT; site_578; 1; 14; 0; p
BS  CTCAGATGTGATAG; site_579; 1; 14; 0; p
BS  CTGTGATGTGACTC; site_580; 1; 14; 0; p
BS  ATTAGATGCGCCGT; site_581; 1; 14; 0; p
BS  ACAAGACATTACAC; site_582; 1; 14; 0; p
BS  CAAAGTCGAGACGT; site_583; 1; 14; 0; p
BS  AGGAGATGGGACAT; site_584; 1; 14; 0; p
BS  ATTTGATGTGACAT; site_585; 1; 14; 0; p
BS  CTATGATATGACAC; site_586; 1; 14; 0; p
BS  GGAAGAAAAGACGT; site_587; 1; 14; 0; p
BS  TATTGATTAGACCT; site_588; 1; 14; 0; p
CC  program: transfac
CC  matrix.nb: 8
CC  accession: dyads_test_vs_ctrl_m2
CC  AC: dyads_test_vs_ctrl_m2
CC  id: dyads_test_vs_ctrl_m2
CC  name: dyads_test_vs_ctrl_m2dyads_test_vs_ctrl_m2
CC  version: 
CC  name: dyads_test_vs_ctrl_m2dyads_test_vs_ctrl_m2
CC  description: wwawGAydwGACww
CC  statistical_basis: 589 sequences
CC  transfac_consensus: 
CC  matrix.nb: 8
CC  sites: 589
CC  bg_markov_order: 3
CC  consensus.strict: aaaaGAtgtGACat
CC  consensus.strict.rc: ATGTCACATCTTTT
CC  consensus.IUPAC: vraaGAygtGACrk
CC  consensus.IUPAC.rc: MYGTCACRTCTTYB
CC  consensus.regexp: [acg][ag]aaGA[ct]gtGAC[ag][gt]
CC  consensus.regexp.rc: [AC][CT]GTCAC[AG]TCTT[CT][CGT]
XX
//
AC  dyads_test_vs_ctrl_m1
XX
ID  dyads_test_vs_ctrl_m1dyads_test_vs_ctrl_m1
XX
DE  wwtGTCamaTCAmwt
P0           a         c         g         t
1          185       147       105       158
2          225       103        97       170
3          116        69        54       356
4           33        19       519        24
5           18         9        10       558
6           16       554         6        19
7          375        29        73       118
8          162       269        22       142
9          317        40       138       100
10           6         9         7       573
11          12       554        10        19
12         520        16        13        46
13         158       271        61       105
14         211        96        92       196
15         144       130       101       220
XX
BA  595 sequences
XX
BS  AGTGTCGTGTCATAG; site_0; 1; 15; 0; p
BS  CCTGTCGGATCAAAA; site_1; 1; 15; 0; p
BS  GTTGTCTTGTCAAAA; site_2; 1; 15; 0; p
BS  TATGTCATATCACTT; site_3; 1; 15; 0; p
BS  CATATCACTTCACAC; site_4; 1; 15; 0; p
BS  GAGGTCAAGTCAACA; site_5; 1; 15; 0; p
BS  CTTGTCTTGTCAAAT; site_6; 1; 15; 0; p
BS  CTTGTCAAATCATTT; site_7; 1; 15; 0; p
BS  TGAGTCGTGTCATGG; site_8; 1; 15; 0; p
BS  AATGTCAGGTCAACA; site_9; 1; 15; 0; p
BS  CTTGTCCAGTTACGG; site_10; 1; 15; 0; p
BS  AAAGTCGAGTCAGAG; site_11; 1; 15; 0; p
BS  CATTTCTCTTCACCT; site_12; 1; 15; 0; p
BS  AACGTCAAATCATAT; site_13; 1; 15; 0; p
BS  GGTCTCACATCACAT; site_14; 1; 15; 0; p
BS  ATTGTCACCTCATGC; site_15; 1; 15; 0; p
BS  CCTGTCAAGTCAATT; site_16; 1; 15; 0; p
BS  GGAATCACATCACTT; site_17; 1; 15; 0; p
BS  TTTTTCACATCACTT; site_18; 1; 15; 0; p
BS  AACGTCAGATCACAA; site_19; 1; 15; 0; p
BS  TAGGTCAAGTCAAAT; site_20; 1; 15; 0; p
BS  CTCGTCAAATCAAAA; site_21; 1; 15; 0; p
BS  ACTCTCACATCACAA; site_22; 1; 15; 0; p
BS  AATGTCACATCACCT; site_23; 1; 15; 0; p
BS  ACCGTCACATCACAC; site_24; 1; 15; 0; p
BS  CCTGTCGAATCCAGA; site_25; 1; 15; 0; p
BS  TGTGTCAAATCAGCG; site_26; 1; 15; 0; p
BS  TATGTCTTATCAATG; site_27; 1; 15; 0; p
BS  ACGGTCAGATCAACG; site_28; 1; 15; 0; p
BS  ATTGTCACATCCATC; site_29; 1; 15; 0; p
BS  GTTGTCTTTTCAACG; site_30; 1; 15; 0; p
BS  GCTTTCACATCACTA; site_31; 1; 15; 0; p
BS  AACGTCTCTTCACTT; site_32; 1; 15; 0; p
BS  CTTGTCTTCTCAATC; site_33; 1; 15; 0; p
BS  CATGTCTCATCATGT; site_34; 1; 15; 0; p
BS  ATTGTAAGCTCACTT; site_35; 1; 15; 0; p
BS  TATGTCAAGTCACTT; site_36; 1; 15; 0; p
BS  ATAGTCAATTCATTT; site_37; 1; 15; 0; p
BS  CTTGTCTTGTCATAC; site_38; 1; 15; 0; p
BS  GAGGTCAAGTCATTG; site_39; 1; 15; 0; p
BS  AATGTAACCTCAAGG; site_40; 1; 15; 0; p
BS  CCTGTCATATCTGCC; site_41; 1; 15; 0; p
BS  AGTGTCACACCAACT; site_42; 1; 15; 0; p
BS  GCTGTCATTTCATCT; site_43; 1; 15; 0; p
BS  ATTGCCGCCTCATTT; site_44; 1; 15; 0; p
BS  TAAGTCAAATCAAGT; site_45; 1; 15; 0; p
BS  AAGGCCAAGTCACGG; site_46; 1; 15; 0; p
BS  CATGTGTCATCACTA; site_47; 1; 15; 0; p
BS  TTTGTCACATCACAT; site_48; 1; 15; 0; p
BS  GAGGTCAAGTCGCCG; site_49; 1; 15; 0; p
BS  TGCGTCAAATCACCC; site_50; 1; 15; 0; p
BS  CAGGACAGATCACTA; site_51; 1; 15; 0; p
BS  ACGGTCACTTCATGG; site_52; 1; 15; 0; p
BS  GATGTCATTTCAGCC; site_53; 1; 15; 0; p
BS  TCTGTCACATCATAT; site_54; 1; 15; 0; p
BS  CAAGTCACATAACGC; site_55; 1; 15; 0; p
BS  AGCGTCAAATCTCAC; site_56; 1; 15; 0; p
BS  GTAGTCTCACCACAC; site_57; 1; 15; 0; p
BS  CAAGTCCCATCACTT; site_58; 1; 15; 0; p
BS  GGTGTCACTTCAAGA; site_59; 1; 15; 0; p
BS  TTTGTCTTTTCATAC; site_60; 1; 15; 0; p
BS  TAACTCATGTCACAT; site_61; 1; 15; 0; p
BS  CATGTCACATGACTT; site_62; 1; 15; 0; p
BS  ATAGTCGTATCAGTT; site_63; 1; 15; 0; p
BS  GTCGTCAAATCATCC; site_64; 1; 15; 0; p
BS  AAGGTCGAGGCACGT; site_65; 1; 15; 0; p
BS  TAGGTCACATCACAT; site_66; 1; 15; 0; p
BS  AGTGTAACATCAAAA; site_67; 1; 15; 0; p
BS  TCATTCGTATCACTG; site_68; 1; 15; 0; p
BS  AGTGTCACATCATGT; site_69; 1; 15; 0; p
BS  ACGGTCGAATCAGAC; site_70; 1; 15; 0; p
BS  CATGTCGCTTCTCCT; site_71; 1; 15; 0; p
BS  AAAGTCTTATCAAGT; site_72; 1; 15; 0; p
BS  GAGGTCAAGCCACGC; site_73; 1; 15; 0; p
BS  ATTTTCGTTTCACCG; site_74; 1; 15; 0; p
BS  CAAGTCACATCAAAC; site_75; 1; 15; 0; p
BS  CCTGTCAAGTCACAT; site_76; 1; 15; 0; p
BS  TCATTCACATCACAC; site_77; 1; 15; 0; p
BS  ATTGTCATGTCATAC; site_78; 1; 15; 0; p
BS  CATGTTATATCATAT; site_79; 1; 15; 0; p
BS  CATTTCACATCACAT; site_80; 1; 15; 0; p
BS  ATCGTCTAATAACAA; site_81; 1; 15; 0; p
BS  CTAGTCTCTTCACAA; site_82; 1; 15; 0; p
BS  CATGTCATTTCATGT; site_83; 1; 15; 0; p
BS  TCACTCACATCACAT; site_84; 1; 15; 0; p
BS  TCCGTCACATCACTT; site_85; 1; 15; 0; p
BS  TAAGTCAAATCAATC; site_86; 1; 15; 0; p
BS  CAAGTCATATCATCA; site_87; 1; 15; 0; p
BS  TCTATCAAATCATTA; site_88; 1; 15; 0; p
BS  ACAGTCACATCAAAT; site_89; 1; 15; 0; p
BS  ATTGTCGTTTCTCAT; site_90; 1; 15; 0; p
BS  GATGTCTAATCTCGT; site_91; 1; 15; 0; p
BS  CACGTCACGTCGCTA; site_92; 1; 15; 0; p
BS  GTGGTCTTATCATTT; site_93; 1; 15; 0; p
BS  GTTGTATCATCATTT; site_94; 1; 15; 0; p
BS  CATGTCATTTCCCTC; site_95; 1; 15; 0; p
BS  TATGTCATGTCATTT; site_96; 1; 15; 0; p
BS  AATGTCATATCACTA; site_97; 1; 15; 0; p
BS  TCAGTCTCATCTCTG; site_98; 1; 15; 0; p
BS  CTTGTCTCATCACTG; site_99; 1; 15; 0; p
BS  GCAGTCAGATCAGGT; site_100; 1; 15; 0; p
BS  CTTGTCTAATCAATT; site_101; 1; 15; 0; p
BS  ATTGTCACATCAGAA; site_102; 1; 15; 0; p
BS  CATGTCTTATCAAAT; site_103; 1; 15; 0; p
BS  TGTGTCACATCTCTT; site_104; 1; 15; 0; p
BS  CATGTCTCATCTCTT; site_105; 1; 15; 0; p
BS  ATCGTCATGTCTCAT; site_106; 1; 15; 0; p
BS  GCTGTCACTTCATAA; site_107; 1; 15; 0; p
BS  CATGTCACGTTAAAA; site_108; 1; 15; 0; p
BS  TATGCCACGTCATCC; site_109; 1; 15; 0; p
BS  TATGTCATTTCTCAA; site_110; 1; 15; 0; p
BS  TACGTCCCATCATAA; site_111; 1; 15; 0; p
BS  AGGCTCACATCACCT; site_112; 1; 15; 0; p
BS  AGTGTCTAGTCAGGT; site_113; 1; 15; 0; p
BS  CAAGTCAATTCATAC; site_114; 1; 15; 0; p
BS  CATTTCACATCAATC; site_115; 1; 15; 0; p
BS  AGAGTCACATCAAAC; site_116; 1; 15; 0; p
BS  TCTGTCTTTTCACAT; site_117; 1; 15; 0; p
BS  TGAGACGCATCACCC; site_118; 1; 15; 0; p
BS  AATGTCAATTCATTG; site_119; 1; 15; 0; p
BS  GTCGTCACGTCACTG; site_120; 1; 15; 0; p
BS  GTTGTCTACTCGCAT; site_121; 1; 15; 0; p
BS  AATGTCTTTGCACTA; site_122; 1; 15; 0; p
BS  CGAGTCACGTTAAAT; site_123; 1; 15; 0; p
BS  CTAGTCGAGTCACGT; site_124; 1; 15; 0; p
BS  TCTGTCTCTTCATTG; site_125; 1; 15; 0; p
BS  AATATCACATCAGTC; site_126; 1; 15; 0; p
BS  AGGGTCGCATCTCGA; site_127; 1; 15; 0; p
BS  TTTGGCATATCAATA; site_128; 1; 15; 0; p
BS  CTTGTCGAATTACTT; site_129; 1; 15; 0; p
BS  TTTGTCTCACCACCT; site_130; 1; 15; 0; p
BS  AGTGTAAGTTCACAT; site_131; 1; 15; 0; p
BS  TCAGTCATATCAGTT; site_132; 1; 15; 0; p
BS  AATGTCATGTCATTT; site_133; 1; 15; 0; p
BS  TTCGTCGTTTCATCT; site_134; 1; 15; 0; p
BS  GGTGTCAAATCATAA; site_135; 1; 15; 0; p
BS  TTAGTCTCCTCAATA; site_136; 1; 15; 0; p
BS  TTGGTCACGTCTCCG; site_137; 1; 15; 0; p
BS  TGTGTCGTGTCAAGT; site_138; 1; 15; 0; p
BS  TTAGTCGACTCAGTC; site_139; 1; 15; 0; p
BS  TATGTCAAATCCAAT; site_140; 1; 15; 0; p
BS  AAGGTCTAATCACGT; site_141; 1; 15; 0; p
BS  TCAGTCGCGTCAATT; site_142; 1; 15; 0; p
BS  GCTGTCGCGTCAGAA; site_143; 1; 15; 0; p
BS  CGGGTCATGTCACCG; site_144; 1; 15; 0; p
BS  CAAGTCATATCATTT; site_145; 1; 15; 0; p
BS  CTTGTCACGTCAGCG; site_146; 1; 15; 0; p
BS  CTAGTCTCGTCAATG; site_147; 1; 15; 0; p
BS  TAATTCACGTCACTT; site_148; 1; 15; 0; p
BS  GGTGTCCAGTCACGC; site_149; 1; 15; 0; p
BS  GCAGACAAATCACAT; site_150; 1; 15; 0; p
BS  CAAGTCGCATCACAT; site_151; 1; 15; 0; p
BS  GTTGTCACATCCGAC; site_152; 1; 15; 0; p
BS  GTTGTCATGTCTCCT; site_153; 1; 15; 0; p
BS  CATGTATTGTCACAC; site_154; 1; 15; 0; p
BS  ACAGTCAACTCAACG; site_155; 1; 15; 0; p
BS  CCAGTCAGATCAGTG; site_156; 1; 15; 0; p
BS  TTAGTCTAATCAAAC; site_157; 1; 15; 0; p
BS  AGAGTCGCATCTCGC; site_158; 1; 15; 0; p
BS  CAAGGCAAGTCACAT; site_159; 1; 15; 0; p
BS  GGTGTCATGTCAATC; site_160; 1; 15; 0; p
BS  CATCTCACATCACAT; site_161; 1; 15; 0; p
BS  CTTGTCTCATTATTA; site_162; 1; 15; 0; p
BS  TATTTCACATCAGTC; site_163; 1; 15; 0; p
BS  CTTATCACCTCAAAT; site_164; 1; 15; 0; p
BS  TGCGTCTTATCACCT; site_165; 1; 15; 0; p
BS  CTTGTCTCGTCAGAA; site_166; 1; 15; 0; p
BS  AAAGTCGTGTCACCG; site_167; 1; 15; 0; p
BS  TCTGTCTTCTCAGAC; site_168; 1; 15; 0; p
BS  CCTTTCATGTCACCT; site_169; 1; 15; 0; p
BS  TTTATCATATCACAT; site_170; 1; 15; 0; p
BS  TATGTGAAATCACAT; site_171; 1; 15; 0; p
BS  GTCGTCACGTCACGG; site_172; 1; 15; 0; p
BS  TATGTAACAACACAA; site_173; 1; 15; 0; p
BS  GATGACACATCACAC; site_174; 1; 15; 0; p
BS  GTTGTCTTTTCATTT; site_175; 1; 15; 0; p
BS  GATGTCAAATCATTT; site_176; 1; 15; 0; p
BS  ACGGTCTTGTCAATG; site_177; 1; 15; 0; p
BS  AGTGTCGTATCAAAC; site_178; 1; 15; 0; p
BS  GATGTCACCCCACCC; site_179; 1; 15; 0; p
BS  GTTGTCACATCACAT; site_180; 1; 15; 0; p
BS  AACGTCAAGTCATCG; site_181; 1; 15; 0; p
BS  TATCTCACATCACGT; site_182; 1; 15; 0; p
BS  AGTGTCACGTCATGT; site_183; 1; 15; 0; p
BS  GAAGTCATTTCACAA; site_184; 1; 15; 0; p
BS  GTTGTCACTTCACAA; site_185; 1; 15; 0; p
BS  CTTGTCAAATCTCCA; site_186; 1; 15; 0; p
BS  ATTTTCTAATCACTT; site_187; 1; 15; 0; p
BS  ACAGTCGCTTCACAT; site_188; 1; 15; 0; p
BS  CACGTCACATCGCAG; site_189; 1; 15; 0; p
BS  CTTGTCTAGTCTAAC; site_190; 1; 15; 0; p
BS  CATATCAAATCACCT; site_191; 1; 15; 0; p
BS  ACTGTCACATAAGAT; site_192; 1; 15; 0; p
BS  ATAGTCGTCGCACTG; site_193; 1; 15; 0; p
BS  GGAGTCTCGTCACAC; site_194; 1; 15; 0; p
BS  ATTCTCAATTCACTT; site_195; 1; 15; 0; p
BS  CTAGTTATATCACAT; site_196; 1; 15; 0; p
BS  ATAGTCGTATGACGC; site_197; 1; 15; 0; p
BS  ATCGTCTAGTCTCAT; site_198; 1; 15; 0; p
BS  CTAGTCTCATCTAAT; site_199; 1; 15; 0; p
BS  ACAGTCGTTTCAATA; site_200; 1; 15; 0; p
BS  ATTGTCAAATCGATC; site_201; 1; 15; 0; p
BS  TCTGTTACTTCAGAA; site_202; 1; 15; 0; p
BS  AATGTCAAATCCCTG; site_203; 1; 15; 0; p
BS  ATTATCTCATCACCT; site_204; 1; 15; 0; p
BS  AACGTCCCATCACTC; site_205; 1; 15; 0; p
BS  GTTGTTATGTCACTG; site_206; 1; 15; 0; p
BS  TTTGTCATATCTCAT; site_207; 1; 15; 0; p
BS  ATGGTCAAATCATTG; site_208; 1; 15; 0; p
BS  TCAGTCAAATCAGCT; site_209; 1; 15; 0; p
BS  TGCGTCACATCACAT; site_210; 1; 15; 0; p
BS  CTTGTCTTGTCACTT; site_211; 1; 15; 0; p
BS  TATGTAACCGCACGA; site_212; 1; 15; 0; p
BS  GTAGTCGTTTCATTG; site_213; 1; 15; 0; p
BS  TATGTTAAGTCAAAT; site_214; 1; 15; 0; p
BS  TAAGTCAAATCAATA; site_215; 1; 15; 0; p
BS  CTTGTCTCGTCTCTT; site_216; 1; 15; 0; p
BS  CTCGTCAAATCATCT; site_217; 1; 15; 0; p
BS  GTAGTCCCATCATAC; site_218; 1; 15; 0; p
BS  GTTGTCTTATCGCAC; site_219; 1; 15; 0; p
BS  AATGTCACATCTACA; site_220; 1; 15; 0; p
BS  ATGGTCACATCAGCA; site_221; 1; 15; 0; p
BS  TTTGACACATCATAC; site_222; 1; 15; 0; p
BS  ATGGTCAAATCAATA; site_223; 1; 15; 0; p
BS  TGTGTCAAGTCTCCA; site_224; 1; 15; 0; p
BS  AACGTCGAATCAGGA; site_225; 1; 15; 0; p
BS  AGAGTCATCTCATAT; site_226; 1; 15; 0; p
BS  TTGGTCACTTCAGTA; site_227; 1; 15; 0; p
BS  CAAGTCACGTCATTG; site_228; 1; 15; 0; p
BS  CCGGGCACGGCACGT; site_229; 1; 15; 0; p
BS  AAAGTCAGATCAACT; site_230; 1; 15; 0; p
BS  AATATCGTCTCACGA; site_231; 1; 15; 0; p
BS  TGTGTATCCTCACAC; site_232; 1; 15; 0; p
BS  ATTGTCTTGTCACTA; site_233; 1; 15; 0; p
BS  GCTGTCACTTCAATA; site_234; 1; 15; 0; p
BS  CTAGTCAAATCAATC; site_235; 1; 15; 0; p
BS  TAGGTCAAATGACGG; site_236; 1; 15; 0; p
BS  GAGGTCACATCACAA; site_237; 1; 15; 0; p
BS  TCAGTCTAATCAACA; site_238; 1; 15; 0; p
BS  CTAGTTAAGTCACAA; site_239; 1; 15; 0; p
BS  ATTGTCGTCTCACGG; site_240; 1; 15; 0; p
BS  TTTTTCATGTCACTG; site_241; 1; 15; 0; p
BS  AACGTTACATCACAT; site_242; 1; 15; 0; p
BS  TATGTCACATCTATG; site_243; 1; 15; 0; p
BS  CGAGTTATGTCACAT; site_244; 1; 15; 0; p
BS  TAAGTCATATCAAAT; site_245; 1; 15; 0; p
BS  TTTGTTAAGTCATAT; site_246; 1; 15; 0; p
BS  TCTGTCCCTTAACCT; site_247; 1; 15; 0; p
BS  AAAGTCAAATCAAGA; site_248; 1; 15; 0; p
BS  AATGTCTTGTCACTC; site_249; 1; 15; 0; p
BS  AATGTCTAATCAAAG; site_250; 1; 15; 0; p
BS  CCTGGCATATCACAC; site_251; 1; 15; 0; p
BS  TATGGCACATCATAA; site_252; 1; 15; 0; p
BS  GTTGTCAAATCAAAA; site_253; 1; 15; 0; p
BS  TATGTCATATCATTA; site_254; 1; 15; 0; p
BS  AATGTCAAATCCAGA; site_255; 1; 15; 0; p
BS  CGAGTCAAATCACTC; site_256; 1; 15; 0; p
BS  AGAGTCATGTCAAGT; site_257; 1; 15; 0; p
BS  CATGTTTCATCACTC; site_258; 1; 15; 0; p
BS  GAAGGCACGTCAATA; site_259; 1; 15; 0; p
BS  TGCGTCAAATCATTC; site_260; 1; 15; 0; p
BS  TTCGTCACATCCCCA; site_261; 1; 15; 0; p
BS  GTAGTCACATCAACG; site_262; 1; 15; 0; p
BS  CGTTTCACGTCATAT; site_263; 1; 15; 0; p
BS  GCAGTCGCATCAATG; site_264; 1; 15; 0; p
BS  TGTGTCTAATCAAAC; site_265; 1; 15; 0; p
BS  ACTGTCCAATCACCA; site_266; 1; 15; 0; p
BS  ACAGTCACTTCAATG; site_267; 1; 15; 0; p
BS  TTTGTCAACTTACTA; site_268; 1; 15; 0; p
BS  TTTGACACCTCACCC; site_269; 1; 15; 0; p
BS  TCTGTCAAATCCGAC; site_270; 1; 15; 0; p
BS  TCCGTCACGTTAGGT; site_271; 1; 15; 0; p
BS  AAGGTCACATCAGAA; site_272; 1; 15; 0; p
BS  ATTGTCACATCATCT; site_273; 1; 15; 0; p
BS  ATTGTCACATCTTTG; site_274; 1; 15; 0; p
BS  TTTGTCTTCTCATTG; site_275; 1; 15; 0; p
BS  GATGTAACATTACAA; site_276; 1; 15; 0; p
BS  AGTGTCACAACAAAT; site_277; 1; 15; 0; p
BS  CGTGTCACGTAAAAC; site_278; 1; 15; 0; p
BS  GTTGTGATATCACGT; site_279; 1; 15; 0; p
BS  CATGTCATGTCAATG; site_280; 1; 15; 0; p
BS  AATGTCGCTGCAAAT; site_281; 1; 15; 0; p
BS  CGTGTCTTGTCACCT; site_282; 1; 15; 0; p
BS  CTTGTCACCTTACGT; site_283; 1; 15; 0; p
BS  GATGTCACACCATTG; site_284; 1; 15; 0; p
BS  CTTGTCAAATCAAAA; site_285; 1; 15; 0; p
BS  ATTGTCAAATCAAAT; site_286; 1; 15; 0; p
BS  TTTGTCCTTTCACAT; site_287; 1; 15; 0; p
BS  TGTATCTTCTCACTA; site_288; 1; 15; 0; p
BS  CGTGTCACCACACAC; site_289; 1; 15; 0; p
BS  GCTGCCATGTCAAAC; site_290; 1; 15; 0; p
BS  ATTGACACGTCACGA; site_291; 1; 15; 0; p
BS  GCTGTCAAATCAATA; site_292; 1; 15; 0; p
BS  ATTGTCATTTCATTG; site_293; 1; 15; 0; p
BS  AGTTTCATATCAGCT; site_294; 1; 15; 0; p
BS  ATTGTCGCATCTATC; site_295; 1; 15; 0; p
BS  AATGTCACATCGCTA; site_296; 1; 15; 0; p
BS  ATTGTCCCATCACCT; site_297; 1; 15; 0; p
BS  ATTGTCATATCTATG; site_298; 1; 15; 0; p
BS  CGTGTCTTGTCAGTT; site_299; 1; 15; 0; p
BS  TTTGTCATATCAAAC; site_300; 1; 15; 0; p
BS  AACGTCTAATCAATT; site_301; 1; 15; 0; p
BS  GTTGTCATTTTACCG; site_302; 1; 15; 0; p
BS  AAGGTCACATCAACT; site_303; 1; 15; 0; p
BS  TACGACAAATCACAT; site_304; 1; 15; 0; p
BS  CATGTCTTATCGAAC; site_305; 1; 15; 0; p
BS  CACGTCACATCATTA; site_306; 1; 15; 0; p
BS  AATGTCACGTCACAT; site_307; 1; 15; 0; p
BS  TCGGTCACTTCACAC; site_308; 1; 15; 0; p
BS  GCCGTCGAGTCAACG; site_309; 1; 15; 0; p
BS  AATGTCAATTCAGCA; site_310; 1; 15; 0; p
BS  ATCGTCTTGTCAACA; site_311; 1; 15; 0; p
BS  ACTCTCACATCACAA; site_312; 1; 15; 0; p
BS  TGAGTCCCGTCACAA; site_313; 1; 15; 0; p
BS  TATGTCAAGTCATGC; site_314; 1; 15; 0; p
BS  CCTTTCAAATCACAT; site_315; 1; 15; 0; p
BS  AATGTCGAATCATGT; site_316; 1; 15; 0; p
BS  AATGTATCATCACTT; site_317; 1; 15; 0; p
BS  CCCATCACCTCACCT; site_318; 1; 15; 0; p
BS  CACGTCACGTCATAA; site_319; 1; 15; 0; p
BS  AGAGTCTTATCATCT; site_320; 1; 15; 0; p
BS  AATATCACATCATTT; site_321; 1; 15; 0; p
BS  CATGTCACATAACCA; site_322; 1; 15; 0; p
BS  TCTGTCAGTTCGCTG; site_323; 1; 15; 0; p
BS  ATTGTCAAATCTCTT; site_324; 1; 15; 0; p
BS  TAAGTCCCTTCACTT; site_325; 1; 15; 0; p
BS  AGTGTCAAATCATCC; site_326; 1; 15; 0; p
BS  TCCGTCGTTTCATTT; site_327; 1; 15; 0; p
BS  CGTGTCATGTCAACT; site_328; 1; 15; 0; p
BS  AAAGTCAAAGCACGA; site_329; 1; 15; 0; p
BS  TTAGTCAAATCAGTC; site_330; 1; 15; 0; p
BS  TCTGACACATCAATT; site_331; 1; 15; 0; p
BS  TCCGTCATTTCAATA; site_332; 1; 15; 0; p
BS  TGTGACACTTCACAC; site_333; 1; 15; 0; p
BS  AGTGTCACATCACAC; site_334; 1; 15; 0; p
BS  GATGACATGTCACGT; site_335; 1; 15; 0; p
BS  TGCGCCACGTCACTC; site_336; 1; 15; 0; p
BS  CAAGTCAGATCAGTT; site_337; 1; 15; 0; p
BS  TTCATCGCTTCACGC; site_338; 1; 15; 0; p
BS  GGAGTCTAATCACGT; site_339; 1; 15; 0; p
BS  GATATCGAATCAATT; site_340; 1; 15; 0; p
BS  GAGGTCACATCAAAT; site_341; 1; 15; 0; p
BS  ACTATCGCATCACTC; site_342; 1; 15; 0; p
BS  GTTGTCTTTTCATAC; site_343; 1; 15; 0; p
BS  AGTGTCTTTTCATAT; site_344; 1; 15; 0; p
BS  GTTGTCTTTTCATAC; site_345; 1; 15; 0; p
BS  GGGGTCAGATCACGG; site_346; 1; 15; 0; p
BS  GTTATCGTGTCACTT; site_347; 1; 15; 0; p
BS  CGTGTCACTTCAACA; site_348; 1; 15; 0; p
BS  AGTGTCACGTCATCA; site_349; 1; 15; 0; p
BS  GTCGTCACTTCACGA; site_350; 1; 15; 0; p
BS  AACGTCGAGTCACGT; site_351; 1; 15; 0; p
BS  GATGTCATATCGACG; site_352; 1; 15; 0; p
BS  TTTATCAAATCACGT; site_353; 1; 15; 0; p
BS  AATGTCGCTTCAAGT; site_354; 1; 15; 0; p
BS  TATGTCCGATCAAGA; site_355; 1; 15; 0; p
BS  CACGTCAAATCACGA; site_356; 1; 15; 0; p
BS  GCTGTGAAGTCACAA; site_357; 1; 15; 0; p
BS  GTTGTGACTTCACAG; site_358; 1; 15; 0; p
BS  GGTGACTCATCAATG; site_359; 1; 15; 0; p
BS  GATGTCCTATCACAC; site_360; 1; 15; 0; p
BS  CGGTTCGCATCATTA; site_361; 1; 15; 0; p
BS  GTTGTCGGTTCGCAT; site_362; 1; 15; 0; p
BS  TGTCTCGCGTCACAT; site_363; 1; 15; 0; p
BS  TATGTCATATCAGTC; site_364; 1; 15; 0; p
BS  CATGTTACGTCAAGC; site_365; 1; 15; 0; p
BS  AATGTCACTTTACCG; site_366; 1; 15; 0; p
BS  AATGTCATTTCATCT; site_367; 1; 15; 0; p
BS  ATTGTCCAATCATAA; site_368; 1; 15; 0; p
BS  CTTGTCCAATCATAA; site_369; 1; 15; 0; p
BS  CTTGTCCAATCATAA; site_370; 1; 15; 0; p
BS  GCGTTCACATCACAC; site_371; 1; 15; 0; p
BS  TTTGTCCCATCACAA; site_372; 1; 15; 0; p
BS  GATGTCTCGTGACCG; site_373; 1; 15; 0; p
BS  ATTGTCAAATCAAAC; site_374; 1; 15; 0; p
BS  CAAGTCACCTCAATT; site_375; 1; 15; 0; p
BS  AAAGTCTCATCTCAA; site_376; 1; 15; 0; p
BS  CTAGTCTATTCATCG; site_377; 1; 15; 0; p
BS  GACGTCACACCACGA; site_378; 1; 15; 0; p
BS  ATTTTCACATCAATT; site_379; 1; 15; 0; p
BS  AACGTCCAATCACAT; site_380; 1; 15; 0; p
BS  AATGTTACATCAACT; site_381; 1; 15; 0; p
BS  CTTGTCAATCCACTC; site_382; 1; 15; 0; p
BS  AAAGTCACATCAGAA; site_383; 1; 15; 0; p
BS  GAAGTCTAGTCACGG; site_384; 1; 15; 0; p
BS  TCTGTCTTTTCACCG; site_385; 1; 15; 0; p
BS  TACATCACATCACAT; site_386; 1; 15; 0; p
BS  TACATCACATCACAA; site_387; 1; 15; 0; p
BS  AACGTCTCATCACAT; site_388; 1; 15; 0; p
BS  AATGTCACATCAAAT; site_389; 1; 15; 0; p
BS  ATTGTCATGTCATTG; site_390; 1; 15; 0; p
BS  ATTGTCACATCCATA; site_391; 1; 15; 0; p
BS  TAAGTCTCCTGACTC; site_392; 1; 15; 0; p
BS  CATGTCTAATCTTAG; site_393; 1; 15; 0; p
BS  AGAGTCAAGTCAGTC; site_394; 1; 15; 0; p
BS  CATGTCAAATCAGAG; site_395; 1; 15; 0; p
BS  TTTGTCTAATCAACA; site_396; 1; 15; 0; p
BS  TTAGACAAATCACGA; site_397; 1; 15; 0; p
BS  ACTGTCACTTCACAC; site_398; 1; 15; 0; p
BS  CACGTCAAATCAAAC; site_399; 1; 15; 0; p
BS  TGAGTCATCTCATTG; site_400; 1; 15; 0; p
BS  AGTGTTACGTCAGAA; site_401; 1; 15; 0; p
BS  TACGTCAATTCAAGT; site_402; 1; 15; 0; p
BS  GATATCAAATCACAC; site_403; 1; 15; 0; p
BS  CTCGTCTCTTCACCT; site_404; 1; 15; 0; p
BS  GTTGTCTCGTCTCTT; site_405; 1; 15; 0; p
BS  ACTGTCCTGTCAAAT; site_406; 1; 15; 0; p
BS  ACTGACACGTAACCT; site_407; 1; 15; 0; p
BS  TAAGTCTAATCATAT; site_408; 1; 15; 0; p
BS  ATTGTCACGTCACTT; site_409; 1; 15; 0; p
BS  AATGTCATATCAAGG; site_410; 1; 15; 0; p
BS  CTTGTCTTTTCAATC; site_411; 1; 15; 0; p
BS  GATGTCACGTTAATT; site_412; 1; 15; 0; p
BS  TTAGTCAAATCCCCA; site_413; 1; 15; 0; p
BS  CTAGTCACGTCATGA; site_414; 1; 15; 0; p
BS  CTTGACTAGTCACGT; site_415; 1; 15; 0; p
BS  TCTGTCTCTTCACAT; site_416; 1; 15; 0; p
BS  CCTCTCACATCAAGC; site_417; 1; 15; 0; p
BS  AATGTCAAATCAAGA; site_418; 1; 15; 0; p
BS  CAGGTTACATCAGAA; site_419; 1; 15; 0; p
BS  ATCCTCACATCACAA; site_420; 1; 15; 0; p
BS  GAGGTCTACTCAGGT; site_421; 1; 15; 0; p
BS  TCAGTCACATCGATA; site_422; 1; 15; 0; p
BS  CTTGTCAAATCATTG; site_423; 1; 15; 0; p
BS  TCTGTCACATCACAA; site_424; 1; 15; 0; p
BS  ACTGTAACATCAGCT; site_425; 1; 15; 0; p
BS  CAGGTCAAATCACAC; site_426; 1; 15; 0; p
BS  CACGTCCTGTCACCG; site_427; 1; 15; 0; p
BS  GATCTCACGTCACTT; site_428; 1; 15; 0; p
BS  AGTGTCTTATGACAA; site_429; 1; 15; 0; p
BS  TATGTCACATCAAGG; site_430; 1; 15; 0; p
BS  AATGTCCGTTCACTC; site_431; 1; 15; 0; p
BS  ATTGACACTTCACAC; site_432; 1; 15; 0; p
BS  TCTGTCTCTTCTCAT; site_433; 1; 15; 0; p
BS  CGGGTCGTGTTACGG; site_434; 1; 15; 0; p
BS  ACGGTCGCATCAGTC; site_435; 1; 15; 0; p
BS  AATGTCTTTTCAGAG; site_436; 1; 15; 0; p
BS  ATAGTCATCTCAAAG; site_437; 1; 15; 0; p
BS  CACGTCACATCACAT; site_438; 1; 15; 0; p
BS  AAAGTCAAATCACCA; site_439; 1; 15; 0; p
BS  AGTTTCACATCACAC; site_440; 1; 15; 0; p
BS  TGTGTTACGTAACTT; site_441; 1; 15; 0; p
BS  TTGGTCAATTCACTC; site_442; 1; 15; 0; p
BS  AAGGTCTCATCAATA; site_443; 1; 15; 0; p
BS  ATGGTCACATCACAT; site_444; 1; 15; 0; p
BS  TATGTCTCATCCAAA; site_445; 1; 15; 0; p
BS  ATTGTCTAGTCACAC; site_446; 1; 15; 0; p
BS  AATGTAACCTCATGC; site_447; 1; 15; 0; p
BS  TATATCACCTCAGTC; site_448; 1; 15; 0; p
BS  GGTGTCGCATCTAGC; site_449; 1; 15; 0; p
BS  TATTTCAACTCACTA; site_450; 1; 15; 0; p
BS  AAGGTCTAATAACAG; site_451; 1; 15; 0; p
BS  CTAGTCGAATCAATC; site_452; 1; 15; 0; p
BS  TATCTCACATCAGTG; site_453; 1; 15; 0; p
BS  CATGTCTCATCAGTC; site_454; 1; 15; 0; p
BS  CCTGTCGCTTCACTT; site_455; 1; 15; 0; p
BS  CCTGTCATGTCTGAT; site_456; 1; 15; 0; p
BS  TAGATCAAATCACGA; site_457; 1; 15; 0; p
BS  TCAGTCAAATCTCGT; site_458; 1; 15; 0; p
BS  AAAGTCAGCTCACGT; site_459; 1; 15; 0; p
BS  TTAATCATATCACTG; site_460; 1; 15; 0; p
BS  CATGTCGCATCACCA; site_461; 1; 15; 0; p
BS  TGTGTCTAATCAATA; site_462; 1; 15; 0; p
BS  CAAGTCACATCAACT; site_463; 1; 15; 0; p
BS  GGTGTCACACCAATC; site_464; 1; 15; 0; p
BS  TAGGTCTTGTCATAA; site_465; 1; 15; 0; p
BS  GGTGTCAAATCTCGC; site_466; 1; 15; 0; p
BS  AATGTCAAATCACCT; site_467; 1; 15; 0; p
BS  GTTGGCGTGTCACAA; site_468; 1; 15; 0; p
BS  TGGGTCAAGTCAAGC; site_469; 1; 15; 0; p
BS  AGTGGCACATCAATT; site_470; 1; 15; 0; p
BS  GAAGTCACATCATTG; site_471; 1; 15; 0; p
BS  GATGTGACTTCACTT; site_472; 1; 15; 0; p
BS  CTTTTCAAGTCACGA; site_473; 1; 15; 0; p
BS  CATGTCAATTTACGA; site_474; 1; 15; 0; p
BS  AATATCATATCATTG; site_475; 1; 15; 0; p
BS  AGTGTCAACTCAGTA; site_476; 1; 15; 0; p
BS  TCTGTCGTATCAAAT; site_477; 1; 15; 0; p
BS  CACGTCACTTCATTG; site_478; 1; 15; 0; p
BS  ACGCTCACGTCACTT; site_479; 1; 15; 0; p
BS  TCTGTCAAATCAAAT; site_480; 1; 15; 0; p
BS  AGTGTCACGACACGT; site_481; 1; 15; 0; p
BS  CGTGTCGTGACACTG; site_482; 1; 15; 0; p
BS  TCAGTCACTTTACGA; site_483; 1; 15; 0; p
BS  GCTTTCACGTCACGA; site_484; 1; 15; 0; p
BS  CAGGTCACATCACAC; site_485; 1; 15; 0; p
BS  GTTGTCGTTTCATCC; site_486; 1; 15; 0; p
BS  AAAGTCATTTCATCG; site_487; 1; 15; 0; p
BS  TACGTCATCTCAAAC; site_488; 1; 15; 0; p
BS  CATGTCTTATCATCT; site_489; 1; 15; 0; p
BS  TCTGTCTCATGAACA; site_490; 1; 15; 0; p
BS  CTTGTCTTTTCACTC; site_491; 1; 15; 0; p
BS  ATCGTCTCATCACAA; site_492; 1; 15; 0; p
BS  AATGACTCATAACAG; site_493; 1; 15; 0; p
BS  AATGTCACATTACTA; site_494; 1; 15; 0; p
BS  GATGTCAGGTCCCAT; site_495; 1; 15; 0; p
BS  TTTGTCCAATCAATA; site_496; 1; 15; 0; p
BS  CCTGTCACATCTTTT; site_497; 1; 15; 0; p
BS  TTAGGCATTTCACAC; site_498; 1; 15; 0; p
BS  TATGTCTATTCAATA; site_499; 1; 15; 0; p
BS  CTTGTCGCTTTAACG; site_500; 1; 15; 0; p
BS  AATATCAAATCACAC; site_501; 1; 15; 0; p
BS  AATGTAATATCAAAT; site_502; 1; 15; 0; p
BS  ACCGTAACATCAGCA; site_503; 1; 15; 0; p
BS  CCTGACAGATCATAC; site_504; 1; 15; 0; p
BS  TCTCTCACGTCACTC; site_505; 1; 15; 0; p
BS  TATGTACAGTCACTA; site_506; 1; 15; 0; p
BS  AATGTCCCATCAAAC; site_507; 1; 15; 0; p
BS  TCGCTCATATCACAT; site_508; 1; 15; 0; p
BS  CATATCACATCATGC; site_509; 1; 15; 0; p
BS  TAAGTCAAGTCACGT; site_510; 1; 15; 0; p
BS  CAAGTCACGTCAATG; site_511; 1; 15; 0; p
BS  GAAGTCAAATCATTT; site_512; 1; 15; 0; p
BS  TCTGTTACTTCAGTC; site_513; 1; 15; 0; p
BS  CATGTTATATCATAG; site_514; 1; 15; 0; p
BS  GATGTCTAATCTATC; site_515; 1; 15; 0; p
BS  ACCGTCAAATCAGTC; site_516; 1; 15; 0; p
BS  TTTATCGCTTCAAGG; site_517; 1; 15; 0; p
BS  GAAGTCTAATCATAT; site_518; 1; 15; 0; p
BS  AATGGCAAATCAAAG; site_519; 1; 15; 0; p
BS  GTTGTCTAATCATCC; site_520; 1; 15; 0; p
BS  CACGTCATCTCACTT; site_521; 1; 15; 0; p
BS  ATTGTCACATCTTAA; site_522; 1; 15; 0; p
BS  TGGGTCACTTCAGAT; site_523; 1; 15; 0; p
BS  GCAGTCACTTTACTT; site_524; 1; 15; 0; p
BS  TATATCATGTCACAT; site_525; 1; 15; 0; p
BS  ACTCTCACATCACAC; site_526; 1; 15; 0; p
BS  CTTGTCAAATCTCAC; site_527; 1; 15; 0; p
BS  AGAGTCACTTCAATC; site_528; 1; 15; 0; p
BS  CGTGTCTTATCAATA; site_529; 1; 15; 0; p
BS  AGTGCCACATCAGTG; site_530; 1; 15; 0; p
BS  GATGTCACATCAAAA; site_531; 1; 15; 0; p
BS  AGTGTCGTATTAAGA; site_532; 1; 15; 0; p
BS  CATGTCAAGTCCCTG; site_533; 1; 15; 0; p
BS  TAGGTCACGTCAAAA; site_534; 1; 15; 0; p
BS  ACCGTCAAATCAAAT; site_535; 1; 15; 0; p
BS  GCTTTCAAGTCAGGT; site_536; 1; 15; 0; p
BS  CGCATCACATCACAC; site_537; 1; 15; 0; p
BS  CACATCGCATCACAT; site_538; 1; 15; 0; p
BS  TATATCACATCGCAT; site_539; 1; 15; 0; p
BS  TATGTCGTATCAAAA; site_540; 1; 15; 0; p
BS  GTAGTCAAATCAATA; site_541; 1; 15; 0; p
BS  TATGTCCCTTCATAT; site_542; 1; 15; 0; p
BS  TGTGTCTCATCTCTA; site_543; 1; 15; 0; p
BS  TTTGTCTTTTCAATT; site_544; 1; 15; 0; p
BS  AGAGTCACTTCACTA; site_545; 1; 15; 0; p
BS  AGTATCACTTCAAAT; site_546; 1; 15; 0; p
BS  GTTGTCACAACAATT; site_547; 1; 15; 0; p
BS  CATGCCACTTCATCT; site_548; 1; 15; 0; p
BS  CCAGTCTCCTCATGC; site_549; 1; 15; 0; p
BS  AACGTCGCATCAACA; site_550; 1; 15; 0; p
BS  GTTGTCAGATCATCA; site_551; 1; 15; 0; p
BS  TACGTCACATCTATC; site_552; 1; 15; 0; p
BS  GGTGCTACGTCACAT; site_553; 1; 15; 0; p
BS  TGTGTCAAATCAAAG; site_554; 1; 15; 0; p
BS  ACAGTCCCGTCAGTG; site_555; 1; 15; 0; p
BS  GCTGTCGCATCAATA; site_556; 1; 15; 0; p
BS  TGAGTCGCGTGACCG; site_557; 1; 15; 0; p
BS  GCTGCCACATCAGCA; site_558; 1; 15; 0; p
BS  TGTGTCGTGTCATCT; site_559; 1; 15; 0; p
BS  CTTGTCGAGTCATCT; site_560; 1; 15; 0; p
BS  TTAGTCATTTCATTT; site_561; 1; 15; 0; p
BS  CTTGTCTTTTCAGTT; site_562; 1; 15; 0; p
BS  CTTGTCGCTTCAGGC; site_563; 1; 15; 0; p
BS  CAAGTCATATCAAGA; site_564; 1; 15; 0; p
BS  AAAGTCGCATCAGAC; site_565; 1; 15; 0; p
BS  TTCGTCATTTCAGTT; site_566; 1; 15; 0; p
BS  AGTGTCATGTGACAT; site_567; 1; 15; 0; p
BS  TATGTCACATGACAC; site_568; 1; 15; 0; p
BS  CCGGTCATATCAAAC; site_569; 1; 15; 0; p
BS  TACGTCTCGTCTCCA; site_570; 1; 15; 0; p
BS  TATGTCACGTCCCAT; site_571; 1; 15; 0; p
BS  GTCGTCCAGTCACTT; site_572; 1; 15; 0; p
BS  ACTGTCAAATCAAAT; site_573; 1; 15; 0; p
BS  AGAGTCAAGTCAATG; site_574; 1; 15; 0; p
BS  TTTGTCTTGTCTCGT; site_575; 1; 15; 0; p
BS  ACTGTCACATCCATA; site_576; 1; 15; 0; p
BS  GGTGTCAAATCAATG; site_577; 1; 15; 0; p
BS  TGGGTCTAGTAACGG; site_578; 1; 15; 0; p
BS  CATGTCTCATCTCGA; site_579; 1; 15; 0; p
BS  CTTGTTACCTAACTA; site_580; 1; 15; 0; p
BS  CTTGTCGTTTCAGTT; site_581; 1; 15; 0; p
BS  GATGTCTGATCTCGC; site_582; 1; 15; 0; p
BS  CCGGTCACATCAAAG; site_583; 1; 15; 0; p
BS  GTCGTCAATTCATTC; site_584; 1; 15; 0; p
BS  CGAGTCACATCACAG; site_585; 1; 15; 0; p
BS  CCTCTCACATCACTG; site_586; 1; 15; 0; p
BS  CGAGTCTCCTCAATG; site_587; 1; 15; 0; p
BS  ACTGTCAGATCAATC; site_588; 1; 15; 0; p
BS  GTTGTCTATTCACTT; site_589; 1; 15; 0; p
BS  CATGTCCCATCTCCT; site_590; 1; 15; 0; p
BS  AATGTCACATCAAAT; site_591; 1; 15; 0; p
BS  TGTGTCATATCATAG; site_592; 1; 15; 0; p
BS  ATCATCGCATCACAC; site_593; 1; 15; 0; p
BS  AAGGTCTAATCAATA; site_594; 1; 15; 0; p
CC  program: transfac
CC  matrix.nb: 7
CC  accession: dyads_test_vs_ctrl_m1
CC  AC: dyads_test_vs_ctrl_m1
CC  id: dyads_test_vs_ctrl_m1
CC  name: dyads_test_vs_ctrl_m1dyads_test_vs_ctrl_m1
CC  version: 
CC  name: dyads_test_vs_ctrl_m1dyads_test_vs_ctrl_m1
CC  description: wwtGTCamaTCAmwt
CC  statistical_basis: 595 sequences
CC  transfac_consensus: 
CC  matrix.nb: 7
CC  sites: 595
CC  bg_markov_order: 3
CC  consensus.strict: catGTCacaTCacac
CC  consensus.strict.rc: GTGTGATGTGACATG
CC  consensus.IUPAC: catGTCacrTCacwy
CC  consensus.IUPAC.rc: RWGTGAYGTGACATG
CC  consensus.regexp: catGTCac[ag]TCac[at][ct]
CC  consensus.regexp.rc: [AG][AT]GTGA[CT]GTGACATG
XX
//
