# Supplementary material for: Regulation of meristem and hormone function revealed through analysis of directly-regulated SHOOT MERISTEMLESS target genes
Source: Sci Rep. 2025 Jan 2;15:240. doi: 10.1038/s41598-024-83985-1 (PMC11696002; doi:10.1038/s41598-024-83985-1)
Supplement: Supplementary file 13 — Supplementary Material 13 [file 41598_2024_83985_MOESM13_ESM.tf]

AC  positions_7nt_m3
XX
ID  positions_7nt_m3positions_7nt_m3
XX
DE  wmwATCAATCAAwh
P0           a         c         g         t
1          164       117        65       187
2          175       144        87       127
3          211        90        74       158
4          466        17        19        31
5           17        26         3       487
6           18       491         7        17
7          473        17        15        28
8          478         9        19        27
9           27        15         3       488
10          26       482        13        12
11         477        14         9        33
12         370        49        34        80
13         210        63        71       189
14         134       138        78       183
XX
BA  533 sequences
XX
BS  TGTGTCAATCAAAC; site_0; 1; 14; 0; p
BS  ATAAGCGATCAAGG; site_1; 1; 14; 0; p
BS  CAATTCAATCATAT; site_2; 1; 14; 0; p
BS  AGGATCAACCAAAG; site_3; 1; 14; 0; p
BS  TCAATCAATCGATG; site_4; 1; 14; 0; p
BS  CCCATCAATCAATC; site_5; 1; 14; 0; p
BS  AGAATCCATCAAAC; site_6; 1; 14; 0; p
BS  TCTATCAATCAAAG; site_7; 1; 14; 0; p
BS  CATGTCAATCAAAG; site_8; 1; 14; 0; p
BS  TCTATCAATCAGAC; site_9; 1; 14; 0; p
BS  TTCATCATTCATGC; site_10; 1; 14; 0; p
BS  ATTATCAAACAAAG; site_11; 1; 14; 0; p
BS  CTTATCAATGAACA; site_12; 1; 14; 0; p
BS  TTCATCAAACAAAA; site_13; 1; 14; 0; p
BS  AGTATCAATCATTT; site_14; 1; 14; 0; p
BS  TCAATCATTCATCT; site_15; 1; 14; 0; p
BS  TACATCAATCATTC; site_16; 1; 14; 0; p
BS  AATATCAAACAAAA; site_17; 1; 14; 0; p
BS  TTCATCCATCAAAG; site_18; 1; 14; 0; p
BS  TCCATCAATCCAAA; site_19; 1; 14; 0; p
BS  GTCATCCATCAATC; site_20; 1; 14; 0; p
BS  ATAATAAATCAAAC; site_21; 1; 14; 0; p
BS  TGCATCAATCACAA; site_22; 1; 14; 0; p
BS  CCAATCCATCAAAC; site_23; 1; 14; 0; p
BS  GATTTCAATCAATC; site_24; 1; 14; 0; p
BS  TACACCAATCAAAT; site_25; 1; 14; 0; p
BS  AGGATCAATGAAAG; site_26; 1; 14; 0; p
BS  ACTATCAATAAATG; site_27; 1; 14; 0; p
BS  CAAATCTATCATAG; site_28; 1; 14; 0; p
BS  TATAACAATCATCG; site_29; 1; 14; 0; p
BS  CAAATCTATCATAG; site_30; 1; 14; 0; p
BS  AAAATCAATCAATC; site_31; 1; 14; 0; p
BS  TCAATCAATCAAAC; site_32; 1; 14; 0; p
BS  TCAATCAAACAAAC; site_33; 1; 14; 0; p
BS  AAAATCAAACAAAA; site_34; 1; 14; 0; p
BS  AAAATCAATCAATC; site_35; 1; 14; 0; p
BS  TCAATCAATCAATC; site_36; 1; 14; 0; p
BS  TCAATCAATCAATC; site_37; 1; 14; 0; p
BS  TCAATCAATCACAG; site_38; 1; 14; 0; p
BS  TGGATCAATCAAAT; site_39; 1; 14; 0; p
BS  CAAATCAATCATCC; site_40; 1; 14; 0; p
BS  ACAATCAGTCAATC; site_41; 1; 14; 0; p
BS  AATGTCAATCAAAG; site_42; 1; 14; 0; p
BS  TGTATTAATCAAGA; site_43; 1; 14; 0; p
BS  CACATCGATCAATA; site_44; 1; 14; 0; p
BS  ACTTTCAATCATAC; site_45; 1; 14; 0; p
BS  CGCATCAATCACAC; site_46; 1; 14; 0; p
BS  CTTTTCAATCAAAT; site_47; 1; 14; 0; p
BS  TCAATCAATCACCA; site_48; 1; 14; 0; p
BS  AGAATCAATCAATC; site_49; 1; 14; 0; p
BS  CATATCAATCACTC; site_50; 1; 14; 0; p
BS  TGGGTCAATCAACC; site_51; 1; 14; 0; p
BS  CTGTTCAATCATTT; site_52; 1; 14; 0; p
BS  CATGTCAATCAATT; site_53; 1; 14; 0; p
BS  TGGATCAATGAATA; site_54; 1; 14; 0; p
BS  AAAAACAATCAAAT; site_55; 1; 14; 0; p
BS  CATATCAATCAGAC; site_56; 1; 14; 0; p
BS  AAAATCAATCAAAC; site_57; 1; 14; 0; p
BS  CGAATCAATCGCTT; site_58; 1; 14; 0; p
BS  CGGTTCAATCAATT; site_59; 1; 14; 0; p
BS  CCTATCAATCTAAA; site_60; 1; 14; 0; p
BS  AGGAACAATCAATC; site_61; 1; 14; 0; p
BS  ACAATCAATCAAGT; site_62; 1; 14; 0; p
BS  GGTATCTATCAAGG; site_63; 1; 14; 0; p
BS  CTAATCAATCAACC; site_64; 1; 14; 0; p
BS  GTAATCAATCAACA; site_65; 1; 14; 0; p
BS  TCTATCAATCAATC; site_66; 1; 14; 0; p
BS  TCAATCAATCACAA; site_67; 1; 14; 0; p
BS  CACATCAATAAATG; site_68; 1; 14; 0; p
BS  TATATCGATCATTG; site_69; 1; 14; 0; p
BS  GTAAACAATCAATA; site_70; 1; 14; 0; p
BS  GCAATCAATCAATT; site_71; 1; 14; 0; p
BS  AACATCAATCAGTT; site_72; 1; 14; 0; p
BS  GGAATCATTCACAT; site_73; 1; 14; 0; p
BS  TTTATCAATCCAAC; site_74; 1; 14; 0; p
BS  TAAATCATTCATAT; site_75; 1; 14; 0; p
BS  GCTTTCAATCAACC; site_76; 1; 14; 0; p
BS  CGCATCAAGCAATT; site_77; 1; 14; 0; p
BS  TAAATCAATTAGTT; site_78; 1; 14; 0; p
BS  CTGATAAATCAATT; site_79; 1; 14; 0; p
BS  TCTATCAATCACAA; site_80; 1; 14; 0; p
BS  CTGATCTATCAATC; site_81; 1; 14; 0; p
BS  TGAATCATTCATTC; site_82; 1; 14; 0; p
BS  TCAATCAATTAAGC; site_83; 1; 14; 0; p
BS  TCAATCAATCAATT; site_84; 1; 14; 0; p
BS  CTTATCAATCAATC; site_85; 1; 14; 0; p
BS  AACATCAATCCCGA; site_86; 1; 14; 0; p
BS  ATTACCAATCAAGT; site_87; 1; 14; 0; p
BS  CAAATCAATCTATT; site_88; 1; 14; 0; p
BS  TTGATAAATCAAAA; site_89; 1; 14; 0; p
BS  TTCATCAATCAATC; site_90; 1; 14; 0; p
BS  TCAATCAATCATAA; site_91; 1; 14; 0; p
BS  AAGATCAATCGTTA; site_92; 1; 14; 0; p
BS  AGTCTCAATCAAAG; site_93; 1; 14; 0; p
BS  AATATCTATCAGCC; site_94; 1; 14; 0; p
BS  GGCAACAATCAAGA; site_95; 1; 14; 0; p
BS  GATATCAATCAAAT; site_96; 1; 14; 0; p
BS  TAAATCCATCAATT; site_97; 1; 14; 0; p
BS  AGTATCATTCATGT; site_98; 1; 14; 0; p
BS  AAAATCAAACAATA; site_99; 1; 14; 0; p
BS  TCCATCACTCAACT; site_100; 1; 14; 0; p
BS  GCAATCAATCTCAT; site_101; 1; 14; 0; p
BS  TCATTCAATCACTC; site_102; 1; 14; 0; p
BS  TCAATCACTCAGTC; site_103; 1; 14; 0; p
BS  AGTATCAATAAAGA; site_104; 1; 14; 0; p
BS  CTAATCAATTAGGG; site_105; 1; 14; 0; p
BS  CATTTCAATCAATC; site_106; 1; 14; 0; p
BS  CCCATCAATCGAAT; site_107; 1; 14; 0; p
BS  GCTTTCAATCAATC; site_108; 1; 14; 0; p
BS  TCAATCAATCATAT; site_109; 1; 14; 0; p
BS  CTGATCTATCACAA; site_110; 1; 14; 0; p
BS  TAGATCAGTCAAAT; site_111; 1; 14; 0; p
BS  TTGTTCAATCATAG; site_112; 1; 14; 0; p
BS  TCGATCAGTCATAT; site_113; 1; 14; 0; p
BS  GCTATCAATCATGT; site_114; 1; 14; 0; p
BS  AATCTCAATCAACA; site_115; 1; 14; 0; p
BS  TGAATGAATCAACC; site_116; 1; 14; 0; p
BS  TGAATCAACCAAAC; site_117; 1; 14; 0; p
BS  TCTATCAATCAATA; site_118; 1; 14; 0; p
BS  GCAATAAATCAAGA; site_119; 1; 14; 0; p
BS  TCCATCATTCAGGT; site_120; 1; 14; 0; p
BS  CTGATCAGTCACTG; site_121; 1; 14; 0; p
BS  CTGATCAGTCATGA; site_122; 1; 14; 0; p
BS  TGTATCTATCACTA; site_123; 1; 14; 0; p
BS  ACAATCCATCAAAT; site_124; 1; 14; 0; p
BS  ATAATCAGTCATAT; site_125; 1; 14; 0; p
BS  AAGATCACTCATTC; site_126; 1; 14; 0; p
BS  TATATCAATAAACC; site_127; 1; 14; 0; p
BS  TTGACCAATCAATC; site_128; 1; 14; 0; p
BS  TTTGTCAATCAATA; site_129; 1; 14; 0; p
BS  GGTATCAATCTCAC; site_130; 1; 14; 0; p
BS  TTAACCAATCAAAT; site_131; 1; 14; 0; p
BS  TTAACCAATCAAAA; site_132; 1; 14; 0; p
BS  CCGATCAATCCAGT; site_133; 1; 14; 0; p
BS  AAAATCAATCCCGA; site_134; 1; 14; 0; p
BS  ATTATCTATCAGTC; site_135; 1; 14; 0; p
BS  AGAATCAATGAATC; site_136; 1; 14; 0; p
BS  AAAATCAATGAACA; site_137; 1; 14; 0; p
BS  TCAATCAATCACAC; site_138; 1; 14; 0; p
BS  TCAATCAATCAATC; site_139; 1; 14; 0; p
BS  ACGGTCAATCAATC; site_140; 1; 14; 0; p
BS  CAAATCAATAAAGC; site_141; 1; 14; 0; p
BS  CCGATCAATCCATA; site_142; 1; 14; 0; p
BS  AGTATCAATCTACT; site_143; 1; 14; 0; p
BS  CTAATTAATCAAGT; site_144; 1; 14; 0; p
BS  CAAATCAATAAATA; site_145; 1; 14; 0; p
BS  TGAAACAATCAAAT; site_146; 1; 14; 0; p
BS  GCTAACAATCAAAC; site_147; 1; 14; 0; p
BS  CAAACCAATCAAAA; site_148; 1; 14; 0; p
BS  GCTGTCAATCAGTA; site_149; 1; 14; 0; p
BS  AACATCAATAAAGT; site_150; 1; 14; 0; p
BS  ATGATAAATCAAAG; site_151; 1; 14; 0; p
BS  TGTATCAGTCATTT; site_152; 1; 14; 0; p
BS  TCGATCAAACATAC; site_153; 1; 14; 0; p
BS  TTCATCATTCAAAT; site_154; 1; 14; 0; p
BS  AAAATCAACCAAAG; site_155; 1; 14; 0; p
BS  TCCATTAATCAAAT; site_156; 1; 14; 0; p
BS  GCTATCAATCCCAT; site_157; 1; 14; 0; p
BS  TCAATCAATCCTTA; site_158; 1; 14; 0; p
BS  CAAATCAATCAATC; site_159; 1; 14; 0; p
BS  TTAGTCAATCAAAC; site_160; 1; 14; 0; p
BS  TCCATCAATCACGG; site_161; 1; 14; 0; p
BS  CTAATTAATCAAAT; site_162; 1; 14; 0; p
BS  ACAATCAATTAAGT; site_163; 1; 14; 0; p
BS  CCCATCAATCAAGT; site_164; 1; 14; 0; p
BS  AATCTCAATCAAGA; site_165; 1; 14; 0; p
BS  TATATCAATTAAAA; site_166; 1; 14; 0; p
BS  CTCATCTATCACTT; site_167; 1; 14; 0; p
BS  GGAATCTATCATGC; site_168; 1; 14; 0; p
BS  AAAATCAATCATAT; site_169; 1; 14; 0; p
BS  AAGATCGATCAGAG; site_170; 1; 14; 0; p
BS  GCAATCAATCTCAG; site_171; 1; 14; 0; p
BS  AGTCTCAATCAATA; site_172; 1; 14; 0; p
BS  ATAGTCAATCAAAG; site_173; 1; 14; 0; p
BS  TAAATCAATCTGCT; site_174; 1; 14; 0; p
BS  AAGATAAATCAATC; site_175; 1; 14; 0; p
BS  AAAATCAAACAACG; site_176; 1; 14; 0; p
BS  CACATCAATCACTG; site_177; 1; 14; 0; p
BS  AGTATCATTCAACA; site_178; 1; 14; 0; p
BS  TGTATCATTCAATC; site_179; 1; 14; 0; p
BS  TCATTCAATCAGTG; site_180; 1; 14; 0; p
BS  ATGATCGATCAATT; site_181; 1; 14; 0; p
BS  TTGATCGATCATAC; site_182; 1; 14; 0; p
BS  TGCACCAATCAAAT; site_183; 1; 14; 0; p
BS  GTTATCATTCAAAG; site_184; 1; 14; 0; p
BS  TCGATCAATCACAT; site_185; 1; 14; 0; p
BS  GATATCAATCAACA; site_186; 1; 14; 0; p
BS  TCCATCAACCAATC; site_187; 1; 14; 0; p
BS  AGCACCAATCAATG; site_188; 1; 14; 0; p
BS  ATCACCAATCAAGA; site_189; 1; 14; 0; p
BS  TATATCAATAAATG; site_190; 1; 14; 0; p
BS  TAAACCAATCAATA; site_191; 1; 14; 0; p
BS  ATTATCAATAAGTA; site_192; 1; 14; 0; p
BS  CATATCTATCAATA; site_193; 1; 14; 0; p
BS  CTAATCAATCAACT; site_194; 1; 14; 0; p
BS  AGGAACAATCAATC; site_195; 1; 14; 0; p
BS  ACAATCAATCAACA; site_196; 1; 14; 0; p
BS  TATATCAATCAGAA; site_197; 1; 14; 0; p
BS  AAAATCAATCACGG; site_198; 1; 14; 0; p
BS  CTCATCTATCAACT; site_199; 1; 14; 0; p
BS  ACGATCAATCAAGT; site_200; 1; 14; 0; p
BS  TCAATCAATCGTAT; site_201; 1; 14; 0; p
BS  TCATTCAATCAATC; site_202; 1; 14; 0; p
BS  TCTATCATTCAATC; site_203; 1; 14; 0; p
BS  CTAATCTATCATTC; site_204; 1; 14; 0; p
BS  TCGATAAATCAATT; site_205; 1; 14; 0; p
BS  AGAATCAATCTAGT; site_206; 1; 14; 0; p
BS  TCAGTCAATCATAC; site_207; 1; 14; 0; p
BS  AAAATCAGTCAATC; site_208; 1; 14; 0; p
BS  GCTATCAATCACGT; site_209; 1; 14; 0; p
BS  ATCATCAGTCAATC; site_210; 1; 14; 0; p
BS  GAGATCAATCAAGC; site_211; 1; 14; 0; p
BS  ATCATCAGTCAATA; site_212; 1; 14; 0; p
BS  AATATCAATCACGT; site_213; 1; 14; 0; p
BS  TCAATCATTCAACT; site_214; 1; 14; 0; p
BS  TCAATCAATCATTC; site_215; 1; 14; 0; p
BS  CATATCAATCAATC; site_216; 1; 14; 0; p
BS  GTCATCACTCAATT; site_217; 1; 14; 0; p
BS  TCTATCTATCTAGA; site_218; 1; 14; 0; p
BS  CATATCACTCAATT; site_219; 1; 14; 0; p
BS  ATACTCAATCATTA; site_220; 1; 14; 0; p
BS  GCTATCAAACAACT; site_221; 1; 14; 0; p
BS  GAAATCAATCAAAA; site_222; 1; 14; 0; p
BS  TTAATCACTCATTT; site_223; 1; 14; 0; p
BS  CAAATCATTCACCT; site_224; 1; 14; 0; p
BS  TTGATCTATCAGGT; site_225; 1; 14; 0; p
BS  ACTATCAATCAATG; site_226; 1; 14; 0; p
BS  AAAATCAAACAAAA; site_227; 1; 14; 0; p
BS  GGTATCAATCAAAA; site_228; 1; 14; 0; p
BS  TAAATTAATCATAA; site_229; 1; 14; 0; p
BS  TCAACCAATCAAAA; site_230; 1; 14; 0; p
BS  CAAATCAATCATTC; site_231; 1; 14; 0; p
BS  ACAATCAATCAATC; site_232; 1; 14; 0; p
BS  TCAATCAATCACAA; site_233; 1; 14; 0; p
BS  AAGATAAATCAAGA; site_234; 1; 14; 0; p
BS  GTAATCAATCTTAC; site_235; 1; 14; 0; p
BS  TATATCAACCAAAA; site_236; 1; 14; 0; p
BS  ATGATCAATAAAGA; site_237; 1; 14; 0; p
BS  CGGATCAGTCAAGG; site_238; 1; 14; 0; p
BS  ATCATCAATCGATT; site_239; 1; 14; 0; p
BS  AATCTCAATCATAC; site_240; 1; 14; 0; p
BS  GGAATCGATCTAAT; site_241; 1; 14; 0; p
BS  AGAATCATTCATTA; site_242; 1; 14; 0; p
BS  GAAATGAATCAATG; site_243; 1; 14; 0; p
BS  CACATCAATCAAAT; site_244; 1; 14; 0; p
BS  CATGTCAATCAATT; site_245; 1; 14; 0; p
BS  ATATTCAATCATAA; site_246; 1; 14; 0; p
BS  CGAATCAATCCTTC; site_247; 1; 14; 0; p
BS  TTCATCAAACAACG; site_248; 1; 14; 0; p
BS  TTCATCAATCATCT; site_249; 1; 14; 0; p
BS  CTGATCAATAAATC; site_250; 1; 14; 0; p
BS  ATTATCAAACAATC; site_251; 1; 14; 0; p
BS  GATATGAATCAAAA; site_252; 1; 14; 0; p
BS  AACATCAAACAATT; site_253; 1; 14; 0; p
BS  ATAAACAATCAAAT; site_254; 1; 14; 0; p
BS  AAGATCAATCAATA; site_255; 1; 14; 0; p
BS  ACCATAAATCAAAT; site_256; 1; 14; 0; p
BS  ACTATCAATCTTGA; site_257; 1; 14; 0; p
BS  TATTTCAATCATAT; site_258; 1; 14; 0; p
BS  CAGATCAATCATTT; site_259; 1; 14; 0; p
BS  ACTATCAAGCAGCC; site_260; 1; 14; 0; p
BS  TCTATCAACCAGCC; site_261; 1; 14; 0; p
BS  CCCATGAATCAAAA; site_262; 1; 14; 0; p
BS  TGCATCAATGAAAT; site_263; 1; 14; 0; p
BS  CACATCAATTAAGG; site_264; 1; 14; 0; p
BS  GGAATCCATCAAAA; site_265; 1; 14; 0; p
BS  TCTATCACTCAGCG; site_266; 1; 14; 0; p
BS  TCGATCTATCACTC; site_267; 1; 14; 0; p
BS  CGCATCTATCTAGC; site_268; 1; 14; 0; p
BS  TAAATCAATCCACT; site_269; 1; 14; 0; p
BS  TGGTTCAATCAAAT; site_270; 1; 14; 0; p
BS  AGTATCAAACATAT; site_271; 1; 14; 0; p
BS  CTTATCAATGAAAC; site_272; 1; 14; 0; p
BS  AGAAACAATCAAAA; site_273; 1; 14; 0; p
BS  TCGAACAATCAAAC; site_274; 1; 14; 0; p
BS  CAAATCAAACAACT; site_275; 1; 14; 0; p
BS  TCATTCAATCAAGT; site_276; 1; 14; 0; p
BS  ACAATCATTCAATC; site_277; 1; 14; 0; p
BS  GAAATCAATGAATC; site_278; 1; 14; 0; p
BS  CCCATCAAACAACT; site_279; 1; 14; 0; p
BS  TCAATCAATCATAT; site_280; 1; 14; 0; p
BS  TCAATCAATCAATC; site_281; 1; 14; 0; p
BS  TCAATCAATCAATC; site_282; 1; 14; 0; p
BS  ATGATCAATCAATC; site_283; 1; 14; 0; p
BS  TCAATCAATCAAAT; site_284; 1; 14; 0; p
BS  ATGATCAATCAATC; site_285; 1; 14; 0; p
BS  AGTATCAATCACAT; site_286; 1; 14; 0; p
BS  ATTATCAAACAAGT; site_287; 1; 14; 0; p
BS  ACAATCAATCACAA; site_288; 1; 14; 0; p
BS  CATATCAATCAATT; site_289; 1; 14; 0; p
BS  GCTATCGATCAGAC; site_290; 1; 14; 0; p
BS  ACTATCAATTACTG; site_291; 1; 14; 0; p
BS  AAAATCAATCAGAT; site_292; 1; 14; 0; p
BS  TAAATCATTCACCA; site_293; 1; 14; 0; p
BS  GCTATCAATAAGCC; site_294; 1; 14; 0; p
BS  ATCACCAATCAAAC; site_295; 1; 14; 0; p
BS  AACATCAATCACTT; site_296; 1; 14; 0; p
BS  GTGATCATTCAAAC; site_297; 1; 14; 0; p
BS  ATTTTCAATCAAGA; site_298; 1; 14; 0; p
BS  AGTCTCAATCAAAA; site_299; 1; 14; 0; p
BS  ATCATCCATCAATT; site_300; 1; 14; 0; p
BS  CATATCATTCAACA; site_301; 1; 14; 0; p
BS  TATATCAATTAAAG; site_302; 1; 14; 0; p
BS  CCAATCAATCAATT; site_303; 1; 14; 0; p
BS  CAGATCAACCAAGT; site_304; 1; 14; 0; p
BS  ACTTTCAATCAATT; site_305; 1; 14; 0; p
BS  CAAATCAGTCAGTA; site_306; 1; 14; 0; p
BS  CCTATCTATCTATA; site_307; 1; 14; 0; p
BS  AATATCCATCAAAC; site_308; 1; 14; 0; p
BS  GTGATCAATTAATA; site_309; 1; 14; 0; p
BS  AGGATCCATCAAAT; site_310; 1; 14; 0; p
BS  ATAAACAATCAAAC; site_311; 1; 14; 0; p
BS  TACATCAATCGATA; site_312; 1; 14; 0; p
BS  GGTATAAATCAACC; site_313; 1; 14; 0; p
BS  AAAATCAAACAAAC; site_314; 1; 14; 0; p
BS  TAATTCAATCAATT; site_315; 1; 14; 0; p
BS  TTCATCAATAAAGA; site_316; 1; 14; 0; p
BS  TGCGTCAATCAAAT; site_317; 1; 14; 0; p
BS  TAAGTCAATCAAAA; site_318; 1; 14; 0; p
BS  AGAACCAATCAAAA; site_319; 1; 14; 0; p
BS  TTAATTAATCACCT; site_320; 1; 14; 0; p
BS  GAAACCAATCAAAG; site_321; 1; 14; 0; p
BS  TTTCTCAATCAAAT; site_322; 1; 14; 0; p
BS  AAAATAAATCAAAT; site_323; 1; 14; 0; p
BS  CGTATCAAACAAAT; site_324; 1; 14; 0; p
BS  ATACTCAATCAAAG; site_325; 1; 14; 0; p
BS  TTAATCAATCTTAG; site_326; 1; 14; 0; p
BS  ACAATCAATCAAAC; site_327; 1; 14; 0; p
BS  CAAAACAATCAATC; site_328; 1; 14; 0; p
BS  AAAATCAATGAAAG; site_329; 1; 14; 0; p
BS  CATATCAGTCATAA; site_330; 1; 14; 0; p
BS  CTGACCAATCAAAA; site_331; 1; 14; 0; p
BS  TACATCTATCAAGT; site_332; 1; 14; 0; p
BS  ATGATAAATCAATT; site_333; 1; 14; 0; p
BS  AAAATCAATTAATT; site_334; 1; 14; 0; p
BS  GCTATCAATCACAC; site_335; 1; 14; 0; p
BS  ATGATCAAACAAAT; site_336; 1; 14; 0; p
BS  AAACTCAATCAGTT; site_337; 1; 14; 0; p
BS  TTAATTAATCATAA; site_338; 1; 14; 0; p
BS  CGAATCAATCACAG; site_339; 1; 14; 0; p
BS  CCTATCAATCAAGC; site_340; 1; 14; 0; p
BS  TCTATGAATCAAAA; site_341; 1; 14; 0; p
BS  TCAATCAACCAAAC; site_342; 1; 14; 0; p
BS  GGGATCAATCAACC; site_343; 1; 14; 0; p
BS  GTACTCAATCACTC; site_344; 1; 14; 0; p
BS  TCAATCAATCACAT; site_345; 1; 14; 0; p
BS  TTAGTCAATCAATC; site_346; 1; 14; 0; p
BS  CTTATCAATCATGT; site_347; 1; 14; 0; p
BS  AATATCAATCAATT; site_348; 1; 14; 0; p
BS  AGGAACAATCAAAG; site_349; 1; 14; 0; p
BS  AAAATCAATGAAAC; site_350; 1; 14; 0; p
BS  AATATCAATAAATA; site_351; 1; 14; 0; p
BS  TGTATCAATCTAAA; site_352; 1; 14; 0; p
BS  TACAGCAATCAAAT; site_353; 1; 14; 0; p
BS  CAAATCAATCCATC; site_354; 1; 14; 0; p
BS  CAGATCAATAAATG; site_355; 1; 14; 0; p
BS  AAAAACAATCAAAT; site_356; 1; 14; 0; p
BS  GATATCAACCAAAG; site_357; 1; 14; 0; p
BS  TGTATCTATCTATA; site_358; 1; 14; 0; p
BS  CATTTCAATCAAAT; site_359; 1; 14; 0; p
BS  AAAATCAATGAAAT; site_360; 1; 14; 0; p
BS  ACGATCATTCAAAA; site_361; 1; 14; 0; p
BS  CGTATCAATCTATC; site_362; 1; 14; 0; p
BS  ATAATCATTCAATT; site_363; 1; 14; 0; p
BS  CAAATCAACCAATT; site_364; 1; 14; 0; p
BS  ATTATCAATCTGAA; site_365; 1; 14; 0; p
BS  TCAACCAATCAAAA; site_366; 1; 14; 0; p
BS  AATAACAATCATTC; site_367; 1; 14; 0; p
BS  GTAATCACTCATCA; site_368; 1; 14; 0; p
BS  AACACCAATCAACT; site_369; 1; 14; 0; p
BS  GTTATCTATCAAAC; site_370; 1; 14; 0; p
BS  TCCATAAATCAATT; site_371; 1; 14; 0; p
BS  AAAATCAATAAAAG; site_372; 1; 14; 0; p
BS  TCAATCAACCAATG; site_373; 1; 14; 0; p
BS  TCAATCAATCAACC; site_374; 1; 14; 0; p
BS  CTTTTCAATCAATC; site_375; 1; 14; 0; p
BS  GTTATCAATCGTAT; site_376; 1; 14; 0; p
BS  TCAATCTATCAAAT; site_377; 1; 14; 0; p
BS  TACATCAATTAATT; site_378; 1; 14; 0; p
BS  AGGAGCAATCATAA; site_379; 1; 14; 0; p
BS  AAAATCAATCCATC; site_380; 1; 14; 0; p
BS  TTTGTCAATCAATC; site_381; 1; 14; 0; p
BS  TCAATCAATCTATA; site_382; 1; 14; 0; p
BS  TATATCAAACAATA; site_383; 1; 14; 0; p
BS  TATATCAATCTGTT; site_384; 1; 14; 0; p
BS  ACAATCAATCTAGT; site_385; 1; 14; 0; p
BS  AGAATCAATCACTA; site_386; 1; 14; 0; p
BS  TGTATCAATCAAAA; site_387; 1; 14; 0; p
BS  GACATCCATCAAGT; site_388; 1; 14; 0; p
BS  AACATCAATCATTG; site_389; 1; 14; 0; p
BS  GATATGAATCAATT; site_390; 1; 14; 0; p
BS  AATATCAATCCAAA; site_391; 1; 14; 0; p
BS  AATCTCAATCAAAT; site_392; 1; 14; 0; p
BS  AGAATCAACCAATC; site_393; 1; 14; 0; p
BS  TACTTCAATCAAAT; site_394; 1; 14; 0; p
BS  TCGATCGATCAAAT; site_395; 1; 14; 0; p
BS  TCACTCAATCAAAT; site_396; 1; 14; 0; p
BS  TCTATCAAGCACTT; site_397; 1; 14; 0; p
BS  TCAATCAATAAAGA; site_398; 1; 14; 0; p
BS  AGTTTCAATCAATA; site_399; 1; 14; 0; p
BS  AATATCAATAAAAT; site_400; 1; 14; 0; p
BS  GGAATTAATCAAGA; site_401; 1; 14; 0; p
BS  ACAATAAATCAAAA; site_402; 1; 14; 0; p
BS  CGAATCAATCAATT; site_403; 1; 14; 0; p
BS  TATTTCAATCAACA; site_404; 1; 14; 0; p
BS  GAAACCAATCAAAG; site_405; 1; 14; 0; p
BS  ACTATCAATCTTTA; site_406; 1; 14; 0; p
BS  CGTATCAAACATAC; site_407; 1; 14; 0; p
BS  TCAATCAATCATAT; site_408; 1; 14; 0; p
BS  TCTATCAATCAATC; site_409; 1; 14; 0; p
BS  CAAATCAATCAATG; site_410; 1; 14; 0; p
BS  TCAATCAGTCAAAT; site_411; 1; 14; 0; p
BS  ATCATCAAACAAGT; site_412; 1; 14; 0; p
BS  TAAATCAATCATGT; site_413; 1; 14; 0; p
BS  TTAGTCAATCAATA; site_414; 1; 14; 0; p
BS  TTTCTCAATCAACA; site_415; 1; 14; 0; p
BS  AAAATCATTCAACC; site_416; 1; 14; 0; p
BS  CTAATCAATAAACA; site_417; 1; 14; 0; p
BS  CACACCAATCAACA; site_418; 1; 14; 0; p
BS  TCTATCAATGAATA; site_419; 1; 14; 0; p
BS  GGTATCAGTCAGTT; site_420; 1; 14; 0; p
BS  CACAACAATCAATG; site_421; 1; 14; 0; p
BS  ATCTTCAATCAATC; site_422; 1; 14; 0; p
BS  TAAATTAATCAAGT; site_423; 1; 14; 0; p
BS  TAGATCAATCTGAA; site_424; 1; 14; 0; p
BS  ATCATCCATCAAAT; site_425; 1; 14; 0; p
BS  GCCATCATTCAACT; site_426; 1; 14; 0; p
BS  TTCATCAATAAATG; site_427; 1; 14; 0; p
BS  CCAATGAATCAAAT; site_428; 1; 14; 0; p
BS  TCTATCAATAAAAA; site_429; 1; 14; 0; p
BS  ACGTTCAATCAACG; site_430; 1; 14; 0; p
BS  ACTATAAATCAAAT; site_431; 1; 14; 0; p
BS  TGAATCAATCATAT; site_432; 1; 14; 0; p
BS  GTTATCATTCATTT; site_433; 1; 14; 0; p
BS  ATTATCATTCAAAT; site_434; 1; 14; 0; p
BS  TAGATCAATCTTCA; site_435; 1; 14; 0; p
BS  AACATCAATCAAAC; site_436; 1; 14; 0; p
BS  CAAATCCATCAATT; site_437; 1; 14; 0; p
BS  CATCTCAATCAATG; site_438; 1; 14; 0; p
BS  GACATCAGTCAATG; site_439; 1; 14; 0; p
BS  TTAATCAATCGTTG; site_440; 1; 14; 0; p
BS  CTATTCAATCTAGT; site_441; 1; 14; 0; p
BS  ATAACCAATCAAAA; site_442; 1; 14; 0; p
BS  CTTATCTATCATAA; site_443; 1; 14; 0; p
BS  TTCATCTATCAAAT; site_444; 1; 14; 0; p
BS  ATAATCAAACAGTT; site_445; 1; 14; 0; p
BS  CTAATTAATCAATT; site_446; 1; 14; 0; p
BS  TTAATCAATTAACA; site_447; 1; 14; 0; p
BS  CCCATCAATCACAT; site_448; 1; 14; 0; p
BS  TCTATCAATCATTT; site_449; 1; 14; 0; p
BS  AATATCAACCAATA; site_450; 1; 14; 0; p
BS  CAAATCAGTCAATC; site_451; 1; 14; 0; p
BS  TAATTCAATCATCA; site_452; 1; 14; 0; p
BS  CAAATCAATCATTC; site_453; 1; 14; 0; p
BS  AAGATCAATCAAAA; site_454; 1; 14; 0; p
BS  AAGATCGATCAAAG; site_455; 1; 14; 0; p
BS  CGGATTAATCATTA; site_456; 1; 14; 0; p
BS  GGTACCAATCACGC; site_457; 1; 14; 0; p
BS  TGCACCAATCAAAA; site_458; 1; 14; 0; p
BS  ACTATCAATCAATC; site_459; 1; 14; 0; p
BS  TCAATCAATCAATG; site_460; 1; 14; 0; p
BS  TCAATCAATCAAAT; site_461; 1; 14; 0; p
BS  TGAGTCAATCAATC; site_462; 1; 14; 0; p
BS  AATATCAACCAGTA; site_463; 1; 14; 0; p
BS  GATATTAATCAAAA; site_464; 1; 14; 0; p
BS  TTCACCAATCAAAT; site_465; 1; 14; 0; p
BS  CGAACCAATCAAAC; site_466; 1; 14; 0; p
BS  CAAATCAATCATGA; site_467; 1; 14; 0; p
BS  CGTCTCAATCAAAT; site_468; 1; 14; 0; p
BS  TGAATCATTCAACA; site_469; 1; 14; 0; p
BS  CACTTCAATCAATC; site_470; 1; 14; 0; p
BS  TCCATCAATCAATT; site_471; 1; 14; 0; p
BS  TCTATCAACCAAAG; site_472; 1; 14; 0; p
BS  ATAATCAGTCAAGG; site_473; 1; 14; 0; p
BS  TGTATCTATCAGAA; site_474; 1; 14; 0; p
BS  CTTATCAATCAGTT; site_475; 1; 14; 0; p
BS  CAGATCAATAATGC; site_476; 1; 14; 0; p
BS  AAAATCAATCATAA; site_477; 1; 14; 0; p
BS  GATTTCAATCAACA; site_478; 1; 14; 0; p
BS  AGTATAAATCAATG; site_479; 1; 14; 0; p
BS  CAAATCAATCAATT; site_480; 1; 14; 0; p
BS  CGAATCAATGAAGA; site_481; 1; 14; 0; p
BS  AACATCAATCCAAT; site_482; 1; 14; 0; p
BS  CCCATCAATAAACA; site_483; 1; 14; 0; p
BS  TCCATCAATCTAAT; site_484; 1; 14; 0; p
BS  AAAATCCATCAATC; site_485; 1; 14; 0; p
BS  ACTATCAAACAAAG; site_486; 1; 14; 0; p
BS  CTAATCCATCAATT; site_487; 1; 14; 0; p
BS  CACATCAATCACGC; site_488; 1; 14; 0; p
BS  GAAACCAATCAAAG; site_489; 1; 14; 0; p
BS  TTCATCTATCAAAC; site_490; 1; 14; 0; p
BS  TCTATCAAACAAAT; site_491; 1; 14; 0; p
BS  TTTATCAATAAAAA; site_492; 1; 14; 0; p
BS  TTGATCAATAAAAG; site_493; 1; 14; 0; p
BS  ATGATCGATCACAT; site_494; 1; 14; 0; p
BS  GTGATCGATCATGT; site_495; 1; 14; 0; p
BS  TCCATCGATCAAGT; site_496; 1; 14; 0; p
BS  TCTATCCATCAACT; site_497; 1; 14; 0; p
BS  TACATCAATCTTAA; site_498; 1; 14; 0; p
BS  AATATCACTCAAAG; site_499; 1; 14; 0; p
BS  TAGATCAATCATTT; site_500; 1; 14; 0; p
BS  CGACTCAATCAGAA; site_501; 1; 14; 0; p
BS  ACCATTAATCAAAT; site_502; 1; 14; 0; p
BS  GCTATCCATCAAGT; site_503; 1; 14; 0; p
BS  TATATCAAACAAGT; site_504; 1; 14; 0; p
BS  GTAATTAATCAAAC; site_505; 1; 14; 0; p
BS  ACCACCAATCAAAG; site_506; 1; 14; 0; p
BS  TTTATCAATCTAGC; site_507; 1; 14; 0; p
BS  CACATCAATCAAAT; site_508; 1; 14; 0; p
BS  AAAGTCAATCAATG; site_509; 1; 14; 0; p
BS  AACATCGATCATAA; site_510; 1; 14; 0; p
BS  TTCATAAATCAACA; site_511; 1; 14; 0; p
BS  GATATCAGTCAACT; site_512; 1; 14; 0; p
BS  CTCATCAATCAAAT; site_513; 1; 14; 0; p
BS  CCAATCTATCAACT; site_514; 1; 14; 0; p
BS  GGTATCTATCTAGT; site_515; 1; 14; 0; p
BS  ACGATCAATCTAAG; site_516; 1; 14; 0; p
BS  CATATCAATAAATC; site_517; 1; 14; 0; p
BS  TAAATCAATCATCT; site_518; 1; 14; 0; p
BS  CAAATAAATCAATC; site_519; 1; 14; 0; p
BS  TGAATCAATCAACA; site_520; 1; 14; 0; p
BS  CTCATCAATCATTG; site_521; 1; 14; 0; p
BS  TTAATCAATCACTT; site_522; 1; 14; 0; p
BS  GAAATCGATCACAT; site_523; 1; 14; 0; p
BS  CAGATCAATCTCAG; site_524; 1; 14; 0; p
BS  TGCATCAATCAATC; site_525; 1; 14; 0; p
BS  TCAATCAATCAAAT; site_526; 1; 14; 0; p
BS  CTAATCAATCAACG; site_527; 1; 14; 0; p
BS  ATAATCATTCAGGG; site_528; 1; 14; 0; p
BS  ACAATTAATCAAAG; site_529; 1; 14; 0; p
BS  TTGATTAATCAATT; site_530; 1; 14; 0; p
BS  TTGATTAATCAATC; site_531; 1; 14; 0; p
BS  TTAATCAATCTAGT; site_532; 1; 14; 0; p
CC  program: transfac
CC  matrix.nb: 12
CC  accession: positions_7nt_m3
CC  AC: positions_7nt_m3
CC  id: positions_7nt_m3
CC  name: positions_7nt_m3positions_7nt_m3
CC  version: 
CC  name: positions_7nt_m3positions_7nt_m3
CC  description: wmwATCAATCAAwh
CC  statistical_basis: 533 sequences
CC  transfac_consensus: 
CC  matrix.nb: 12
CC  sites: 533
CC  bg_markov_order: 3
CC  consensus.strict: ccaaTCaaTCaaac
CC  consensus.strict.rc: GTTTGATTGATTGG
CC  consensus.IUPAC: ycmaTCaaTCaawy
CC  consensus.IUPAC.rc: RWTTGATTGATKGR
CC  consensus.regexp: [ct]c[ac]aTCaaTCaa[at][ct]
CC  consensus.regexp.rc: [AG][AT]TTGATTGAT[GT]G[AG]
XX
//
AC  local_words_6nt_m3
XX
ID  local_words_6nt_m3local_words_6nt_m3
XX
DE  wdatTGATTGAcATGww
P0           a         c         g         t
1           48        22        38        65
2           58        26        45        44
3          115        12        15        31
4           28        14        24       107
5           19         3         6       145
6           10         1       145        17
7          155         2         5        11
8           10         5         7       151
9            9         4         9       151
10           8         6       151         8
11         148         9         8         8
12          26       103        15        29
13         144         6         9        14
14          15         6         9       143
15          16        12       123        22
16          56        30        29        58
17          61        38        26        48
XX
BA  173 sequences
XX
BS  GGTTTGATTGACACATC; site_0; 1; 17; 0; p
BS  GAATTGATAGACGTGAA; site_1; 1; 17; 0; p
BS  TCTTTGATTGACATGTT; site_2; 1; 17; 0; p
BS  ACTACGATTGAAATGCT; site_3; 1; 17; 0; p
BS  TAAGTGTTAGACATGAA; site_4; 1; 17; 0; p
BS  TAAAAGATTGACATGGA; site_5; 1; 17; 0; p
BS  GGATTGATTGAAATCTT; site_6; 1; 17; 0; p
BS  GTATTGTTTGCCTTGCC; site_7; 1; 17; 0; p
BS  GAATTGATAGACATAGA; site_8; 1; 17; 0; p
BS  ACTTTGATTGACATTTC; site_9; 1; 17; 0; p
BS  TAAATGATTTTCATGTG; site_10; 1; 17; 0; p
BS  GATTTGATTGAAAAGAC; site_11; 1; 17; 0; p
BS  TTTTAGATTCACATGTC; site_12; 1; 17; 0; p
BS  AGAGTGATTGATATGAT; site_13; 1; 17; 0; p
BS  TCGTTGATGGACAGGTT; site_14; 1; 17; 0; p
BS  GAATTGATTGACATGAG; site_15; 1; 17; 0; p
BS  TCAATTATTCACATGCG; site_16; 1; 17; 0; p
BS  TGTCTGATTGATATGTT; site_17; 1; 17; 0; p
BS  TGATTGATTGCAATGGC; site_18; 1; 17; 0; p
BS  AATATGAATGACATGCA; site_19; 1; 17; 0; p
BS  GACTAGATTGACATTAA; site_20; 1; 17; 0; p
BS  TAAGTTGTTGACATGTT; site_21; 1; 17; 0; p
BS  TGATTTTTTGACATGGT; site_22; 1; 17; 0; p
BS  TGATTGATTGATAAGCT; site_23; 1; 17; 0; p
BS  AAATTTCTTGACATGAT; site_24; 1; 17; 0; p
BS  TATTTGATTGATATCGA; site_25; 1; 17; 0; p
BS  GTACTAATTGAAATGGA; site_26; 1; 17; 0; p
BS  AGATTGATTGCCAGGAT; site_27; 1; 17; 0; p
BS  AGATTGATTGAAATGAA; site_28; 1; 17; 0; p
BS  GTATGAATTGACTTGTA; site_29; 1; 17; 0; p
BS  TATTTGATTAAGATGAA; site_30; 1; 17; 0; p
BS  CTTTATATTGACATGAT; site_31; 1; 17; 0; p
BS  GTGTTGATTGAGATTGA; site_32; 1; 17; 0; p
BS  CTATTGATTGATAGACT; site_33; 1; 17; 0; p
BS  AATTGGATTGAAATGAA; site_34; 1; 17; 0; p
BS  CGTTAGATTGGCATTAC; site_35; 1; 17; 0; p
BS  GGTTTAAATGACATGAC; site_36; 1; 17; 0; p
BS  ATATTGATTGACAAATT; site_37; 1; 17; 0; p
BS  CTAGAGATTGACACGTG; site_38; 1; 17; 0; p
BS  GAATTGATTGCGATCAA; site_39; 1; 17; 0; p
BS  TGAGTAATTGATATGTA; site_40; 1; 17; 0; p
BS  GCATTGATGGACCTATG; site_41; 1; 17; 0; p
BS  GCATGGATTGACATGAC; site_42; 1; 17; 0; p
BS  ATACTGATTGACAGCTA; site_43; 1; 17; 0; p
BS  GGATTGATTGATTTGTC; site_44; 1; 17; 0; p
BS  GGATGGATTGGCATCGG; site_45; 1; 17; 0; p
BS  ATCTTGATTGAGATTCT; site_46; 1; 17; 0; p
BS  TCTTTGATTGGCATTTT; site_47; 1; 17; 0; p
BS  CTGTTGATGGACCTGAC; site_48; 1; 17; 0; p
BS  CAAATGATTGAAATCGA; site_49; 1; 17; 0; p
BS  TCAGTGATTGATGTGCA; site_50; 1; 17; 0; p
BS  TGGTTGAAAGACATGAG; site_51; 1; 17; 0; p
BS  TAGTTGTTTGAAATGTA; site_52; 1; 17; 0; p
BS  ATGTTGATTGATATCAA; site_53; 1; 17; 0; p
BS  GTAGTGAGTGACATGCG; site_54; 1; 17; 0; p
BS  ATACTTATGGACATGGT; site_55; 1; 17; 0; p
BS  ATATTGATAGATATGAC; site_56; 1; 17; 0; p
BS  GTATTGAATGAAATTAA; site_57; 1; 17; 0; p
BS  TGATTGATTGATATGTG; site_58; 1; 17; 0; p
BS  TAATTGAGTGATATGTA; site_59; 1; 17; 0; p
BS  TACTTGATTTAGATGCA; site_60; 1; 17; 0; p
BS  GAAATGACTGACATTTT; site_61; 1; 17; 0; p
BS  TAAATGATAGAAATGGC; site_62; 1; 17; 0; p
BS  TGATTGGTTGACATAAA; site_63; 1; 17; 0; p
BS  CGATTGACTGACAAATA; site_64; 1; 17; 0; p
BS  CGAATGATTGATTTGAC; site_65; 1; 17; 0; p
BS  TAAATGATTTAAATGTA; site_66; 1; 17; 0; p
BS  GACTTGATTTAAATGGC; site_67; 1; 17; 0; p
BS  TGACTAATCGACATGGA; site_68; 1; 17; 0; p
BS  GATTTGATTGATGTGCG; site_69; 1; 17; 0; p
BS  GCAGCGATTGACATCTC; site_70; 1; 17; 0; p
BS  GAATTGATTGACATGTG; site_71; 1; 17; 0; p
BS  ACATTTATTTACATGTA; site_72; 1; 17; 0; p
BS  TGAATTATTGACGTGCC; site_73; 1; 17; 0; p
BS  CTAGTGTTTGACATTTT; site_74; 1; 17; 0; p
BS  TTAGGGATTAACATGCA; site_75; 1; 17; 0; p
BS  AAAATGATTGATCTGCC; site_76; 1; 17; 0; p
BS  CTATTGACTGACAATTA; site_77; 1; 17; 0; p
BS  AAATAGTTTAACATGAT; site_78; 1; 17; 0; p
BS  ATATTGATTGGCAACAT; site_79; 1; 17; 0; p
BS  ATGATGATTGAGATGCT; site_80; 1; 17; 0; p
BS  TATTTGACTGGCATGCA; site_81; 1; 17; 0; p
BS  TGAATGATTGTAATGAA; site_82; 1; 17; 0; p
BS  AAATTGATTGATATGGC; site_83; 1; 17; 0; p
BS  CTAGTTATTGACCTGCA; site_84; 1; 17; 0; p
BS  TGTTTTATTGACTTGTG; site_85; 1; 17; 0; p
BS  ATGTTGAATGATATGTA; site_86; 1; 17; 0; p
BS  GGCCTGATTGACAAGAG; site_87; 1; 17; 0; p
BS  TCAGTAGTTGACATGAC; site_88; 1; 17; 0; p
BS  GCAATTATTGAAATGAT; site_89; 1; 17; 0; p
BS  TAATTGATTGAATTAGA; site_90; 1; 17; 0; p
BS  GACAAGATTGACATGCG; site_91; 1; 17; 0; p
BS  CAACTTATTAACATGAC; site_92; 1; 17; 0; p
BS  TTTTTGATTGACTTAAT; site_93; 1; 17; 0; p
BS  ACATTGAACGACAAGCA; site_94; 1; 17; 0; p
BS  GCAGTGAGTGAGATGGA; site_95; 1; 17; 0; p
BS  TTTGTGATTGACATCTA; site_96; 1; 17; 0; p
BS  AGCTTGATTGATAGGGA; site_97; 1; 17; 0; p
BS  AAATTGATTGATATTTT; site_98; 1; 17; 0; p
BS  GAGTGGATTGACAAGAC; site_99; 1; 17; 0; p
BS  TTATAGAATGACAAGTG; site_100; 1; 17; 0; p
BS  TATTTGATTGAAATGGA; site_101; 1; 17; 0; p
BS  TAATTGATTATCATTAA; site_102; 1; 17; 0; p
BS  AGATAGATTGATACGTA; site_103; 1; 17; 0; p
BS  TAAGTGATTTACATAAT; site_104; 1; 17; 0; p
BS  AATTAAATTGACATGCT; site_105; 1; 17; 0; p
BS  AGATAGAGTGACAGGGA; site_106; 1; 17; 0; p
BS  AGATAGATGGAAATGCA; site_107; 1; 17; 0; p
BS  AGATTAATTGACTAGTC; site_108; 1; 17; 0; p
BS  GAATTGAATGTCATATC; site_109; 1; 17; 0; p
BS  TGATTGATTGAAAAGAC; site_110; 1; 17; 0; p
BS  TTTATGATTGCCGTGTA; site_111; 1; 17; 0; p
BS  AGATTGATTGACAAATC; site_112; 1; 17; 0; p
BS  TTATTGAGTGACACGCC; site_113; 1; 17; 0; p
BS  CCAATGATTGAAATGTG; site_114; 1; 17; 0; p
BS  TGCCTGATTGCAATGTT; site_115; 1; 17; 0; p
BS  TATTTGATTGAGATTTG; site_116; 1; 17; 0; p
BS  ACAGTGATTGTCATTTT; site_117; 1; 17; 0; p
BS  TATTTGATAGACATGAT; site_118; 1; 17; 0; p
BS  TTGATAATTGACATGAG; site_119; 1; 17; 0; p
BS  ATCATGATTGTCATGAC; site_120; 1; 17; 0; p
BS  TCAATGATTGTCATTGT; site_121; 1; 17; 0; p
BS  TTGTTGATTGAAATAAT; site_122; 1; 17; 0; p
BS  ACATTGATTGATTTGGT; site_123; 1; 17; 0; p
BS  TGACTGATTGAGACGTC; site_124; 1; 17; 0; p
BS  CAACTGATTGACATTAT; site_125; 1; 17; 0; p
BS  TAATTGTTTGACAAGAA; site_126; 1; 17; 0; p
BS  CGTTAGACTGACCTGAC; site_127; 1; 17; 0; p
BS  TCGTAAATTGACATGTA; site_128; 1; 17; 0; p
BS  GTATTGATTGCAATTAT; site_129; 1; 17; 0; p
BS  GCAGTGATGGACATAGT; site_130; 1; 17; 0; p
BS  AATATGATTGGCATTGC; site_131; 1; 17; 0; p
BS  CCATTGATTGAGATGGG; site_132; 1; 17; 0; p
BS  TGAATGGTTGACCTGAA; site_133; 1; 17; 0; p
BS  TTAGTGAGTGACGTGAG; site_134; 1; 17; 0; p
BS  TGAATGATTGATTTGTG; site_135; 1; 17; 0; p
BS  TTCTTCATTTACATGTA; site_136; 1; 17; 0; p
BS  ATACTGATAGACAGGCG; site_137; 1; 17; 0; p
BS  GACTTGATTCACATTAC; site_138; 1; 17; 0; p
BS  ATAGTGTTTGATATGAC; site_139; 1; 17; 0; p
BS  GCATTGATTGCGTTGAG; site_140; 1; 17; 0; p
BS  TAATTGATTAGCATATT; site_141; 1; 17; 0; p
BS  AAATTGATTAACATTTT; site_142; 1; 17; 0; p
BS  GATTTGATTGAGACGTG; site_143; 1; 17; 0; p
BS  CGAATGTTTGACAGGCA; site_144; 1; 17; 0; p
BS  TGAATGATTCACTTGTC; site_145; 1; 17; 0; p
BS  AGATTGATTGAAGTGAC; site_146; 1; 17; 0; p
BS  TGATTGATGGAAATGCA; site_147; 1; 17; 0; p
BS  TACGTGATTCACATGGT; site_148; 1; 17; 0; p
BS  AAACTGATTGATAAGAA; site_149; 1; 17; 0; p
BS  GTTTTGATGGCCATGTT; site_150; 1; 17; 0; p
BS  TGATAGTTTGATATGTA; site_151; 1; 17; 0; p
BS  TCGCTGATAGACATGTT; site_152; 1; 17; 0; p
BS  ATGTTGATTGAAATCTA; site_153; 1; 17; 0; p
BS  GAATTGATTGATTTGTT; site_154; 1; 17; 0; p
BS  TTTTTTAATGACATGGT; site_155; 1; 17; 0; p
BS  TCAGTGATTGAGATCAA; site_156; 1; 17; 0; p
BS  CGAGTTATTGATATGCA; site_157; 1; 17; 0; p
BS  CTATTGATCTGCATGTT; site_158; 1; 17; 0; p
BS  AAATTTATTAACATGCA; site_159; 1; 17; 0; p
BS  AAATTGATTGTCATAGT; site_160; 1; 17; 0; p
BS  CTATTGATGGACATTAA; site_161; 1; 17; 0; p
BS  AAATCGATTCACAGGAA; site_162; 1; 17; 0; p
BS  AGAATGGTTGAGATGCT; site_163; 1; 17; 0; p
BS  AAAATGCGTGACATGGA; site_164; 1; 17; 0; p
BS  TTACTGTTTGACGTGTC; site_165; 1; 17; 0; p
BS  AGATTGAATGAGATGGG; site_166; 1; 17; 0; p
BS  CAAGAGATCGACATGAC; site_167; 1; 17; 0; p
BS  AATTTGATTGATGTGTG; site_168; 1; 17; 0; p
BS  TCATTGATTGACTTTCT; site_169; 1; 17; 0; p
BS  GAATATATTGACATGCT; site_170; 1; 17; 0; p
BS  ATGGAGATTGACATGAA; site_171; 1; 17; 0; p
BS  CGATTTATTGATATGAC; site_172; 1; 17; 0; p
CC  program: transfac
CC  matrix.nb: 3
CC  accession: local_words_6nt_m3
CC  AC: local_words_6nt_m3
CC  id: local_words_6nt_m3
CC  name: local_words_6nt_m3local_words_6nt_m3
CC  version: 
CC  name: local_words_6nt_m3local_words_6nt_m3
CC  description: wdatTGATTGAcATGww
CC  statistical_basis: 173 sequences
CC  transfac_consensus: 
CC  matrix.nb: 3
CC  sites: 173
CC  bg_markov_order: 3
CC  consensus.strict: ggattGattGaCatGcc
CC  consensus.strict.rc: GGCATGTCAATCAATCC
CC  consensus.IUPAC: krattGattGaCatGym
CC  consensus.IUPAC.rc: KRCATGTCAATCAATYM
CC  consensus.regexp: [gt][ag]attGattGaCatG[ct][ac]
CC  consensus.regexp.rc: [GT][AG]CATGTCAATCAAT[CT][AC]
XX
//
AC  oligos_7nt_test_vs_ctrl_m3
XX
ID  oligos_7nt_test_vs_ctrl_m3oligos_7nt_test_vs_ctrl_m3
XX
DE  wmaATCAATCAAwy
P0           a         c         g         t
1           76        69        33       101
2           81        85        44        69
3          168        36        20        55
4          239         8         9        23
5            9        13         2       255
6            8       255         3        13
7          248         8         7        16
8          244         4         9        22
9            8        10         2       259
10           7       256         5        11
11         239         7        14        19
12         208        25        14        32
13         110        35        31       103
14          50        76        41       112
XX
BA  279 sequences
XX
BS  CAATTCAATCATAT; site_0; 1; 14; 0; p
BS  AGGATCAACCAAAG; site_1; 1; 14; 0; p
BS  TCAATCAATCGATG; site_2; 1; 14; 0; p
BS  CCCATCAATCAATC; site_3; 1; 14; 0; p
BS  AGAATCCATCAAAC; site_4; 1; 14; 0; p
BS  TCTATCAATCAAAG; site_5; 1; 14; 0; p
BS  TCTATCAATCAGAC; site_6; 1; 14; 0; p
BS  ATTATCAAACAAAG; site_7; 1; 14; 0; p
BS  CTTATCAATGAACA; site_8; 1; 14; 0; p
BS  AGTATCAATCATTT; site_9; 1; 14; 0; p
BS  TCAATCATTCATCT; site_10; 1; 14; 0; p
BS  TACATCAATCATTC; site_11; 1; 14; 0; p
BS  TGCATCAATCACAA; site_12; 1; 14; 0; p
BS  CCAATCCATCAAAC; site_13; 1; 14; 0; p
BS  GATTTCAATCAATC; site_14; 1; 14; 0; p
BS  CAAATCTATCATAG; site_15; 1; 14; 0; p
BS  CAAATCTATCATAG; site_16; 1; 14; 0; p
BS  AAAATCAATCAATC; site_17; 1; 14; 0; p
BS  TCAATCAATCAATC; site_18; 1; 14; 0; p
BS  TCAATCAATCAATC; site_19; 1; 14; 0; p
BS  TCAATCAATCACAG; site_20; 1; 14; 0; p
BS  CAATTCAATCCATT; site_21; 1; 14; 0; p
BS  TGGATCAATCAAAT; site_22; 1; 14; 0; p
BS  CAAATCAATCATCC; site_23; 1; 14; 0; p
BS  TGTATTAATCAAGA; site_24; 1; 14; 0; p
BS  CGCATCAATCACAC; site_25; 1; 14; 0; p
BS  TGAATAAATCGAAT; site_26; 1; 14; 0; p
BS  AAAAACAATCAAAT; site_27; 1; 14; 0; p
BS  CGAATCAATCGCTT; site_28; 1; 14; 0; p
BS  CTAATTAATCATCC; site_29; 1; 14; 0; p
BS  CTAATCAATCAACC; site_30; 1; 14; 0; p
BS  GTAATCAATCAACA; site_31; 1; 14; 0; p
BS  GTAGTCATTCAATA; site_32; 1; 14; 0; p
BS  ATACTCTATCAATC; site_33; 1; 14; 0; p
BS  TCTATCAATCAATC; site_34; 1; 14; 0; p
BS  TCAATCAATCACAA; site_35; 1; 14; 0; p
BS  GTAAACAATCAATA; site_36; 1; 14; 0; p
BS  GCAATCAATCAATT; site_37; 1; 14; 0; p
BS  AACATCAATCAGTT; site_38; 1; 14; 0; p
BS  GGAATCATTCACAT; site_39; 1; 14; 0; p
BS  TTTATCAATCCAAC; site_40; 1; 14; 0; p
BS  TAAATCATTCATAT; site_41; 1; 14; 0; p
BS  GCTTTCAATCAACC; site_42; 1; 14; 0; p
BS  TCAATCAACCTATA; site_43; 1; 14; 0; p
BS  CGCATCAAGCAATT; site_44; 1; 14; 0; p
BS  TTAGTCAATCTAGG; site_45; 1; 14; 0; p
BS  TAAATCAATTAGTT; site_46; 1; 14; 0; p
BS  CTGATAAATCAATT; site_47; 1; 14; 0; p
BS  TCTATCAATCACAA; site_48; 1; 14; 0; p
BS  CTGATCTATCAATC; site_49; 1; 14; 0; p
BS  ATTACCAATCAAGT; site_50; 1; 14; 0; p
BS  CAAATCAATCTATT; site_51; 1; 14; 0; p
BS  GGAATCAATAATCG; site_52; 1; 14; 0; p
BS  TTCATCAATCAATC; site_53; 1; 14; 0; p
BS  TCAATCAATCATAA; site_54; 1; 14; 0; p
BS  TTATTCAATTAAAC; site_55; 1; 14; 0; p
BS  GTATTCTATCAATT; site_56; 1; 14; 0; p
BS  GCAATCAATCTCAT; site_57; 1; 14; 0; p
BS  CTAATCAATTAGGG; site_58; 1; 14; 0; p
BS  CATTTCAATCAATC; site_59; 1; 14; 0; p
BS  CCCATCAATCGAAT; site_60; 1; 14; 0; p
BS  GCTTTCAATCAATC; site_61; 1; 14; 0; p
BS  TCAATCAATCATAT; site_62; 1; 14; 0; p
BS  TAAATAATTCAATA; site_63; 1; 14; 0; p
BS  TAATTCAATAAATT; site_64; 1; 14; 0; p
BS  GCTATCAATCATGT; site_65; 1; 14; 0; p
BS  AATCTCAATCAACA; site_66; 1; 14; 0; p
BS  TCTATCAATCAATA; site_67; 1; 14; 0; p
BS  ATAGTCTATCAATC; site_68; 1; 14; 0; p
BS  GCAATAAATCAAGA; site_69; 1; 14; 0; p
BS  ATAATCAGTCATAT; site_70; 1; 14; 0; p
BS  TTATTCGATCAAAT; site_71; 1; 14; 0; p
BS  TTAACCAATCAAAT; site_72; 1; 14; 0; p
BS  TTAACCAATCAAAA; site_73; 1; 14; 0; p
BS  TCAATCAATCACAC; site_74; 1; 14; 0; p
BS  TCAATCAATCAATC; site_75; 1; 14; 0; p
BS  ACGGTCAATCAATC; site_76; 1; 14; 0; p
BS  AGTATCAATCTACT; site_77; 1; 14; 0; p
BS  AAATTCAATCTAAT; site_78; 1; 14; 0; p
BS  GCAGTCATTCAAAT; site_79; 1; 14; 0; p
BS  TTCATCATTCAAAT; site_80; 1; 14; 0; p
BS  AAAATCAACCAAAG; site_81; 1; 14; 0; p
BS  TCCATTAATCAAAT; site_82; 1; 14; 0; p
BS  CCCATCAATCAAGT; site_83; 1; 14; 0; p
BS  ACAATCAATTAGGT; site_84; 1; 14; 0; p
BS  TTAATCAACCGAAT; site_85; 1; 14; 0; p
BS  AAAATCAATCATAT; site_86; 1; 14; 0; p
BS  AAAATCAGGCAACT; site_87; 1; 14; 0; p
BS  ATAATTAATCTAAG; site_88; 1; 14; 0; p
BS  GCAATCAATCTCAG; site_89; 1; 14; 0; p
BS  AGTCTCAATCAATA; site_90; 1; 14; 0; p
BS  TAAATCAATCTGCT; site_91; 1; 14; 0; p
BS  CACATCAATCACTG; site_92; 1; 14; 0; p
BS  AGTATCATTCAACA; site_93; 1; 14; 0; p
BS  TGTATCATTCAATC; site_94; 1; 14; 0; p
BS  TCATTCAATCAGTG; site_95; 1; 14; 0; p
BS  TGCACCAATCAAAT; site_96; 1; 14; 0; p
BS  GATATCAATCAACA; site_97; 1; 14; 0; p
BS  TATATCAATAAATG; site_98; 1; 14; 0; p
BS  CTAATCAATCAACT; site_99; 1; 14; 0; p
BS  AGGAACAATCAATC; site_100; 1; 14; 0; p
BS  ACAATCAATCAACA; site_101; 1; 14; 0; p
BS  CTCATCTATCAACT; site_102; 1; 14; 0; p
BS  ACGATCAATCAAGT; site_103; 1; 14; 0; p
BS  CGAAACGATCAATC; site_104; 1; 14; 0; p
BS  TCAATCAATCGTAT; site_105; 1; 14; 0; p
BS  TCATTCAATCAATC; site_106; 1; 14; 0; p
BS  TCTATCATTCAATC; site_107; 1; 14; 0; p
BS  CTAATCTATCATTC; site_108; 1; 14; 0; p
BS  AGAATCAATCTAGT; site_109; 1; 14; 0; p
BS  TCAGTCAATCATAC; site_110; 1; 14; 0; p
BS  AAAATCAGTCAATC; site_111; 1; 14; 0; p
BS  TAAACCAGTCAACT; site_112; 1; 14; 0; p
BS  GCTATCAATCACGT; site_113; 1; 14; 0; p
BS  GAGATCAATCAAGC; site_114; 1; 14; 0; p
BS  ATCATCAGTCAATA; site_115; 1; 14; 0; p
BS  AATATCAATCACGT; site_116; 1; 14; 0; p
BS  TTAATAACTCAAAT; site_117; 1; 14; 0; p
BS  TCAATCATTCAACT; site_118; 1; 14; 0; p
BS  TCAATCAATCATTC; site_119; 1; 14; 0; p
BS  CATATCAATCAATC; site_120; 1; 14; 0; p
BS  CATATCACTCAATT; site_121; 1; 14; 0; p
BS  GAAATCAATCAAAA; site_122; 1; 14; 0; p
BS  ACTATCAATCAATG; site_123; 1; 14; 0; p
BS  GGTATCAATCAAAA; site_124; 1; 14; 0; p
BS  TAAATTAATCATAA; site_125; 1; 14; 0; p
BS  TCAACCAATCAAAA; site_126; 1; 14; 0; p
BS  CCATTCAATCTAAT; site_127; 1; 14; 0; p
BS  CAAATCAATCATTC; site_128; 1; 14; 0; p
BS  ACAATCAATCAATC; site_129; 1; 14; 0; p
BS  TCAATCAATCACAA; site_130; 1; 14; 0; p
BS  ATCATCAATCGATT; site_131; 1; 14; 0; p
BS  CACATCAATCAAAT; site_132; 1; 14; 0; p
BS  TGAATCTATGAACG; site_133; 1; 14; 0; p
BS  TTAAACAATCCAGA; site_134; 1; 14; 0; p
BS  CTAATCAATTAGCC; site_135; 1; 14; 0; p
BS  ATTATCAAACAATC; site_136; 1; 14; 0; p
BS  CGACTCATTCAAAG; site_137; 1; 14; 0; p
BS  AAGATCAATCAATA; site_138; 1; 14; 0; p
BS  CAGATCAATCATTT; site_139; 1; 14; 0; p
BS  TTAATTATTCAACC; site_140; 1; 14; 0; p
BS  CACATCAATTAAGG; site_141; 1; 14; 0; p
BS  TAAATCAATCCACT; site_142; 1; 14; 0; p
BS  TTAATTAATTAATT; site_143; 1; 14; 0; p
BS  TCAATCAATCATAT; site_144; 1; 14; 0; p
BS  TCAATCAATCAATC; site_145; 1; 14; 0; p
BS  TCAATCAATCAATC; site_146; 1; 14; 0; p
BS  ATGATCAATCAATC; site_147; 1; 14; 0; p
BS  TCAATCAATCAAAT; site_148; 1; 14; 0; p
BS  ATGATCAATCAATC; site_149; 1; 14; 0; p
BS  AGTATCAATCACAT; site_150; 1; 14; 0; p
BS  ACAATCAATCACAA; site_151; 1; 14; 0; p
BS  AAAATCAATCAGAT; site_152; 1; 14; 0; p
BS  GAATTCTATCAACT; site_153; 1; 14; 0; p
BS  AACATCAATCACTT; site_154; 1; 14; 0; p
BS  GTGATCATTCAAAC; site_155; 1; 14; 0; p
BS  ATCATCCATCAATT; site_156; 1; 14; 0; p
BS  CATATCATTCAACA; site_157; 1; 14; 0; p
BS  CCATTCAATCGATA; site_158; 1; 14; 0; p
BS  CCAATCAATCAATT; site_159; 1; 14; 0; p
BS  CAGATCAACCAAGT; site_160; 1; 14; 0; p
BS  CAAATCAGTCAGTA; site_161; 1; 14; 0; p
BS  AATATCCATCAAAC; site_162; 1; 14; 0; p
BS  GTGATCAATTAATA; site_163; 1; 14; 0; p
BS  ATAAACAATCAAAC; site_164; 1; 14; 0; p
BS  AAAATCAAACAAAC; site_165; 1; 14; 0; p
BS  TAATTCAATCAATT; site_166; 1; 14; 0; p
BS  TAAATCAAACGAAC; site_167; 1; 14; 0; p
BS  TAAATCAAACGAAC; site_168; 1; 14; 0; p
BS  GAAACCAATCAAAG; site_169; 1; 14; 0; p
BS  AAAATAAATCAAAT; site_170; 1; 14; 0; p
BS  CGTATCAAACAAAT; site_171; 1; 14; 0; p
BS  ATACTCAATCAAAG; site_172; 1; 14; 0; p
BS  ACAATCAATCAAAC; site_173; 1; 14; 0; p
BS  CAAAACAATCAATC; site_174; 1; 14; 0; p
BS  TACATCTATCAAGT; site_175; 1; 14; 0; p
BS  GCTATCAATCACAC; site_176; 1; 14; 0; p
BS  ATGATCAAACAAAT; site_177; 1; 14; 0; p
BS  TTAATTAATCATAA; site_178; 1; 14; 0; p
BS  CGAATCAATCACAG; site_179; 1; 14; 0; p
BS  CCTATCAATCAAGC; site_180; 1; 14; 0; p
BS  TCAATCAACCAAAC; site_181; 1; 14; 0; p
BS  GGGATCAATCAACC; site_182; 1; 14; 0; p
BS  TGAATCGATGAATA; site_183; 1; 14; 0; p
BS  CTTATCAATCATGT; site_184; 1; 14; 0; p
BS  TACAGCAATCAAAT; site_185; 1; 14; 0; p
BS  CAAATCAATCCATC; site_186; 1; 14; 0; p
BS  AAAAACAATCAAAT; site_187; 1; 14; 0; p
BS  TAAATCCATTAATT; site_188; 1; 14; 0; p
BS  GCAATCGACCAATT; site_189; 1; 14; 0; p
BS  AAAATCAATGAAAT; site_190; 1; 14; 0; p
BS  TAAATTACTCAAAT; site_191; 1; 14; 0; p
BS  CGTATCAATCTATC; site_192; 1; 14; 0; p
BS  AACACCAATCAACT; site_193; 1; 14; 0; p
BS  GTTATCTATCAAAC; site_194; 1; 14; 0; p
BS  AAAATCAATAAAAG; site_195; 1; 14; 0; p
BS  CAAATCTATCGATA; site_196; 1; 14; 0; p
BS  TTAAACAATCACTC; site_197; 1; 14; 0; p
BS  TCAATCAACCAATG; site_198; 1; 14; 0; p
BS  TCAATCAATCAACC; site_199; 1; 14; 0; p
BS  CTATTCATTCAAAC; site_200; 1; 14; 0; p
BS  TAAAGCAATCGATT; site_201; 1; 14; 0; p
BS  CCACTCAATCTAAT; site_202; 1; 14; 0; p
BS  ACAATCAATCTAGT; site_203; 1; 14; 0; p
BS  AGAATCAATCACTA; site_204; 1; 14; 0; p
BS  AATATCAATCCAAA; site_205; 1; 14; 0; p
BS  AGAATCAACCAATC; site_206; 1; 14; 0; p
BS  TCACTCAATCAAAT; site_207; 1; 14; 0; p
BS  TCAATCAATAAAGA; site_208; 1; 14; 0; p
BS  AGTTTCAATCAATA; site_209; 1; 14; 0; p
BS  AATATCAATAAAAT; site_210; 1; 14; 0; p
BS  GGAATTAATCAAGA; site_211; 1; 14; 0; p
BS  ACAATAAATCAAAA; site_212; 1; 14; 0; p
BS  CGAATCAATCAATT; site_213; 1; 14; 0; p
BS  TCAATCAATCATAT; site_214; 1; 14; 0; p
BS  TCTATCAATCAATC; site_215; 1; 14; 0; p
BS  ATATTCTATCAATC; site_216; 1; 14; 0; p
BS  TCAATCAGTCAAAT; site_217; 1; 14; 0; p
BS  TAAATCAATCATGT; site_218; 1; 14; 0; p
BS  TTAGTCAATCAATA; site_219; 1; 14; 0; p
BS  CTAATCAATAAACA; site_220; 1; 14; 0; p
BS  GGAATCATTCGATA; site_221; 1; 14; 0; p
BS  TCTATCAATGAATA; site_222; 1; 14; 0; p
BS  ATCTTCAATCAATC; site_223; 1; 14; 0; p
BS  GCCATCATTCAACT; site_224; 1; 14; 0; p
BS  CCAATGAATCAAAT; site_225; 1; 14; 0; p
BS  ACGTTCAATCAACG; site_226; 1; 14; 0; p
BS  TGAATCAATCATAT; site_227; 1; 14; 0; p
BS  ATTATCATTCAAAT; site_228; 1; 14; 0; p
BS  AACATCAATCAAAC; site_229; 1; 14; 0; p
BS  CTATTCAATCTAGT; site_230; 1; 14; 0; p
BS  ATAACCAATCAAAA; site_231; 1; 14; 0; p
BS  TTCATCTATCAAAT; site_232; 1; 14; 0; p
BS  TGAATGAATCTAAG; site_233; 1; 14; 0; p
BS  CAAATCAGTCAATC; site_234; 1; 14; 0; p
BS  CAAATCAATCATTC; site_235; 1; 14; 0; p
BS  TCAATCATTCATTT; site_236; 1; 14; 0; p
BS  AAGATCGATCAAAG; site_237; 1; 14; 0; p
BS  TAAATTAATCTATT; site_238; 1; 14; 0; p
BS  TGCACCAATCAAAA; site_239; 1; 14; 0; p
BS  ACTATCAATCAATC; site_240; 1; 14; 0; p
BS  TCAATCAATCAATG; site_241; 1; 14; 0; p
BS  TCAATCAATCAAAT; site_242; 1; 14; 0; p
BS  TGAGTCAATCAATC; site_243; 1; 14; 0; p
BS  TAAATTAATCGAAT; site_244; 1; 14; 0; p
BS  TTCACCAATCAAAT; site_245; 1; 14; 0; p
BS  CTAATCAATTACAT; site_246; 1; 14; 0; p
BS  CGAACCAATCAAAC; site_247; 1; 14; 0; p
BS  CAAATCAATCATGA; site_248; 1; 14; 0; p
BS  TGAATCATTCAACA; site_249; 1; 14; 0; p
BS  TCCATCAATCAATT; site_250; 1; 14; 0; p
BS  TCTATCAACCAAAG; site_251; 1; 14; 0; p
BS  ATAATCAGTCAAGG; site_252; 1; 14; 0; p
BS  CTTATCAATCAGTT; site_253; 1; 14; 0; p
BS  AGTATAAATCAATG; site_254; 1; 14; 0; p
BS  CAAATCAATCAATT; site_255; 1; 14; 0; p
BS  AACATCAATCCAAT; site_256; 1; 14; 0; p
BS  ACTATCAAACAAAG; site_257; 1; 14; 0; p
BS  CTAATCCATCAATT; site_258; 1; 14; 0; p
BS  CACATCAATCACGC; site_259; 1; 14; 0; p
BS  TCCATCGATCAAGT; site_260; 1; 14; 0; p
BS  TCTATCCATCAACT; site_261; 1; 14; 0; p
BS  AATATCACTCAAAG; site_262; 1; 14; 0; p
BS  CGACTCAATCAGAA; site_263; 1; 14; 0; p
BS  GCTATCCATCAAGT; site_264; 1; 14; 0; p
BS  TTAATCAATTAGTG; site_265; 1; 14; 0; p
BS  TTTATCAATCTAGC; site_266; 1; 14; 0; p
BS  CACATCAATCAAAT; site_267; 1; 14; 0; p
BS  AAAGTCAATCAATG; site_268; 1; 14; 0; p
BS  CTCATCAATCAAAT; site_269; 1; 14; 0; p
BS  CCAATCTATCAACT; site_270; 1; 14; 0; p
BS  ACGATCAATCTAAG; site_271; 1; 14; 0; p
BS  CTCATCAATCATTG; site_272; 1; 14; 0; p
BS  TTAATCAATCACTT; site_273; 1; 14; 0; p
BS  GAAATCGATCACAT; site_274; 1; 14; 0; p
BS  CGAACGAATCAATT; site_275; 1; 14; 0; p
BS  CTAATCAATCAACG; site_276; 1; 14; 0; p
BS  ATAATCATTCAGGG; site_277; 1; 14; 0; p
BS  ACAATTAATCAAAG; site_278; 1; 14; 0; p
CC  program: transfac
CC  matrix.nb: 6
CC  accession: oligos_7nt_test_vs_ctrl_m3
CC  AC: oligos_7nt_test_vs_ctrl_m3
CC  id: oligos_7nt_test_vs_ctrl_m3
CC  name: oligos_7nt_test_vs_ctrl_m3oligos_7nt_test_vs_ctrl_m3
CC  version: 
CC  name: oligos_7nt_test_vs_ctrl_m3oligos_7nt_test_vs_ctrl_m3
CC  description: wmaATCAATCAAwy
CC  statistical_basis: 279 sequences
CC  transfac_consensus: 
CC  matrix.nb: 6
CC  sites: 279
CC  bg_markov_order: 3
CC  consensus.strict: ccaaTCAaTCaaac
CC  consensus.strict.rc: GTTTGATTGATTGG
CC  consensus.IUPAC: ycaaTCAaTCaawy
CC  consensus.IUPAC.rc: RWTTGATTGATTGR
CC  consensus.regexp: [ct]caaTCAaTCaa[at][ct]
CC  consensus.regexp.rc: [AG][AT]TTGATTGATTG[AG]
XX
//
