# Supplementary material for: Regulation of meristem and hormone function revealed through analysis of directly-regulated SHOOT MERISTEMLESS target genes
Source: Sci Rep. 2025 Jan 2;15:240. doi: 10.1038/s41598-024-83985-1 (PMC11696002; doi:10.1038/s41598-024-83985-1)
Supplement: Supplementary file 14 — Supplementary Material 14 [file 41598_2024_83985_MOESM14_ESM.tf]

AC  positions_6nt_m2
XX
ID  positions_6nt_m2positions_6nt_m2
XX
DE  wwgAAGTGACAGaww
P0           a         c         g         t
1          133        66        73       115
2          108        47        93       139
3           88        35       223        41
4          277        41        24        45
5          285        25        15        62
6           18        10       328        31
7           38        12        14       323
8           21         4       346        16
9          350         4        18        15
10          23       330        11        23
11         326        14         8        39
12          39        19       286        43
13         205        47        56        79
14         117        62        84       124
15         134        76        73       104
XX
BA  387 sequences
XX
BS  ATATAGTAACAGAAC; site_0; 1; 15; 0; p
BS  CTCAAGTGTCAGTCT; site_1; 1; 15; 0; p
BS  AGGCAGTGTCAGTGT; site_2; 1; 15; 0; p
BS  GGGCAGTGACAGGCA; site_3; 1; 15; 0; p
BS  TGGATGTGATAGTCA; site_4; 1; 15; 0; p
BS  TTGAATTGATAGACG; site_5; 1; 15; 0; p
BS  ATGATGCGACAGGAA; site_6; 1; 15; 0; p
BS  TTGATGTGACAATTA; site_7; 1; 15; 0; p
BS  CGGAAGTTCCAGAAG; site_8; 1; 15; 0; p
BS  GAGGAGAGACAGATC; site_9; 1; 15; 0; p
BS  GTGAAGTTCCAGAAT; site_10; 1; 15; 0; p
BS  ATGAGGTGACAATTG; site_11; 1; 15; 0; p
BS  TTGACTTGACAGGTT; site_12; 1; 15; 0; p
BS  AAGAAGTGACAGAGA; site_13; 1; 15; 0; p
BS  AGAAAGTCACAGAGT; site_14; 1; 15; 0; p
BS  AGTAGGTGACAGATG; site_15; 1; 15; 0; p
BS  TTGACGTGACATAGT; site_16; 1; 15; 0; p
BS  TAACATTGACAGATC; site_17; 1; 15; 0; p
BS  ATGAAGTGATAACTA; site_18; 1; 15; 0; p
BS  TGGATGTGACAATTG; site_19; 1; 15; 0; p
BS  GGGTAGTTACGGACA; site_20; 1; 15; 0; p
BS  TCGAAGTGATTGAAA; site_21; 1; 15; 0; p
BS  TGAAAGTGAAAGAGT; site_22; 1; 15; 0; p
BS  TCGAAGGGACAGTGT; site_23; 1; 15; 0; p
BS  TCGCAGTGACACTGA; site_24; 1; 15; 0; p
BS  ATGAAGTGATATCTG; site_25; 1; 15; 0; p
BS  CAGATATGACAGGTT; site_26; 1; 15; 0; p
BS  ATGAAATGACAGCGT; site_27; 1; 15; 0; p
BS  GAGATGTGATAGGAA; site_28; 1; 15; 0; p
BS  TATAAGTGAGAGAGA; site_29; 1; 15; 0; p
BS  CGAAAGTGAAAGTTG; site_30; 1; 15; 0; p
BS  TGGAATTGATAGACA; site_31; 1; 15; 0; p
BS  CTTTAGTGACTGAGA; site_32; 1; 15; 0; p
BS  AATTAGTTACAGTCA; site_33; 1; 15; 0; p
BS  GTGATGTGACAAACA; site_34; 1; 15; 0; p
BS  ATGAAGTGACCGTCT; site_35; 1; 15; 0; p
BS  GAAAAGAGACAGGGT; site_36; 1; 15; 0; p
BS  CAGCATTGACAGTGA; site_37; 1; 15; 0; p
BS  TCGAAAAGACAGAAC; site_38; 1; 15; 0; p
BS  ATGATGTGACAGAAC; site_39; 1; 15; 0; p
BS  AGATTGTGACAGACA; site_40; 1; 15; 0; p
BS  ATACAGTAACAGTTT; site_41; 1; 15; 0; p
BS  TTGAAGTGACACCTT; site_42; 1; 15; 0; p
BS  ATCTACTGACAGAAC; site_43; 1; 15; 0; p
BS  AATAATTGACAGATA; site_44; 1; 15; 0; p
BS  TACATGTGACAGTAC; site_45; 1; 15; 0; p
BS  GATCAGTGACAGCCA; site_46; 1; 15; 0; p
BS  ACGAATTGACAGGTT; site_47; 1; 15; 0; p
BS  ATGATGTGACACTCC; site_48; 1; 15; 0; p
BS  CTACAGAGACAGAAC; site_49; 1; 15; 0; p
BS  AAGACATGACAGGTG; site_50; 1; 15; 0; p
BS  AACAACTGACAGCCT; site_51; 1; 15; 0; p
BS  TGCTAGTTACAGGCC; site_52; 1; 15; 0; p
BS  GAGAAGCGACATGTA; site_53; 1; 15; 0; p
BS  GGCAAGTGAAAGCTT; site_54; 1; 15; 0; p
BS  AGATATTGACAGAGT; site_55; 1; 15; 0; p
BS  GTGACTTGACAGGTT; site_56; 1; 15; 0; p
BS  AGTAAGTGACAATGG; site_57; 1; 15; 0; p
BS  ATTAAGTGACGGCTA; site_58; 1; 15; 0; p
BS  ATGAGGTGACAAAAT; site_59; 1; 15; 0; p
BS  GTGATGTGACGGATC; site_60; 1; 15; 0; p
BS  TTGATGTGACTGTCG; site_61; 1; 15; 0; p
BS  GAGACCTGACAGCTA; site_62; 1; 15; 0; p
BS  TGCAAGTGACAGATA; site_63; 1; 15; 0; p
BS  TAACAGTAACAGTAT; site_64; 1; 15; 0; p
BS  TTGAATTGATAGAAT; site_65; 1; 15; 0; p
BS  AAGAAGTGGCATAAT; site_66; 1; 15; 0; p
BS  CTGATGTGACAATAA; site_67; 1; 15; 0; p
BS  CGGAAGTGACAAAAG; site_68; 1; 15; 0; p
BS  CTTACGTGGCAGATT; site_69; 1; 15; 0; p
BS  ATGTAGGGACAGGGA; site_70; 1; 15; 0; p
BS  GAGATGTGACACATG; site_71; 1; 15; 0; p
BS  TGGAAGGGCCAGTTC; site_72; 1; 15; 0; p
BS  ATGAAGTGACAGCTA; site_73; 1; 15; 0; p
BS  GAGTTGTGACTGAAC; site_74; 1; 15; 0; p
BS  TAGAAGTGACTGCCT; site_75; 1; 15; 0; p
BS  CGAAAGAGACAGACG; site_76; 1; 15; 0; p
BS  TGAAAGTGACATCGC; site_77; 1; 15; 0; p
BS  CCGAACTGACCGGTC; site_78; 1; 15; 0; p
BS  TTGTAGTGACAGCAA; site_79; 1; 15; 0; p
BS  ATGAAGAGACAGAGA; site_80; 1; 15; 0; p
BS  GTTCAGTGACTGATC; site_81; 1; 15; 0; p
BS  TAGTAGTGATAGATA; site_82; 1; 15; 0; p
BS  TTGAATGGACAGAAA; site_83; 1; 15; 0; p
BS  GAAGGGTGACAGTTC; site_84; 1; 15; 0; p
BS  CCGATGGGACAGACC; site_85; 1; 15; 0; p
BS  ACAAATTGACAGAAG; site_86; 1; 15; 0; p
BS  GTGAATTAACAGAAA; site_87; 1; 15; 0; p
BS  AAGAAGTGTCGGCAC; site_88; 1; 15; 0; p
BS  TGACAGTTACAGAAC; site_89; 1; 15; 0; p
BS  CCGAGGTGACATGCA; site_90; 1; 15; 0; p
BS  CTGACGCGACAGCTT; site_91; 1; 15; 0; p
BS  ATACAGTGACAGCAT; site_92; 1; 15; 0; p
BS  CGGAATAGACAGCTG; site_93; 1; 15; 0; p
BS  CTGACGTGACAAGAT; site_94; 1; 15; 0; p
BS  CGGATGTGACAACTA; site_95; 1; 15; 0; p
BS  TAGAAGAAACAGAAC; site_96; 1; 15; 0; p
BS  TTCTCGTGACAGAAA; site_97; 1; 15; 0; p
BS  AGGAAGAGACAGCAT; site_98; 1; 15; 0; p
BS  CAAAAGTGAAAGAGT; site_99; 1; 15; 0; p
BS  AGAGAGCGACAGAGT; site_100; 1; 15; 0; p
BS  CTGCAGCGACATATA; site_101; 1; 15; 0; p
BS  AAGAAGTAACATACC; site_102; 1; 15; 0; p
BS  ACTAAGTGAAAGTTA; site_103; 1; 15; 0; p
BS  TTTAAGTGTCAGTGG; site_104; 1; 15; 0; p
BS  GAACAGTGACAGTGA; site_105; 1; 15; 0; p
BS  AGTCTGTGACAGACG; site_106; 1; 15; 0; p
BS  CATAAGTAACAGAGA; site_107; 1; 15; 0; p
BS  TAAGAGTGTCAGTAA; site_108; 1; 15; 0; p
BS  AGAAAATGACAGAAC; site_109; 1; 15; 0; p
BS  AAGAATTGACTGAAT; site_110; 1; 15; 0; p
BS  AGAAAGAGACAGAAG; site_111; 1; 15; 0; p
BS  CAAAAGAGACAGAGA; site_112; 1; 15; 0; p
BS  TATTAATGACAGATA; site_113; 1; 15; 0; p
BS  GGCAAGTGACCGTGA; site_114; 1; 15; 0; p
BS  TGCCCGTGACAGCTT; site_115; 1; 15; 0; p
BS  TGCAAGTGATAGATG; site_116; 1; 15; 0; p
BS  AGGATGTGACCGACA; site_117; 1; 15; 0; p
BS  ACGAAGTGACAAATG; site_118; 1; 15; 0; p
BS  CAGCTGTGACAGCAT; site_119; 1; 15; 0; p
BS  TGACGGTGACAGAGC; site_120; 1; 15; 0; p
BS  AAGTAGTGACATTTC; site_121; 1; 15; 0; p
BS  GAGAAGAGACATAAC; site_122; 1; 15; 0; p
BS  ACGAAGAGACACACA; site_123; 1; 15; 0; p
BS  GTGAAGTGACAACTT; site_124; 1; 15; 0; p
BS  GAAAAGTGATAGGAA; site_125; 1; 15; 0; p
BS  GTGAAGCGACTGTTT; site_126; 1; 15; 0; p
BS  CTTATGTGACAGTGC; site_127; 1; 15; 0; p
BS  CTGTTGTGCCAGACT; site_128; 1; 15; 0; p
BS  TGAAAGAGACAGAAG; site_129; 1; 15; 0; p
BS  CAAACGTGACAGTGG; site_130; 1; 15; 0; p
BS  ATTAAGTAACATAGT; site_131; 1; 15; 0; p
BS  TCGAAGAGACGGATA; site_132; 1; 15; 0; p
BS  ATGTGGTGACAGAAA; site_133; 1; 15; 0; p
BS  CTGAAGTAACAGATT; site_134; 1; 15; 0; p
BS  TGCAAGTCACAGTTT; site_135; 1; 15; 0; p
BS  GAGAAGAGACAGACT; site_136; 1; 15; 0; p
BS  ATTCAGTGACAGTTG; site_137; 1; 15; 0; p
BS  GGACAGTGACATAAC; site_138; 1; 15; 0; p
BS  ATGAAGTGGCTGTTA; site_139; 1; 15; 0; p
BS  AGGAAGTAAAAGATA; site_140; 1; 15; 0; p
BS  ATGAAATGAAAGATT; site_141; 1; 15; 0; p
BS  TCGAAGTGTCAGTGA; site_142; 1; 15; 0; p
BS  AAGACGAGACAGCAG; site_143; 1; 15; 0; p
BS  AAGACGAGACAGTGC; site_144; 1; 15; 0; p
BS  GACAAGTGACAAGAC; site_145; 1; 15; 0; p
BS  ATGAAGAGACAAATC; site_146; 1; 15; 0; p
BS  AGCAAGAGACAGCTA; site_147; 1; 15; 0; p
BS  TGGAAGTGACATTTT; site_148; 1; 15; 0; p
BS  GACGAGTGACTGATC; site_149; 1; 15; 0; p
BS  TAGATGTGACATTGA; site_150; 1; 15; 0; p
BS  GCGATGTGAAAGCAT; site_151; 1; 15; 0; p
BS  ATGCAGTGTCAGTAT; site_152; 1; 15; 0; p
BS  CTGAAGTGACCAAGT; site_153; 1; 15; 0; p
BS  GACAAGTGACAGGTA; site_154; 1; 15; 0; p
BS  ATGAAATGACTGACA; site_155; 1; 15; 0; p
BS  TAGCAGTGAGAGTGG; site_156; 1; 15; 0; p
BS  TCATAGAGACAGAAA; site_157; 1; 15; 0; p
BS  TGGCAGTGACTGGTT; site_158; 1; 15; 0; p
BS  TCAAAGTGACAGAGA; site_159; 1; 15; 0; p
BS  AGAAAGTGTCAGTTC; site_160; 1; 15; 0; p
BS  AGAAAGTGACAGATG; site_161; 1; 15; 0; p
BS  TTGAAGTGACAGCAT; site_162; 1; 15; 0; p
BS  GGAAAGTGACATAAA; site_163; 1; 15; 0; p
BS  GAGAGGTGACTGGTG; site_164; 1; 15; 0; p
BS  TAAAAGTGAAAGGAC; site_165; 1; 15; 0; p
BS  GTTAAGGGACATATA; site_166; 1; 15; 0; p
BS  ACTGAGTTACAGAGA; site_167; 1; 15; 0; p
BS  AGGAAGGGATAGTTC; site_168; 1; 15; 0; p
BS  AAGACGCGACAGCCA; site_169; 1; 15; 0; p
BS  TTAAAGTGACACATG; site_170; 1; 15; 0; p
BS  TTGAAGATACAGTCG; site_171; 1; 15; 0; p
BS  TATGAGTGACACATC; site_172; 1; 15; 0; p
BS  TAGATGTGACATAAC; site_173; 1; 15; 0; p
BS  GTTAAGGGACAGAAG; site_174; 1; 15; 0; p
BS  TTTTAGTTACAGGTT; site_175; 1; 15; 0; p
BS  CTGTAGTGACTAATC; site_176; 1; 15; 0; p
BS  AGGGAGTGACAAGAC; site_177; 1; 15; 0; p
BS  CGGTATTGACTGACT; site_178; 1; 15; 0; p
BS  AGGAAGTGACTGGTC; site_179; 1; 15; 0; p
BS  CTCAAGTGTCAGATT; site_180; 1; 15; 0; p
BS  AAGAAGTTGCAGAGC; site_181; 1; 15; 0; p
BS  ATGAATTGACTGGTG; site_182; 1; 15; 0; p
BS  CTATAGTGACATTAA; site_183; 1; 15; 0; p
BS  TGGATTTGACAGACT; site_184; 1; 15; 0; p
BS  TTGAAGTGACTGTGC; site_185; 1; 15; 0; p
BS  CGGATTTGACAGATA; site_186; 1; 15; 0; p
BS  GGAAAGTGACATAAT; site_187; 1; 15; 0; p
BS  CTAACGTGACGGAAC; site_188; 1; 15; 0; p
BS  AGTTAATGACAGGCT; site_189; 1; 15; 0; p
BS  ATGATGTGACAATGT; site_190; 1; 15; 0; p
BS  GTTCAGAGACAGAGT; site_191; 1; 15; 0; p
BS  TTGTTGTGGCAGATC; site_192; 1; 15; 0; p
BS  TAGAAGTGAAAGAAG; site_193; 1; 15; 0; p
BS  TAGATGTGAAAGGAC; site_194; 1; 15; 0; p
BS  TACTAGTGACAGAGA; site_195; 1; 15; 0; p
BS  TACGAGTGACTGGAA; site_196; 1; 15; 0; p
BS  GTGGAGTCACAGTGG; site_197; 1; 15; 0; p
BS  TTGATTTGACAGCTA; site_198; 1; 15; 0; p
BS  CCGACGTGAGAGATG; site_199; 1; 15; 0; p
BS  GCTGAGTGATAGATC; site_200; 1; 15; 0; p
BS  GAGCAGTGACACCAG; site_201; 1; 15; 0; p
BS  GCGATGTGACATTAT; site_202; 1; 15; 0; p
BS  TACCAGAGACAGACA; site_203; 1; 15; 0; p
BS  TCTAAGTGACACTTG; site_204; 1; 15; 0; p
BS  TAGATGTGAAAGATA; site_205; 1; 15; 0; p
BS  CAAAAGTGATAGAAA; site_206; 1; 15; 0; p
BS  ATGAAATTACAGAAG; site_207; 1; 15; 0; p
BS  TCGAAGTCGCAGGTC; site_208; 1; 15; 0; p
BS  GTAAAGAGACAGCCT; site_209; 1; 15; 0; p
BS  CAAAAGTGGCAGAGG; site_210; 1; 15; 0; p
BS  AGGGTCTGACAGATA; site_211; 1; 15; 0; p
BS  TGGATGTGACACCAT; site_212; 1; 15; 0; p
BS  GTGAAGTGACCGATG; site_213; 1; 15; 0; p
BS  CTGAATTGACATTTA; site_214; 1; 15; 0; p
BS  ATGAAGTGATTGATG; site_215; 1; 15; 0; p
BS  CTGTAGGGACAAATA; site_216; 1; 15; 0; p
BS  GTTTTGTGACAGAAC; site_217; 1; 15; 0; p
BS  GCGAACTGACAGAAA; site_218; 1; 15; 0; p
BS  TGGATGTGACAAAGA; site_219; 1; 15; 0; p
BS  TTGATGTGTCAGATT; site_220; 1; 15; 0; p
BS  TTGAAATGACGGATA; site_221; 1; 15; 0; p
BS  TAAAAGTGACATATG; site_222; 1; 15; 0; p
BS  TGGATGTGAAAGAAG; site_223; 1; 15; 0; p
BS  GTGAAGTGTCACATC; site_224; 1; 15; 0; p
BS  AAGAAGTGAGAGACA; site_225; 1; 15; 0; p
BS  CCGCAGTGGCAGAAA; site_226; 1; 15; 0; p
BS  GCTAAGTGACAAAGT; site_227; 1; 15; 0; p
BS  AAGAAGTGAAAGAGA; site_228; 1; 15; 0; p
BS  TTGAAGTGACACGAT; site_229; 1; 15; 0; p
BS  AAGACATGACAGGAA; site_230; 1; 15; 0; p
BS  TGGAGGTGACATCCA; site_231; 1; 15; 0; p
BS  TTGAAGCGACATTAC; site_232; 1; 15; 0; p
BS  ATAAGGAGACAGATA; site_233; 1; 15; 0; p
BS  TAAAAGTGACAGATC; site_234; 1; 15; 0; p
BS  AAGAAGTGACTGTAT; site_235; 1; 15; 0; p
BS  GAGAAGTGAAAGCTC; site_236; 1; 15; 0; p
BS  GGAAAGTGACAAAAT; site_237; 1; 15; 0; p
BS  GTAAAGTGACATTTG; site_238; 1; 15; 0; p
BS  AGCCAGTGGCAGAGT; site_239; 1; 15; 0; p
BS  CAGTAGAGACCGATA; site_240; 1; 15; 0; p
BS  TTAGAGTGACACATA; site_241; 1; 15; 0; p
BS  GAAAAGTGACAAATT; site_242; 1; 15; 0; p
BS  ACGGAGTGACCTATT; site_243; 1; 15; 0; p
BS  AGGAAGTGACATGGA; site_244; 1; 15; 0; p
BS  TGAAAGTGACATTTG; site_245; 1; 15; 0; p
BS  AAGAAGTGACAGATG; site_246; 1; 15; 0; p
BS  TGGAAGTGAAAGGTT; site_247; 1; 15; 0; p
BS  GACAAGTGACAACGA; site_248; 1; 15; 0; p
BS  AAATAGTGACTGAAA; site_249; 1; 15; 0; p
BS  TGGATGTGACAATGA; site_250; 1; 15; 0; p
BS  TCACAGTGACATACA; site_251; 1; 15; 0; p
BS  TGGCAGTGACTGAAC; site_252; 1; 15; 0; p
BS  GTGAAGTGACAGTTT; site_253; 1; 15; 0; p
BS  TAGAAGTTACAAAAT; site_254; 1; 15; 0; p
BS  GAATAGTGACAAATT; site_255; 1; 15; 0; p
BS  AAGCAGGGACAGTAC; site_256; 1; 15; 0; p
BS  TTTAATTGACAGAAC; site_257; 1; 15; 0; p
BS  TCAAACTGACAGCGA; site_258; 1; 15; 0; p
BS  CTAAATTGACAGGCC; site_259; 1; 15; 0; p
BS  TTAAATTGACAGCCT; site_260; 1; 15; 0; p
BS  CTGGTGTGATAGAAT; site_261; 1; 15; 0; p
BS  GCAAAGAGACAGAAG; site_262; 1; 15; 0; p
BS  CGCATGTGACAGTAC; site_263; 1; 15; 0; p
BS  ATAGAGTGACAGGGA; site_264; 1; 15; 0; p
BS  AAGAAGAAACAGAGC; site_265; 1; 15; 0; p
BS  ACTAAGTGACATATG; site_266; 1; 15; 0; p
BS  GTGAAGAGACAGAAG; site_267; 1; 15; 0; p
BS  CTGAATTGAAAGACT; site_268; 1; 15; 0; p
BS  AAGAATTGACAGAAG; site_269; 1; 15; 0; p
BS  TATTGGTGACAGAGA; site_270; 1; 15; 0; p
BS  TGCATGTGACAGCAC; site_271; 1; 15; 0; p
BS  TTGAAGTGACACGAT; site_272; 1; 15; 0; p
BS  TCGATGTGACTGATC; site_273; 1; 15; 0; p
BS  GTGATGTGACAGAGA; site_274; 1; 15; 0; p
BS  CTGATGTTACAGTGA; site_275; 1; 15; 0; p
BS  AGTGAGTGACTGAGA; site_276; 1; 15; 0; p
BS  TAGCAGTGACACACG; site_277; 1; 15; 0; p
BS  TGAATGTGACAGTGT; site_278; 1; 15; 0; p
BS  TTGATGTGACATACG; site_279; 1; 15; 0; p
BS  GAGAAGAGACAGAAG; site_280; 1; 15; 0; p
BS  TTTTAGTTACAGACA; site_281; 1; 15; 0; p
BS  GTCTTGTGACAGATT; site_282; 1; 15; 0; p
BS  AGAAAGTGACACAAG; site_283; 1; 15; 0; p
BS  CAAAAGTGGCAGTTT; site_284; 1; 15; 0; p
BS  GGGAAGTGAGATAAT; site_285; 1; 15; 0; p
BS  AGTTAGTGACTGAGT; site_286; 1; 15; 0; p
BS  AAGAGGTGACAAAAG; site_287; 1; 15; 0; p
BS  AAACAGTGACATACA; site_288; 1; 15; 0; p
BS  TGGAAGGGACAAAAG; site_289; 1; 15; 0; p
BS  ATCAAGTAACAGTAG; site_290; 1; 15; 0; p
BS  GCTAGGTAACAGAGA; site_291; 1; 15; 0; p
BS  AAGAACAGACAGAAA; site_292; 1; 15; 0; p
BS  AGAAAGTGACATTCC; site_293; 1; 15; 0; p
BS  GTGAAGCGACAGGTA; site_294; 1; 15; 0; p
BS  CAGACATGACAGGAA; site_295; 1; 15; 0; p
BS  AAACAGTGACATAGG; site_296; 1; 15; 0; p
BS  ATGAAGTAACCGAAG; site_297; 1; 15; 0; p
BS  TTCAAGTGACCGTTT; site_298; 1; 15; 0; p
BS  AAATAGTGACAGGGA; site_299; 1; 15; 0; p
BS  AGCGAGTGACAAAGT; site_300; 1; 15; 0; p
BS  CTGAAGTGAAAAACC; site_301; 1; 15; 0; p
BS  ACGAACTGATAGTAA; site_302; 1; 15; 0; p
BS  TTGATTTGACAGAAC; site_303; 1; 15; 0; p
BS  AAGAAGAGACAGGCG; site_304; 1; 15; 0; p
BS  GGGTAGTGAGAGAGA; site_305; 1; 15; 0; p
BS  GTAAAGTGACTGAGT; site_306; 1; 15; 0; p
BS  CAAAAGTGGCAGAAA; site_307; 1; 15; 0; p
BS  AACAAGTGACAATGA; site_308; 1; 15; 0; p
BS  AAGATGTGACTGTAC; site_309; 1; 15; 0; p
BS  TTAAAGTGACACGAG; site_310; 1; 15; 0; p
BS  ATGTAGTGAGAGAGT; site_311; 1; 15; 0; p
BS  GAAAAGTGAGAGAAT; site_312; 1; 15; 0; p
BS  AAGATGTGACAGGCT; site_313; 1; 15; 0; p
BS  TTGCTGTAACAGAGG; site_314; 1; 15; 0; p
BS  AAAAAGTGAAAGACA; site_315; 1; 15; 0; p
BS  CTGTAGTGACTGTAC; site_316; 1; 15; 0; p
BS  ATGGCGTGACTGAAG; site_317; 1; 15; 0; p
BS  CTGAAGTAACAGAGA; site_318; 1; 15; 0; p
BS  CAGTGGTGGCAGGTA; site_319; 1; 15; 0; p
BS  ACTTATTGACAGAGG; site_320; 1; 15; 0; p
BS  GCGAAGTAAAAGAAT; site_321; 1; 15; 0; p
BS  CACTAGTGACTGGCT; site_322; 1; 15; 0; p
BS  CGAACGTGACTGACG; site_323; 1; 15; 0; p
BS  CGGCTGTGACAGTAC; site_324; 1; 15; 0; p
BS  TGGATATGACAGAAC; site_325; 1; 15; 0; p
BS  ATTCCGTGACAGTGT; site_326; 1; 15; 0; p
BS  GAGAAGGGTCAGACA; site_327; 1; 15; 0; p
BS  CTGAAGTGACCCAGA; site_328; 1; 15; 0; p
BS  AGGAAGAGACAGTGC; site_329; 1; 15; 0; p
BS  GTAAAGTGACTGCAA; site_330; 1; 15; 0; p
BS  TTGAAGTGATAAAGA; site_331; 1; 15; 0; p
BS  TCGAAGTTACGGAGC; site_332; 1; 15; 0; p
BS  ATGAAGCGAAAGCAG; site_333; 1; 15; 0; p
BS  AAGAAGTGGCTGTTA; site_334; 1; 15; 0; p
BS  CTGACGTGACATGGC; site_335; 1; 15; 0; p
BS  ATGAAGTGTGAGATA; site_336; 1; 15; 0; p
BS  ACATAGTGACATAGA; site_337; 1; 15; 0; p
BS  TGAAAGTGAGAGACC; site_338; 1; 15; 0; p
BS  AGGAAGTAACAGGAT; site_339; 1; 15; 0; p
BS  ATACAGTGACAGGGC; site_340; 1; 15; 0; p
BS  TCGAATTGATAGTGT; site_341; 1; 15; 0; p
BS  ATGAAGGGACATATA; site_342; 1; 15; 0; p
BS  ATACAGTGACACATA; site_343; 1; 15; 0; p
BS  AAAAAGTGACAGGAA; site_344; 1; 15; 0; p
BS  TGAAAGTGATAGAAT; site_345; 1; 15; 0; p
BS  AACAAGTGAAAGCCG; site_346; 1; 15; 0; p
BS  ATGAAGTGGCATGAG; site_347; 1; 15; 0; p
BS  GTAGAGTGATAGATG; site_348; 1; 15; 0; p
BS  ACAAAATGACAGTTA; site_349; 1; 15; 0; p
BS  TAGAAGGGACTGAAA; site_350; 1; 15; 0; p
BS  TCGAATTGACATCCG; site_351; 1; 15; 0; p
BS  ACAACGTGACAGGCT; site_352; 1; 15; 0; p
BS  TCGAATTGACAAAGA; site_353; 1; 15; 0; p
BS  TTGATGCGACAGCTT; site_354; 1; 15; 0; p
BS  CTGAAGTTACCGAAT; site_355; 1; 15; 0; p
BS  CTGATGTGGCAGCAG; site_356; 1; 15; 0; p
BS  CGGAAATGACATTTA; site_357; 1; 15; 0; p
BS  AAAAAGTGAGAGATT; site_358; 1; 15; 0; p
BS  CTGAAGCGACAAGTT; site_359; 1; 15; 0; p
BS  AGGAGGAGACAGAGA; site_360; 1; 15; 0; p
BS  AGGGAGTGGCAGAAC; site_361; 1; 15; 0; p
BS  AAGAAGAGACAGCTG; site_362; 1; 15; 0; p
BS  ATCAAGTAACAGTCA; site_363; 1; 15; 0; p
BS  ACACAGAGACAGATC; site_364; 1; 15; 0; p
BS  ATTAAGTGGCAGCAA; site_365; 1; 15; 0; p
BS  GGGAAGTAACAAAGG; site_366; 1; 15; 0; p
BS  GGGACGTGACATAAT; site_367; 1; 15; 0; p
BS  CCAAAGTGACTGGAC; site_368; 1; 15; 0; p
BS  TCGAAATGACTGACT; site_369; 1; 15; 0; p
BS  ACGAAGTATCAGCTC; site_370; 1; 15; 0; p
BS  GTTGAGTGACTGATG; site_371; 1; 15; 0; p
BS  TTCACGTGACAGTGA; site_372; 1; 15; 0; p
BS  ATCTAATGACAGACA; site_373; 1; 15; 0; p
BS  TGGATGTGACAGTTT; site_374; 1; 15; 0; p
BS  TAAGAGTGACAAACT; site_375; 1; 15; 0; p
BS  CAACAGTGTCAGGCA; site_376; 1; 15; 0; p
BS  AGGAAGTGACCAAAA; site_377; 1; 15; 0; p
BS  GGAAAGTGAAAGAAA; site_378; 1; 15; 0; p
BS  TTGATGTGACCGGTA; site_379; 1; 15; 0; p
BS  AGTTAGTGACAGTTA; site_380; 1; 15; 0; p
BS  TGAAAGAGACAGCCA; site_381; 1; 15; 0; p
BS  CAGATGTGATAGACA; site_382; 1; 15; 0; p
BS  CAGGAGTGACATGGT; site_383; 1; 15; 0; p
BS  ATGAAGTGATTGATT; site_384; 1; 15; 0; p
BS  TTGATCTGACAGTTT; site_385; 1; 15; 0; p
BS  GGCTAGTGGCAGGGA; site_386; 1; 15; 0; p
CC  program: transfac
CC  matrix.nb: 5
CC  accession: positions_6nt_m2
CC  AC: positions_6nt_m2
CC  id: positions_6nt_m2
CC  name: positions_6nt_m2positions_6nt_m2
CC  version: 
CC  name: positions_6nt_m2positions_6nt_m2
CC  description: wwgAAGTGACAGaww
CC  statistical_basis: 387 sequences
CC  transfac_consensus: 
CC  matrix.nb: 5
CC  sites: 387
CC  bg_markov_order: 3
CC  consensus.strict: ggGaaGtGACaGagc
CC  consensus.strict.rc: GCTCTGTCACTTCCC
CC  consensus.IUPAC: vkGaaGtGACaGagv
CC  consensus.IUPAC.rc: BCTCTGTCACTTCMB
CC  consensus.regexp: [acg][gt]GaaGtGACaGag[acg]
CC  consensus.regexp.rc: [CGT]CTCTGTCACTTC[AC][CGT]
XX
//
