# Supplementary material for: Regulation of meristem and hormone function revealed through analysis of directly-regulated SHOOT MERISTEMLESS target genes
Source: Sci Rep. 2025 Jan 2;15:240. doi: 10.1038/s41598-024-83985-1 (PMC11696002; doi:10.1038/s41598-024-83985-1)
Supplement: Supplementary file 15 — Supplementary Material 15 [file 41598_2024_83985_MOESM15_ESM.tf]

AC  oligos_6nt_test_vs_ctrl_m3
XX
ID  oligos_6nt_test_vs_ctrl_m3oligos_6nt_test_vs_ctrl_m3
XX
DE  dkGATGTGAcAaaawagAmAAgmd
P0           a         c         g         t
1            5         3         6         6
2            3         2         6         9
3            2         1        15         2
4           15         0         2         3
5            2         2         0        16
6            0         0        18         2
7            3         0         0        17
8            0         1        18         1
9           16         0         2         2
10           3        14         1         2
11          17         0         2         1
12          14         1         1         4
13          14         2         3         1
14          14         1         2         3
15          10         3         2         5
16          14         2         1         3
17           4         1        14         1
18          15         0         1         4
19           6         9         3         2
20          16         1         2         1
21          16         2         1         1
22           4         0        13         3
23           8         6         3         3
24           7         1         7         5
XX
BA  20 sequences
XX
BS  GAGATGTGAAATAGTAAACTAGTG; site_0; 1; 24; 0; p
BS  CAGGTGAGTCAAAAAAGTGAAGAG; site_1; 1; 24; 0; p
BS  CGCATGTGACAAACAAGAAACAGG; site_2; 1; 24; 0; p
BS  ATGATGATACAACATATACACGAG; site_3; 1; 24; 0; p
BS  CTGATGTGACAATAAAAAGGAAAA; site_4; 1; 24; 0; p
BS  TAGAAGTGAAAAAAAAAGCATGGG; site_5; 1; 24; 0; p
BS  ATGTTGTGGCTAAAAAGTTAAGCT; site_6; 1; 24; 0; p
BS  GCTTTGTGTCAAAATGGACAAGAC; site_7; 1; 24; 0; p
BS  TGTATGAGGCGAATAAGACAAACT; site_8; 1; 24; 0; p
BS  TCAATGTGACAAAAATCTCAATCA; site_9; 1; 24; 0; p
BS  GGGATGTGACGAATGTGAAAAGAT; site_10; 1; 24; 0; p
BS  ATGGTGTGACATCATCGATAAGTT; site_11; 1; 24; 0; p
BS  GTGATTTGATAAATCAGACAAGAA; site_12; 1; 24; 0; p
BS  GGGACGTGAGACAATAGACAAAGA; site_13; 1; 24; 0; p
BS  AGGAAGTGACATGGAAGAGAAGAA; site_14; 1; 24; 0; p
BS  GTGTTGTGAAAAAAAAGAACGGTG; site_15; 1; 24; 0; p
BS  TTGATTTGACAGAACAGAAGATCG; site_16; 1; 24; 0; p
BS  ATGATGTGATATGAGCGAAAAGCA; site_17; 1; 24; 0; p
BS  TGAACGTGACAAGAAAGTCAATCA; site_18; 1; 24; 0; p
BS  TTGATGTCACAAAACTAAAAAGAT; site_19; 1; 24; 0; p
CC  program: transfac
CC  matrix.nb: 3
CC  accession: oligos_6nt_test_vs_ctrl_m3
CC  AC: oligos_6nt_test_vs_ctrl_m3
CC  id: oligos_6nt_test_vs_ctrl_m3
CC  name: oligos_6nt_test_vs_ctrl_m3oligos_6nt_test_vs_ctrl_m3
CC  version: 
CC  name: oligos_6nt_test_vs_ctrl_m3oligos_6nt_test_vs_ctrl_m3
CC  description: dkGATGTGAcAaaawagAmAAgmd
CC  statistical_basis: 20 sequences
CC  transfac_consensus: 
CC  matrix.nb: 3
CC  sites: 20
CC  bg_markov_order: 3
CC  consensus.strict: ggGatGtGaCaaaaaaGacaaGcg
CC  consensus.strict.rc: CGCTTGTCTTTTTTGTCACATCCC
CC  consensus.IUPAC: gkGatGtGaCaaaaaaGacaaGmr
CC  consensus.IUPAC.rc: YKCTTGTCTTTTTTGTCACATCMC
CC  consensus.regexp: g[gt]GatGtGaCaaaaaaGacaaG[ac][ag]
CC  consensus.regexp.rc: [CT][GT]CTTGTCTTTTTTGTCACATC[AC]C
XX
//
