# Supplementary material for: Regulation of meristem and hormone function revealed through analysis of directly-regulated SHOOT MERISTEMLESS target genes
Source: Sci Rep. 2025 Jan 2;15:240. doi: 10.1038/s41598-024-83985-1 (PMC11696002; doi:10.1038/s41598-024-83985-1)
Supplement: Supplementary file 16 — Supplementary Material 16 [file 41598_2024_83985_MOESM16_ESM.tf]

AC  dyads_test_vs_ctrl_m3
XX
ID  dyads_test_vs_ctrl_m3dyads_test_vs_ctrl_m3
XX
DE  wwTGACdtgTGACww
P0           a         c         g         t
1          107        60        63       121
2           99        64        83       105
3           26         9        12       304
4           14         5       313        19
5          313        10        11        17
6           22       284        20        25
7          136        12       104        99
8           71        64        70       146
9           71        39       168        73
10          20         8         8       315
11          29        13       294        15
12         292        12        12        35
13          32       254        26        39
14         135        40        60       116
15         101        59        55       136
XX
BA  351 sequences
XX
BS  AATGATGTGTGACCA; site_0; 1; 15; 0; p
BS  TTTGAGTTTTGACAA; site_1; 1; 15; 0; p
BS  AGTGACAACTGACAA; site_2; 1; 15; 0; p
BS  AATGCCATGGGACCC; site_3; 1; 15; 0; p
BS  GGTGACAATTGACTT; site_4; 1; 15; 0; p
BS  ATTGAAGTGTGAAGC; site_5; 1; 15; 0; p
BS  TCTGACGTGGGACTT; site_6; 1; 15; 0; p
BS  TCTGACGTGTGATAA; site_7; 1; 15; 0; p
BS  GGTGACAGATGACAT; site_8; 1; 15; 0; p
BS  ATTGACAAGTGATGG; site_9; 1; 15; 0; p
BS  TAAGACGTAAGACAA; site_10; 1; 15; 0; p
BS  CTTCACACTTGACAG; site_11; 1; 15; 0; p
BS  TATAACTGGTGCCGT; site_12; 1; 15; 0; p
BS  TGTGACAATTGACGT; site_13; 1; 15; 0; p
BS  TATGAGATTTGACTT; site_14; 1; 15; 0; p
BS  TGTGACTGGTGAGTG; site_15; 1; 15; 0; p
BS  GGTGAGTGGTGACAA; site_16; 1; 15; 0; p
BS  ATTGATGGATGACAC; site_17; 1; 15; 0; p
BS  AAGGACTCTTGACCC; site_18; 1; 15; 0; p
BS  ATTGACTATTGAGTT; site_19; 1; 15; 0; p
BS  TTTGACGTAAGACTG; site_20; 1; 15; 0; p
BS  GGAGACGTCTGGCTG; site_21; 1; 15; 0; p
BS  CCTGTCATGTGAATG; site_22; 1; 15; 0; p
BS  TGTGACAGTTGTCTT; site_23; 1; 15; 0; p
BS  TTTGACATTTGATTT; site_24; 1; 15; 0; p
BS  CTTGACATGTGAATC; site_25; 1; 15; 0; p
BS  CATGACTTGAGACGC; site_26; 1; 15; 0; p
BS  AATGACAAGTGTCTT; site_27; 1; 15; 0; p
BS  TGTGACTTGTGAGAT; site_28; 1; 15; 0; p
BS  TGTGAGATTTGACGC; site_29; 1; 15; 0; p
BS  CGTGACACTTGACTA; site_30; 1; 15; 0; p
BS  TGAGACTGATGACGA; site_31; 1; 15; 0; p
BS  CATTACGCGTGTCCT; site_32; 1; 15; 0; p
BS  CATGTCACATGACTT; site_33; 1; 15; 0; p
BS  TATGACATGTTCCTA; site_34; 1; 15; 0; p
BS  ATTAACTTTTGACGA; site_35; 1; 15; 0; p
BS  ATTGATTAGTGACTT; site_36; 1; 15; 0; p
BS  CATGACAGGTGAAGT; site_37; 1; 15; 0; p
BS  TGTGACTTGTGATTG; site_38; 1; 15; 0; p
BS  CTTGACAGGTTACAA; site_39; 1; 15; 0; p
BS  GTTGACATGTTCCCT; site_40; 1; 15; 0; p
BS  ACTGACCTGTTACAC; site_41; 1; 15; 0; p
BS  GTTGACAAATGATAA; site_42; 1; 15; 0; p
BS  CCTGACATGTGACAA; site_43; 1; 15; 0; p
BS  ATAGGCGCGTGACGT; site_44; 1; 15; 0; p
BS  TGTGACAGCCGACGC; site_45; 1; 15; 0; p
BS  AGTGACAAGTGGCAT; site_46; 1; 15; 0; p
BS  TTTGACTTATGAAAA; site_47; 1; 15; 0; p
BS  TATGACACGTAAGGC; site_48; 1; 15; 0; p
BS  TATGACTTGTGACAC; site_49; 1; 15; 0; p
BS  TTTGACATTTGATGT; site_50; 1; 15; 0; p
BS  AATGAAAAATGACGT; site_51; 1; 15; 0; p
BS  TAGGACGACCGACGC; site_52; 1; 15; 0; p
BS  CATGACATATGAGTT; site_53; 1; 15; 0; p
BS  TGTGATATGTGAGTA; site_54; 1; 15; 0; p
BS  GCTGATGGGCGACAT; site_55; 1; 15; 0; p
BS  CTTGAAGTGTGATAA; site_56; 1; 15; 0; p
BS  GATGAGACATGACGA; site_57; 1; 15; 0; p
BS  CTTGGCTAGTGGCTA; site_58; 1; 15; 0; p
BS  TATCACATCTGACAA; site_59; 1; 15; 0; p
BS  TGTGAGTTGTGACTG; site_60; 1; 15; 0; p
BS  TCTGACTTGTGAGTT; site_61; 1; 15; 0; p
BS  CCTGACTAGACACTA; site_62; 1; 15; 0; p
BS  CTAGACACTAGACTA; site_63; 1; 15; 0; p
BS  GATGACGCGTTATGC; site_64; 1; 15; 0; p
BS  ACTGGCCTATGACAT; site_65; 1; 15; 0; p
BS  GATGAATAGTAACCG; site_66; 1; 15; 0; p
BS  ATTGACATTTGACAT; site_67; 1; 15; 0; p
BS  TTTGACGTACGCCTT; site_68; 1; 15; 0; p
BS  GTTGACATTTGCCAC; site_69; 1; 15; 0; p
BS  GGTGCCACGAGACGA; site_70; 1; 15; 0; p
BS  ATTGACTGGTGTAAA; site_71; 1; 15; 0; p
BS  CATGACGTGTGCCTT; site_72; 1; 15; 0; p
BS  GATGACATATGTCAG; site_73; 1; 15; 0; p
BS  CCTGACATATGTCAT; site_74; 1; 15; 0; p
BS  TCTGACGCTTTACTT; site_75; 1; 15; 0; p
BS  AGTGAAGGGTGACAG; site_76; 1; 15; 0; p
BS  TTTGACATTTGAATG; site_77; 1; 15; 0; p
BS  GTTGACAAGTGTCGT; site_78; 1; 15; 0; p
BS  ACTAACACTTGACTT; site_79; 1; 15; 0; p
BS  TCTGACTGGTGACCG; site_80; 1; 15; 0; p
BS  GTTGCCGCCTGTCCT; site_81; 1; 15; 0; p
BS  TCTAGCGCGTGACCG; site_82; 1; 15; 0; p
BS  GTTGACATCTGACTT; site_83; 1; 15; 0; p
BS  TCTGACTTATGAGGG; site_84; 1; 15; 0; p
BS  AAGGACATGAGACTG; site_85; 1; 15; 0; p
BS  ACGGACGGGTCACGG; site_86; 1; 15; 0; p
BS  CTTGACTCGTAAGTT; site_87; 1; 15; 0; p
BS  GTTGACTGCTAACAA; site_88; 1; 15; 0; p
BS  CTTGATGGTTGACTT; site_89; 1; 15; 0; p
BS  GTTCACATTTGACAT; site_90; 1; 15; 0; p
BS  AGTGACTCGTGTCTT; site_91; 1; 15; 0; p
BS  AATGACAACTAACGC; site_92; 1; 15; 0; p
BS  TATGACACATAACAA; site_93; 1; 15; 0; p
BS  TCTTACACTTGACCT; site_94; 1; 15; 0; p
BS  GATGAGGCTTGAGCT; site_95; 1; 15; 0; p
BS  GATGACTGATGACTT; site_96; 1; 15; 0; p
BS  TATTACATTTGACTT; site_97; 1; 15; 0; p
BS  AATGACTTCTGATTG; site_98; 1; 15; 0; p
BS  TATGATTTGTAACAA; site_99; 1; 15; 0; p
BS  ATTGACATTTGACAT; site_100; 1; 15; 0; p
BS  AATGACTAATGATAC; site_101; 1; 15; 0; p
BS  AGTGTCTACTGACGT; site_102; 1; 15; 0; p
BS  GCTTACACTTGACTT; site_103; 1; 15; 0; p
BS  GTTGACCGGTGACTT; site_104; 1; 15; 0; p
BS  TATGACATGTGTCAT; site_105; 1; 15; 0; p
BS  CATGACACATGTCAT; site_106; 1; 15; 0; p
BS  AATGACTTCTGAAAC; site_107; 1; 15; 0; p
BS  ACTGACGCATTTCCT; site_108; 1; 15; 0; p
BS  GATGATTGGTGACTG; site_109; 1; 15; 0; p
BS  CCTGCGATGTGACGT; site_110; 1; 15; 0; p
BS  ATTGACAAGTGATAA; site_111; 1; 15; 0; p
BS  GGCGATGTGTGACGA; site_112; 1; 15; 0; p
BS  CCTGGCGAATGAAAA; site_113; 1; 15; 0; p
BS  AGTGACTCGTGAGAA; site_114; 1; 15; 0; p
BS  CATGTCGATTGACCT; site_115; 1; 15; 0; p
BS  ATAGTCGTATGACGC; site_116; 1; 15; 0; p
BS  AGTGAAGGGTGTCAA; site_117; 1; 15; 0; p
BS  ACTGACACATGTCTT; site_118; 1; 15; 0; p
BS  AGTGACAGTTGACAA; site_119; 1; 15; 0; p
BS  ACTGAATTATGACTA; site_120; 1; 15; 0; p
BS  TCTGAGCAGTGACGC; site_121; 1; 15; 0; p
BS  CATGAGATATGACAA; site_122; 1; 15; 0; p
BS  TCTGACAAGTGACAA; site_123; 1; 15; 0; p
BS  GGTGATTGGTGACTA; site_124; 1; 15; 0; p
BS  AATGACCCGTGAGTT; site_125; 1; 15; 0; p
BS  GCGGACTTGTGGCTG; site_126; 1; 15; 0; p
BS  TTTGACGAGTGACTG; site_127; 1; 15; 0; p
BS  AAAGACACGTGACAC; site_128; 1; 15; 0; p
BS  ATTGACGCTTAAGCA; site_129; 1; 15; 0; p
BS  ATTGACTGATGATAA; site_130; 1; 15; 0; p
BS  ATTGACTGATGATAT; site_131; 1; 15; 0; p
BS  GTAGACGTGTGTCAA; site_132; 1; 15; 0; p
BS  AGTGACAGGTAAACA; site_133; 1; 15; 0; p
BS  CAAGACAAGTGACAG; site_134; 1; 15; 0; p
BS  TGTGACTTGTGATAG; site_135; 1; 15; 0; p
BS  TCTGATTGGTAACTT; site_136; 1; 15; 0; p
BS  TCCGATTTGTGACTA; site_137; 1; 15; 0; p
BS  TGTGACATCCGACAA; site_138; 1; 15; 0; p
BS  GTTGAAGTCTGGCCC; site_139; 1; 15; 0; p
BS  TCTGACTTTTGACAT; site_140; 1; 15; 0; p
BS  ACCGACAGGTCACTC; site_141; 1; 15; 0; p
BS  TCTCACGATTGACTG; site_142; 1; 15; 0; p
BS  GATGACGGATGACGA; site_143; 1; 15; 0; p
BS  TTTGACCGTTGACTA; site_144; 1; 15; 0; p
BS  ACTGACAACTGAAAC; site_145; 1; 15; 0; p
BS  AATGAGTACTGACAA; site_146; 1; 15; 0; p
BS  ATAGACTAGTGACAA; site_147; 1; 15; 0; p
BS  AGTGACAGATGATGG; site_148; 1; 15; 0; p
BS  GCTGACACATAACAA; site_149; 1; 15; 0; p
BS  TTTGACTTGTGACAT; site_150; 1; 15; 0; p
BS  GGTGACTGGTGAGAT; site_151; 1; 15; 0; p
BS  TTAGATGGGTGACAA; site_152; 1; 15; 0; p
BS  TTTGACCAGTGACAT; site_153; 1; 15; 0; p
BS  GGTGACATGTGAAGA; site_154; 1; 15; 0; p
BS  AACGATAGGTGACAT; site_155; 1; 15; 0; p
BS  AGTGACTGGTCGCAC; site_156; 1; 15; 0; p
BS  CCTGGCATATCACAC; site_157; 1; 15; 0; p
BS  TCTTACACTTGACAT; site_158; 1; 15; 0; p
BS  GGTTACGAGTGATGT; site_159; 1; 15; 0; p
BS  TATGACGTGAAACGT; site_160; 1; 15; 0; p
BS  CGTGACGCCTGTCTC; site_161; 1; 15; 0; p
BS  TCAGACGAGTGGCTC; site_162; 1; 15; 0; p
BS  TTTGACTGGTGATTG; site_163; 1; 15; 0; p
BS  TTTGACACCTCACCC; site_164; 1; 15; 0; p
BS  TTTAACGAATGACCG; site_165; 1; 15; 0; p
BS  CGAGACTCATGACAA; site_166; 1; 15; 0; p
BS  AATGAAAAGCGACCT; site_167; 1; 15; 0; p
BS  AGTGAAATGCGACGT; site_168; 1; 15; 0; p
BS  AGTGCTATATGACAG; site_169; 1; 15; 0; p
BS  CGTGACACGTGACAT; site_170; 1; 15; 0; p
BS  CGGGACGTTTAACGG; site_171; 1; 15; 0; p
BS  TGTGACTGGTCACTA; site_172; 1; 15; 0; p
BS  AGTGACTAGTGACCA; site_173; 1; 15; 0; p
BS  CTTTACTAGTGACAG; site_174; 1; 15; 0; p
BS  TTTGAAAGTTGACAG; site_175; 1; 15; 0; p
BS  ATTGACACGTCACGA; site_176; 1; 15; 0; p
BS  TTAGACTTGTGACTT; site_177; 1; 15; 0; p
BS  ACTGACTCGTGGCGC; site_178; 1; 15; 0; p
BS  AATGACTTATGACTT; site_179; 1; 15; 0; p
BS  TATGACTTATGACTT; site_180; 1; 15; 0; p
BS  TATGACTTATGAGTT; site_181; 1; 15; 0; p
BS  TATGAGTTATGTCTG; site_182; 1; 15; 0; p
BS  CTTGATGCATTACCG; site_183; 1; 15; 0; p
BS  AGTGACACTTGATGC; site_184; 1; 15; 0; p
BS  TGTGACATCTGATTC; site_185; 1; 15; 0; p
BS  AATAACTAATGACAA; site_186; 1; 15; 0; p
BS  AATGACAACTGACAA; site_187; 1; 15; 0; p
BS  TTAGACGTTTTACGA; site_188; 1; 15; 0; p
BS  CATATCGGATGACTC; site_189; 1; 15; 0; p
BS  TCTGACAGATAACAG; site_190; 1; 15; 0; p
BS  CCGGACAAGGGACTG; site_191; 1; 15; 0; p
BS  AGTGACGTGTGCGCA; site_192; 1; 15; 0; p
BS  TGTATCGAGTGACTT; site_193; 1; 15; 0; p
BS  TTTAACGTTTGAGTA; site_194; 1; 15; 0; p
BS  GCTGACAAGTAACAC; site_195; 1; 15; 0; p
BS  GCTTACGTGTTACTT; site_196; 1; 15; 0; p
BS  ATTGAAGCCTGTCTT; site_197; 1; 15; 0; p
BS  ATTGACAGGTGATTT; site_198; 1; 15; 0; p
BS  CGTGACGTGTGTATT; site_199; 1; 15; 0; p
BS  TTTGACAATTGACGC; site_200; 1; 15; 0; p
BS  GATGACATTTGGCAT; site_201; 1; 15; 0; p
BS  AATGACGGATAACTT; site_202; 1; 15; 0; p
BS  AGTGACATATGAGTA; site_203; 1; 15; 0; p
BS  TATGAGTTGTGACGT; site_204; 1; 15; 0; p
BS  ACAGACTCATGACCC; site_205; 1; 15; 0; p
BS  GATGACATGTCACGT; site_206; 1; 15; 0; p
BS  GTTGACAAAAGACCT; site_207; 1; 15; 0; p
BS  AGTGACAATTGACAA; site_208; 1; 15; 0; p
BS  GTTGACACGTGATTA; site_209; 1; 15; 0; p
BS  TATGACGTGTAAATT; site_210; 1; 15; 0; p
BS  AATGACTTTTGATAA; site_211; 1; 15; 0; p
BS  GGTGACGTTTGTCAT; site_212; 1; 15; 0; p
BS  CATGAGGCGTCACTA; site_213; 1; 15; 0; p
BS  CAAGAGGGGTGACCT; site_214; 1; 15; 0; p
BS  CATAACGGCTGAATA; site_215; 1; 15; 0; p
BS  TGTGACATTTGACAA; site_216; 1; 15; 0; p
BS  TGTGACGCGAGACAT; site_217; 1; 15; 0; p
BS  ATTGACCATTGACTT; site_218; 1; 15; 0; p
BS  TGTGAGTCCTGACAG; site_219; 1; 15; 0; p
BS  CCTGACAGTTGACAC; site_220; 1; 15; 0; p
BS  AAGGACGTTAGACAA; site_221; 1; 15; 0; p
BS  TTTGACGAGTAGCTA; site_222; 1; 15; 0; p
BS  GATGTCTCGTGACCG; site_223; 1; 15; 0; p
BS  TTTGACTAGTGATGA; site_224; 1; 15; 0; p
BS  TTAGACGGATGACAA; site_225; 1; 15; 0; p
BS  GATGACTGATGAGTT; site_226; 1; 15; 0; p
BS  GCTTACGTGTGACAT; site_227; 1; 15; 0; p
BS  GTTGACACGTGATAA; site_228; 1; 15; 0; p
BS  CTTGAGATGAGACTT; site_229; 1; 15; 0; p
BS  ATTGAAAGGAGACAG; site_230; 1; 15; 0; p
BS  CATTACGCCTGACAT; site_231; 1; 15; 0; p
BS  AGTGACATTTGATTG; site_232; 1; 15; 0; p
BS  TTTGACGTTGGACAT; site_233; 1; 15; 0; p
BS  AATGACAAGTGACAA; site_234; 1; 15; 0; p
BS  ACTTGCAGGTGACTA; site_235; 1; 15; 0; p
BS  TTTGAGTTTTGACTC; site_236; 1; 15; 0; p
BS  TTTGACGTGTTAAGA; site_237; 1; 15; 0; p
BS  CGTGACCAGTGACCG; site_238; 1; 15; 0; p
BS  GGTAACACATGACTT; site_239; 1; 15; 0; p
BS  TAGGACATCTAACTA; site_240; 1; 15; 0; p
BS  ATTGACATCTGATTA; site_241; 1; 15; 0; p
BS  GCTGCCTTCTGACGT; site_242; 1; 15; 0; p
BS  TCTGACGTAACACTA; site_243; 1; 15; 0; p
BS  CGTGACGAAGGACCC; site_244; 1; 15; 0; p
BS  ATTCGCATGTGACAG; site_245; 1; 15; 0; p
BS  ACTGACATGTTATAT; site_246; 1; 15; 0; p
BS  TGTGATATGTGACAA; site_247; 1; 15; 0; p
BS  GCTGATGTGTGACGT; site_248; 1; 15; 0; p
BS  AGTGAATTGTTACAT; site_249; 1; 15; 0; p
BS  TCTGACGGCTGAGGG; site_250; 1; 15; 0; p
BS  TGTGAGGTGGGACAT; site_251; 1; 15; 0; p
BS  AGTGATGAGTGATTA; site_252; 1; 15; 0; p
BS  GTTGACATTTGACAA; site_253; 1; 15; 0; p
BS  CTTGACAGTTGATTG; site_254; 1; 15; 0; p
BS  GATGAATGGTGACCA; site_255; 1; 15; 0; p
BS  TTCGACGAGTGTCCT; site_256; 1; 15; 0; p
BS  ACTGACACGTAACCT; site_257; 1; 15; 0; p
BS  CTTGACTAGTCACGT; site_258; 1; 15; 0; p
BS  TATAACATATGACTT; site_259; 1; 15; 0; p
BS  TTTGACTTGTGATGT; site_260; 1; 15; 0; p
BS  AATGACTTATGAGGT; site_261; 1; 15; 0; p
BS  CTTGAAGTATAACTC; site_262; 1; 15; 0; p
BS  TCTGTTGGGTGACTC; site_263; 1; 15; 0; p
BS  AATTACTCGTAACTA; site_264; 1; 15; 0; p
BS  CAGGACGTGTGTCAC; site_265; 1; 15; 0; p
BS  AGTGACGTGAGATCA; site_266; 1; 15; 0; p
BS  AGTGTCTTATGACAA; site_267; 1; 15; 0; p
BS  GCTGACACGTGTCGT; site_268; 1; 15; 0; p
BS  GGTGACGTGTGCAAC; site_269; 1; 15; 0; p
BS  ATTGACACTTCACAC; site_270; 1; 15; 0; p
BS  ATTGATAATTGACAT; site_271; 1; 15; 0; p
BS  ACTGCCGTGTGAAAT; site_272; 1; 15; 0; p
BS  GAAGACGAATGACTT; site_273; 1; 15; 0; p
BS  TCTGTCTTGTGACAG; site_274; 1; 15; 0; p
BS  AATGACTTCTGACAC; site_275; 1; 15; 0; p
BS  AGTGGTGTGTGACTG; site_276; 1; 15; 0; p
BS  GTTGACAGATGTCAT; site_277; 1; 15; 0; p
BS  CATGACATCTGTCAA; site_278; 1; 15; 0; p
BS  TGCGACACCTGATAA; site_279; 1; 15; 0; p
BS  GGAGACGAGTGATCT; site_280; 1; 15; 0; p
BS  TTTGTCAACTGACTC; site_281; 1; 15; 0; p
BS  TGTGACTAGTGAGTT; site_282; 1; 15; 0; p
BS  TTTGATCGGTGACTT; site_283; 1; 15; 0; p
BS  GATGACTGATGAGAC; site_284; 1; 15; 0; p
BS  TTTGACTGGTATCAT; site_285; 1; 15; 0; p
BS  AGCGACGTATGATTG; site_286; 1; 15; 0; p
BS  GATGACGTCTGAATA; site_287; 1; 15; 0; p
BS  ATAGACGGTTGATAT; site_288; 1; 15; 0; p
BS  TATAACGTAGGACAT; site_289; 1; 15; 0; p
BS  CTGTACGTGTGACGT; site_290; 1; 15; 0; p
BS  GTTTACGAATGAATT; site_291; 1; 15; 0; p
BS  TTCGACGTGAGACAT; site_292; 1; 15; 0; p
BS  TAAGACGTTAGACTG; site_293; 1; 15; 0; p
BS  AATGACGACTGAAAT; site_294; 1; 15; 0; p
BS  TATGACTTGTGACCA; site_295; 1; 15; 0; p
BS  GGTGACTGTTGAAGT; site_296; 1; 15; 0; p
BS  TATGACTCGTATCCT; site_297; 1; 15; 0; p
BS  CTTGACAATTGGCAT; site_298; 1; 15; 0; p
BS  TATGACGCATGAATA; site_299; 1; 15; 0; p
BS  TGTGACCTGTAACAA; site_300; 1; 15; 0; p
BS  GCTTACGCTTGTCTC; site_301; 1; 15; 0; p
BS  TTTGACGTTTGTCTT; site_302; 1; 15; 0; p
BS  AATGACTCATAACAG; site_303; 1; 15; 0; p
BS  ATTGACTGATGTCAG; site_304; 1; 15; 0; p
BS  CAAGACATTTGACAA; site_305; 1; 15; 0; p
BS  TTTGACATCTGATTT; site_306; 1; 15; 0; p
BS  TCTGCCTGGAGACAA; site_307; 1; 15; 0; p
BS  CTTGACTTATGATGC; site_308; 1; 15; 0; p
BS  CATGATTGGTGACAC; site_309; 1; 15; 0; p
BS  TTTGACGGTTGATAT; site_310; 1; 15; 0; p
BS  TATGAAGTGGGACAT; site_311; 1; 15; 0; p
BS  GTTGACTTTTGAATA; site_312; 1; 15; 0; p
BS  AGTGACTAGTGAGTA; site_313; 1; 15; 0; p
BS  GCTGACATTTGCCAC; site_314; 1; 15; 0; p
BS  CTTGATATCTGTCTG; site_315; 1; 15; 0; p
BS  CCTGGCGAGTGAGTT; site_316; 1; 15; 0; p
BS  CTTTACGTGTGAATG; site_317; 1; 15; 0; p
BS  ATTGACATTTGTCAT; site_318; 1; 15; 0; p
BS  ATTGCCTGTTAACAT; site_319; 1; 15; 0; p
BS  TTTGACAAGTGAATC; site_320; 1; 15; 0; p
BS  TGTGAGATTTGACAA; site_321; 1; 15; 0; p
BS  GGTGACACGTGTCTT; site_322; 1; 15; 0; p
BS  AATGAATTAAGACGC; site_323; 1; 15; 0; p
BS  TGTAACGGGTTACAC; site_324; 1; 15; 0; p
BS  TATGAAGTGTGAGAT; site_325; 1; 15; 0; p
BS  TGTTACTCGTGCCAA; site_326; 1; 15; 0; p
BS  CATGAAGAGTGTCGA; site_327; 1; 15; 0; p
BS  AATGCCGTGTGAACT; site_328; 1; 15; 0; p
BS  TGTGTCTATTGACGC; site_329; 1; 15; 0; p
BS  TGAGTCGCGTGACCG; site_330; 1; 15; 0; p
BS  ACTGACGATTGAAAG; site_331; 1; 15; 0; p
BS  TCTGACATTTGATTC; site_332; 1; 15; 0; p
BS  CCTTACATGTGAACA; site_333; 1; 15; 0; p
BS  TCTGACTTTTTACAT; site_334; 1; 15; 0; p
BS  CATTACAAGTGACGT; site_335; 1; 15; 0; p
BS  AGTGTCATGTGACAT; site_336; 1; 15; 0; p
BS  TATGTCACATGACAC; site_337; 1; 15; 0; p
BS  AATGAAATTCGACCG; site_338; 1; 15; 0; p
BS  AATGAATAATGACGT; site_339; 1; 15; 0; p
BS  AGTGACTGATGAAAC; site_340; 1; 15; 0; p
BS  TGAGACATGTGACAA; site_341; 1; 15; 0; p
BS  TTAGACTGGTGAACA; site_342; 1; 15; 0; p
BS  GATGACAACTGAAAC; site_343; 1; 15; 0; p
BS  CTTGACCACTGACTT; site_344; 1; 15; 0; p
BS  AGTGACAGTTAACAG; site_345; 1; 15; 0; p
BS  AATGTCTGATGACTT; site_346; 1; 15; 0; p
BS  TAGGACACGTGGCGT; site_347; 1; 15; 0; p
BS  TCTGACGCGAACCTA; site_348; 1; 15; 0; p
BS  AGTGGCACCTGTCGA; site_349; 1; 15; 0; p
BS  TTCGACAGGTGCCAC; site_350; 1; 15; 0; p
CC  program: transfac
CC  matrix.nb: 9
CC  accession: dyads_test_vs_ctrl_m3
CC  AC: dyads_test_vs_ctrl_m3
CC  id: dyads_test_vs_ctrl_m3
CC  name: dyads_test_vs_ctrl_m3dyads_test_vs_ctrl_m3
CC  version: 
CC  name: dyads_test_vs_ctrl_m3dyads_test_vs_ctrl_m3
CC  description: wwTGACdtgTGACww
CC  statistical_basis: 351 sequences
CC  transfac_consensus: 
CC  matrix.nb: 9
CC  sites: 351
CC  bg_markov_order: 3
CC  consensus.strict: tgtGACgtgTGaCat
CC  consensus.strict.rc: ATGTCACACGTCACA
CC  consensus.IUPAC: kstGACrbgTGaCwt
CC  consensus.IUPAC.rc: AWGTCACVYGTCASM
CC  consensus.regexp: [gt][cg]tGAC[ag][cgt]gTGaC[at]t
CC  consensus.regexp.rc: A[AT]GTCAC[ACG][CT]GTCA[CG][AC]
XX
//
